# Supplementary material for: Peroxisome-driven ether-linked phospholipids biosynthesis is essential for ferroptosis
Source: Cell Death Differ. 2021 Mar 17;28(8):2536–51. doi: 10.1038/s41418-021-00769-0 (PMC8329287; doi:10.1038/s41418-021-00769-0)
Supplement: Supplementary file 9 — Dataset 1 [file 41418_2021_769_MOESM9_ESM.xlsx]

## Sheet: Sheet1
ProbeID	pValue(Erastin_vs._DMSO)	FC(Erastin_vs._DMSO)	log2FC(Erastin_vs._DMSO)	Regulation(Erastin_vs._DMSO)	Erastin_mean(Erastin_vs._DMSO)	DMSO_mean(Erastin_vs._DMSO)	ProbeSequence	TargetID	Chromosome	Start	End	Strand	Source	Type	Classify	GeneID	GeneSymbol	DMSO1.normalized	DMSO2.normalized	DMSO3.normalized	Erastin1.normalized	Erastin.normalized	Erastin.normalized
A_33_P3685216	4.49e-06	2.99805	1.58402	up	13.2525	11.6685	TCTCTGGGGGGCTGGAGAAGCCTCCCTCATTCCTCCCAGGAATTAATAAATGTGAAGAGA	NM_130786	chr19	58345183	58353492	-	Refseq	protein_coding			A1BG	13.1957	13.274	13.2878	11.5967	11.6903	11.7184
clstr_13020_3350_6	0.00261428	4.14756	2.05226	up	6.95684	4.90458	AGATGGGAAAGGATGTAGATGACCCAATGGTGAGTCAGGGTCTACGGTGTCTCAAGAATT	ENST00000299698.12	chr12	8822621	8876787	+	GENCODE release 31	protein_coding	protein_coding	ENSG00000166535.20	A2ML1	6.51529	6.87949	7.47574	4.68273	4.909	5.122
clstr_75001_97_8	0.00762597	2.24863	1.16904	up	7.39358	6.22453	TTATATTTATACGCCTCTCCCAGATAACGTTGAGGAGCCATGGAGAATGATGTGGATAAA	ENST00000232892.12	chr3	151814116	151828488	+	GENCODE release 31	protein_coding	protein_coding	ENSG00000114771.14	AADAC	7.35335	7.46965	7.35773	6.10787	6.67161	5.89413
clstr_61241_215_8	0.0158667	2.30506	1.20481	up	10.4512	9.24635	ACTGGAGACCCTAAGCTTCCATGGTGATGAAGAGATTATCGAGGTGGTAGAACTTGATCC	ENST00000248450.8	chr2	218264123	218270257	-	GENCODE release 31	protein_coding	protein_coding	ENSG00000127837.9	AAMP	9.8685	10.8433	10.6417	9.18055	9.31749	9.24102
clstr_109246_928_38	0.00511679	4.15689	2.0555	up	7.2549	5.19939	ATGGAGACAGCAGTTTCCAGAGAGTGGAGAGAGCAGGGCTAAATAAAGAGGAGATAAGGT	ENST00000392492.7	chr17	76467569	76470117	+	GENCODE release 31	protein_coding	protein_coding	ENSG00000129673.9	AANAT	6.60572	7.27771	7.88126	5.25636	5.1583	5.18352
clstr_140685_408_18	0.00573035	2.13292	1.09283	up	11.5068	10.4139	GCAGCATCTCATCACGGCAGTTGCTGACCATCTATTTAAGCTGAAGACAACATCATGAGC	ENST00000591910.5	chr17	42955930	42964418	-	GENCODE release 31	protein_coding	protein_coding	ENSG00000266967.7	AARSD1	11.1186	11.7905	11.6112	10.3799	10.4685	10.3933
clstr_147265_502_18	0.00287157	2.01897	1.01362	up	11.8128	10.7992	TTAAGCTGAAGACAACATCATGGGAGTTAGGGAGATTTCGGAGTGCGATTGAGCTGGACA	ENST00000436545.5	chr17	42956405	42964454	-	GENCODE release 31	protein_coding	protein_coding	ENSG00000266967.7	AARSD1	11.538	12.0478	11.8525	10.7076	10.8606	10.8293
clstr_32812_1512_14	5.68e-05	-2.57054	-1.36207	down	4.96483	6.3269	CAGTCAGATCAAACGTCATGGCAAACGTCTTAACATTGAACTTGTGCAACAGGTTGCTGA	ENST00000502617.1	chr4	56348928	56387500	-	GENCODE release 31	protein_coding	protein_coding	ENSG00000157426.14	AASDH	4.83105	5.08291	4.98053	6.28596	6.34998	6.34477
clstr_24873_87_9	0.000771863	-2.19766	-1.13597	down	8.96607	10.102	AAAGGGCCGAATGCGATCAAACCTAATCCGCGAGACTTGCTAAGGTTCTGTGCTACAAAT	ENST00000205214.11	chr4	56338290	56387491	-	GENCODE release 31	protein_coding	protein_coding	ENSG00000157426.14	AASDH	8.75104	8.99034	9.15683	10.1681	10.0416	10.0964
clstr_44474_1065_18	0.0054781	2.42394	1.27735	up	7.98462	6.70727	AATTACCTGGTTGATGTGGACGGCAACCGAATGCTGGATCTTTATTCCCAGATCTCCTCT	ENST00000566590.5	chr16	8712990	8781531	+	GENCODE release 31	protein_coding	protein_coding	ENSG00000183044.12	ABAT	7.60483	8.38588	7.96315	6.58399	6.76048	6.77734
clstr_740_10471_6	0.000353876	3.26225	1.70587	up	5.58764	3.88178	CCATGTCTCATACACAATCCGGACCAATGTGTTATACAGCGTGCGAACAGATGTGGTAAA	ENST00000435803.6	chr7	48171458	48647497	+	GENCODE release 31	protein_coding	protein_coding	ENSG00000179869.15	ABCA13	5.84113	5.42729	5.4945	3.74002	4.01905	3.88626
clstr_7676_1136_10	0.000206353	4.2657	2.09278	up	6.66201	4.56922	TGGCGGTGAAATATCACCTACGGTTCAGTTACACACGGAGAAATTACATGTGGACCCAAA	ENST00000301732.10	chr16	2275881	2340728	-	GENCODE release 31	protein_coding	protein_coding	ENSG00000167972.14	ABCA3	6.43649	6.82108	6.72845	4.45335	4.45914	4.79518
clstr_6143_6161_7	0.0372131	-2.68255	-1.42361	down	4.42123	5.84483	TTGATGCAATTGATGAGCTGCTCACAGGACGAGAACATCTTTACCTTTATGCCCGGCTTC	ENST00000370225.4	chr1	93992834	94121148	-	GENCODE release 31	protein_coding	protein_coding	ENSG00000198691.13	ABCA4	4.33163	5.25984	3.67222	5.86572	5.92208	5.7467
clstr_4703_4462_9	0.00659655	-4.07902	-2.02822	down	2.82218	4.8504	CTAGATGAACCATCTACAGGTATGGATCCCAAAGCCAAACAGCACATGTGGCGAGCAATT	ENST00000392676.8	chr17	69244311	69327133	-	GENCODE release 31	protein_coding	protein_coding	ENSG00000154265.16	ABCA5	2.05141	3.11874	3.29638	4.76135	4.90735	4.8825
clstr_21796_2064_5	2.84e-05	-2.73425	-1.45114	down	7.93922	9.39036	CCTTGTTCAAGAAGCTCTAGATCGACTGATGGATGGAAGAACGGTGTTAGTTATTGCCCA	ENST00000344517.5	chr1	229516582	229558707	-	GENCODE release 31	protein_coding	protein_coding	ENSG00000135776.5	ABCB10	7.80975	8.03369	7.9742	9.39032	9.37054	9.41022
clstr_18295_151_7	0.00607177	-2.30299	-1.20351	down	3.02646	4.22997	TGGAGTATTAACATTGTTTCGATACTCCGATTGGCAGGATAAATTGTTTATGTCGCTGGG	ENST00000649586.1	chr7	87401699	87475659	-	GENCODE release 31	protein_coding	protein_coding	ENSG00000005471.17	ABCB4	3.15049	3.31022	2.61866	4.40558	4.12664	4.15767
clstr_10541_1493_12	0.000743001	3.10233	1.63335	up	7.93086	6.29751	CAAATGAAATTGAAGGACTCGCGCATCAAGCTGATGAGTGAGATCCTGAACGGCATCAAG	ENST00000285238.13	chr17	50634881	50692253	+	GENCODE release 31	protein_coding	protein_coding	ENSG00000108846.16	ABCC3	7.68044	8.24281	7.86934	6.20829	6.27422	6.41002
clstr_23898_3274_10	0.000136888	2.35093	1.23323	up	10.1653	8.93202	TCTACAGCCTAATTTATTGGATTCCCTATTCGTAGCCATCTCCGTGGCCAATGTGACTAC	ENST00000218104.6	chrX	153724856	153744755	+	GENCODE release 31	protein_coding	protein_coding	ENSG00000101986.12	ABCD1	10.1151	10.3217	10.059	8.88012	8.92673	8.98922
clstr_16470_980_6	0.00264888	2.59709	1.37689	up	8.01983	6.64293	ACAACAAGAAACTGAAGTATTATACGGGTAATTATGATCAGTACGTGAAGACGCGGCTAG	ENST00000287844.7	chr7	151211484	151227205	-	GENCODE release 31	protein_coding	protein_coding	ENSG00000033050.9	ABCF2	7.66798	8.37123	8.02027	6.65536	6.70526	6.56818
clstr_39890_1654_9	0.00671308	2.49488	1.31897	up	9.74864	8.42967	AATTCTGCAGCTAGATGAGGTGGATTTCTACTACGATCCGAAGCACGTCATCTTCAGTCG	ENST00000429586.6	chr3	184186023	184194007	+	GENCODE release 31	protein_coding	protein_coding	ENSG00000161204.11	ABCF3	9.28271	10.1505	9.81275	8.39353	8.51064	8.38484
clstr_26120_884_10	0.00275321	2.63392	1.39721	up	5.82294	4.42573	TCCTGAAAGGAATTTCCGGGAAGTTCAATAGTGGTGAGTTGGTGGCCATTATGGGTCCTT	ENST00000398437.1	chr21	42256084	42297244	+	GENCODE release 31	protein_coding	protein_coding	ENSG00000160179.18	ABCG1	6.01108	5.92123	5.53651	4.17493	4.39517	4.70708
clstr_55117_1681_17	0.000670909	2.4514	1.29361	up	12.6699	11.3763	TATACACACATGCATACATGAGCCTCCACACAAGCACTTGCACACATGTGGACTCCTAAC	ENST00000483233.5	chr3	51968510	51983409	-	GENCODE release 31	protein_coding	protein_coding	ENSG00000114779.19	ABHD14B	12.4078	12.8357	12.7661	11.3216	11.411	11.3962
clstr_83462_1259_22	8.56e-05	2.07939	1.05616	up	11.44	10.3838	AAACTCTCAGGAATCAAGGAACATAATCCTGTGGAGGGTAATCCATTACATGAGCTTCTC	ENST00000461108.5	chr3	51969084	51974021	-	GENCODE release 31	protein_coding	protein_coding	ENSG00000114779.19	ABHD14B	11.3321	11.5264	11.4615	10.3269	10.388	10.4366
clstr_25902_2182_13	0.0012384	2.48084	1.31083	up	7.86201	6.55118	TTTACAAATAGGAAGCGCTCTCATGCAGGATCTGAGGGCTTTGCTAGACCATGGTTCAAG	ENST00000307201.5	chr17	29560547	29567037	-	GENCODE release 31	protein_coding	protein_coding	ENSG00000168792.5	ABHD15	7.55179	8.08694	7.94729	6.52104	6.57229	6.5602
A_33_P3222210	0.00430693	2.4207	1.27542	up	11.2351	9.95968	TGCATGTATGTTCGCTGCGTGACTGGTGCCAGGTACACGGTCCTCTTCTCGCACAGCAAT	NM_001130111	chr19	1876810	1885496	-	Refseq	protein_coding			ABHD17A	10.8057	11.5126	11.387	9.92703	9.99658	9.95543
clstr_193971_323_16	0.00385364	2.82083	1.49612	up	7.14769	5.65157	AGAATCTCTTGTGACTTAGGCACTGGAGGAAATGAAGATCAACACGATTTCGAAAGCAAA	ENST00000584464.1	chr18	21682900	21703688	-	GENCODE release 31	protein_coding	protein_coding	ENSG00000158201.10	ABHD3	6.66027	7.34073	7.44208	5.58959	5.63634	5.72878
clstr_43050_1182_9	0.00867941	2.48754	1.31472	up	8.38705	7.07233	ATCCTGCAAGGCCTTGTCGATGTCCGCATCCCTCATAACAACTTCTACCGAAAGTTGTTT	ENST00000478253.5	chr3	58237506	58294732	+	GENCODE release 31	protein_coding	protein_coding	ENSG00000163686.14	ABHD6	7.85326	8.74848	8.55941	7.13181	7.05815	7.02703
clstr_375_12339_6	0.0138145	-3.67701	-1.87853	down	4.76836	6.6469	GAAGTATAGTGTGTCGTTAGAGCACTGACTCCACGTTATACCAAACTGCACACGCATAAA	ENST00000295851.10	chr2	203328394	203447728	+	GENCODE release 31	protein_coding	protein_coding	ENSG00000138443.16	ABI2	3.8746	5.2071	5.22338	6.63907	6.71414	6.58748
A_23_P141429	0.000384487	3.75841	1.91012	up	10.5255	8.6154	AGCTGTGTTCTGTCCTTCCTCCCATCGGAGGGAGAAGGGGTCCTGGGGAGAGAGAATTTA	NM_016428	chr17	49210707	49223225	+	Refseq	protein_coding			ABI3	10.3024	10.6365	10.6378	8.35543	8.78985	8.70092
clstr_19077_1007_14	0.00114351	2.99269	1.58144	up	8.19573	6.61429	TTCCATACTGTGAGTCCGACTACCATGCCCAGTTTGGCATTAAATGTGAGACTTGTGACC	ENST00000515171.5	chr5	149141751	149260439	+	GENCODE release 31	protein_coding	protein_coding	ENSG00000173210.19	ABLIM3	7.85104	8.3449	8.39124	6.57199	6.50287	6.768
clstr_74337_1148_8	0.0483095	3.97691	1.99165	up	8.9178	6.92615	TAGCAGAACGGGTAAACTCTGTTTCCTTTGTCCGTCCTGTTGTGAGTAACTGAAGCCTAG	ENST00000611156.4	chr9	133255176	133275214	-	GENCODE release 31	protein_coding	protein_coding	ENSG00000175164.15	ABO	10.2809	8.43882	8.03369	7.03346	7.12494	6.62007
clstr_18794_1092_8	0.00151253	-3.25937	-1.70459	down	5.46027	7.16487	GCAATTCAAGAGATCTCGGTTGTTAGATACACAAGACAAACGATCTAAAGCAGATACTGG	ENST00000321945.12	chr4	83459517	83485100	-	GENCODE release 31	protein_coding	protein_coding	ENSG00000163322.14	ABRAXAS1	5.44661	5.09557	5.83865	7.18197	7.06856	7.24407
clstr_70052_1347_5	1.86e-06	2.20349	1.13979	up	12.5917	11.4519	AAATTATTACTGCTTTGAAATAAACGGACGTTTGAGCTCACGTGGCGGCCATGCATGGTT	ENST00000605891.5	chr19	647526	663194	-	GENCODE release 31	protein_coding	protein_coding	ENSG00000070423.18	AC004156.1	12.6246	12.5416	12.6088	11.4661	11.4538	11.4357
clstr_71514_1428_17	2.11e-05	2.75174	1.46034	up	10.8265	9.36614	CCCAGCACATTCGGATTTAAATTTCTGGTCTCTCCGGCTTTCTGTGCTTTAACTATCTTT	ENST00000593039.5	chr17	35011349	35121493	-	GENCODE release 31	protein_coding	protein_coding	ENSG00000267618.5	AC004223.3	10.7051	10.8806	10.8938	9.33837	9.39995	9.3601
clstr_57456_1474_19	0.000427577	2.77439	1.47217	up	6.49211	5.01994	ATTTATTGACTGTCTGCTTCGGGCTCAGGTTCTGTCCTAAGCCCTTTAATATGCACTCTC	ENST00000452357.6	chr12	112906850	112918462	+	GENCODE release 31	protein_coding	protein_coding	ENSG00000089127.13	AC004551.1	6.48609	6.66111	6.32915	5.00033	4.86061	5.19888
clstr_71800_1120_14	1.52e-05	3.7884	1.92159	up	8.18818	6.26659	AAAGCAACAGTGCAGACGATGAGACCGACGATCCCAGGAGGTATCAGAAATATGGTTACA	ENST00000202917.10	chr12	112906962	112919903	+	GENCODE release 31	protein_coding	protein_coding	ENSG00000089127.13	AC004551.1	8.07133	8.31865	8.17457	6.32224	6.23895	6.23858
clstr_11256_2250_10	0.0193031	-2.65105	-1.40656	down	4.20105	5.60761	TAGCTGTGTCATCTAATCGAAAGATCCATCTTCTGGACATCATACAAGTGAAAGCGATAC	ENST00000455584.2	chr17	15571491	15651653	-	GENCODE release 31	protein_coding	protein_coding	ENSG00000251537.4	AC005324.3	4.02536	4.89475	3.68304	5.43095	5.70149	5.6904
clstr_53574_518_14	0.0012697	-2.16891	-1.11697	down	4.65029	5.76726	CTCCATGACTTGGGCATCATGCATCGAGATGTGAAGATGGAGAATATTCTTCTAGATGAA	ENST00000584196.1	chr17	28603470	28614197	-	GENCODE release 31	protein_coding	protein_coding	ENSG00000258472.8	AC005726.1	4.38542	4.76835	4.7971	5.83823	5.70706	5.75648
clstr_52590_1238_15	0.00136966	3.1342	1.6481	up	11.7083	10.0602	ATTCATGTCACCGGCGGGTCTATGACTATCACTGGCAACATCTACATCTACAATGGACCA	ENST00000228918.9	chr12	6384162	6391566	+	GENCODE release 31	protein_coding	protein_coding	ENSG00000111321.11	AC005840.1	11.301	11.9785	11.8456	10.0371	10.0902	10.0533
clstr_15039_647_10	0.000350967	2.50478	1.32468	up	9.05729	7.73261	ACATCAAACGCATCAAGAAGAAGCTGAGCCTTCTGTGCATCGACTTCAACAAGAACCTGA	ENST00000307741.11	chr19	2785503	2815807	+	GENCODE release 31	protein_coding	protein_coding	ENSG00000172009.15	AC006538.1	8.91454	9.22347	9.03386	7.6296	7.87943	7.6888
clstr_70163_966_107	7.05e-05	-2.29247	-1.1969	down	14.6404	15.8373	TCTCTGAAACGTGTGCTGTGTCAACTCAGAGTTAAATGGATTAAGGGCGGTGCAGGATGT	ENST00000638240.1	chr22	18906238	18947732	+	GENCODE release 31	protein_coding	protein_coding	ENSG00000283809.1	AC007326.4	14.7663	14.5235	14.6316	15.8401	15.8459	15.826
clstr_136057_98_522	0.0176359	3.76661	1.91327	up	5.14307	3.2298	ACAGGAATGTGCTGGCACTGATGACACAGTAATGACCAAGGTAAACAAGGACCTGCTCTA	ENST00000573619.1	chr17	5772926	6080792	+	GENCODE release 31	protein_coding	protein_coding	ENSG00000285471.1	AC007846.2	4.44673	4.93467	6.0478	3.37538	3.34421	2.96981
clstr_69370_1144_14	0.00110903	3.15813	1.65907	up	10.607	8.94793	ATATCTCTTCCTAGCCAAAGTCTGTCCATTTCAACCCTCTAGCATCTGAGCTATCTGCAT	ENST00000619363.2	chr16	53042745	53052849	-	GENCODE release 31	protein_coding	protein_coding	ENSG00000277639.2	AC007906.2	10.3289	10.8415	10.6506	8.69041	9.04958	9.10382
clstr_145216_14_16	0.0412183	-2.78752	-1.47898	down	4.60068	6.07966	TTTGGAGATGTAGCCAACAAGGCTACGCTATGCTCTATGAAAGGCTGCATGAGAGCACTT	ENST00000520401.1	chr5	112827213	112867582	+	GENCODE release 31	protein_coding	protein_coding	ENSG00000258864.1	AC008575.1	3.66405	4.78606	5.35192	6.03886	6.02527	6.17486
clstr_46374_592_10	0.000347205	-2.15419	-1.10715	down	9.76768	10.8748	GTGATGTGGAAAGTGGTCGTTATCAGTTTCATTCTCGAGTAGATTTGCAACCTTATCCGA	ENST00000646704.1	chr5	77030902	77152155	+	GENCODE release 31	protein_coding	protein_coding	ENSG00000285000.1	AC008581.2	9.94378	9.60664	9.75264	10.8627	10.8792	10.8826
clstr_133915_221_18	5.61e-05	-6.20273	-2.6329	down	8.17081	10.8037	GAAACCCTATGAGTGTATTCTAGTTCCGTTTGATATCATGAAAGGACTTACACTGGAGTG	ENST00000586354.1	chr19	11950242	11977198	+	GENCODE release 31	protein_coding	protein_coding	ENSG00000267179.1	AC008770.2	7.90449	8.20462	8.40333	10.838	10.8032	10.77
clstr_27257_1527_8	0.0027332	-2.26325	-1.17839	down	3.91707	5.09546	TTCTTAGCAGGAGTATAAGGCGCCTAAGCTTAGTCTACCTTCTAAGGAAGCCTGCGTTTG	ENST00000550412.5	chr12	55716036	55724703	+	GENCODE release 31	protein_coding	protein_coding	ENSG00000258311.5	AC009779.3	3.7406	4.15866	3.85195	5.09427	4.87513	5.31698
clstr_14179_4503_9	0.0110687	-3.713	-1.89259	down	5.95072	7.84331	ACAAAGTTAGGGAGCAAACCAGTAACCTATGCTGGTCGTAACAGAGGATCCTACAATTAC	ENST00000648156.1	chr8	66432486	66518524	+	GENCODE release 31	protein_coding	protein_coding	ENSG00000285791.1	AC009879.3	5.10715	6.39529	6.34973	7.77671	7.88484	7.86837
clstr_191697_60_10	1.53e-05	2.17095	1.11833	up	6.74862	5.63029	CACAACACTAAGCCAACAATGATACGGCGTCCACCAGCAGTTGTTTGCTACATTTGTGGT	ENST00000514637.1	chr5	122160191	122180061	+	GENCODE release 31	protein_coding	protein_coding	ENSG00000250803.6	AC010255.3	6.81235	6.73019	6.7033	5.65689	5.56932	5.66466
clstr_107995_247_24	0.000625992	-2.50275	-1.32351	down	7.85648	9.18	AATTCAGCCTATACCCAGGAATGAACAAGGACAGCTGAAAGGTTGGAAGCAAGACGGAGT	ENST00000602124.1	chr19	57876765	57916591	-	GENCODE release 31	protein_coding	protein_coding	ENSG00000269476.1	AC010326.2	7.61231	7.95599	8.00116	9.28259	9.17814	9.07926
clstr_21332_876_12	0.000294774	3.35473	1.7462	up	7.2864	5.54021	GGTCATTGTATACGTGTTCTGTGTGGGTGGAGAAAGACGGAGTAAATAGCTCTGTGGAGA	ENST00000376350.8	chr19	55181247	55209501	-	GENCODE release 31	protein_coding	protein_coding	ENSG00000080031.10	AC010327.1	7.01627	7.34057	7.50237	5.53089	5.61052	5.47921
clstr_13503_4075_13	0.00924818	-2.63118	-1.39571	down	4.59762	5.99333	AATTCCGCGCCTTAGAAACCCACGCTTGGGTGTAACCTTATTATTGTTCTTCCTGACCTA	ENST00000648033.1	chr19	12668071	12681834	-	GENCODE release 31	protein_coding	protein_coding	ENSG00000285589.1	AC010422.8	4.83151	4.94231	4.01905	6.01124	6.08029	5.88847
clstr_94524_764_28	0.00302465	2.06257	1.04445	up	11.8382	10.7938	AAATGTTCCAGTGCCCATATTTCTTCTTTGACGTTGTTTACATCCACAATGGCACTGAGG	ENST00000596542.1	chr19	17267418	17282966	+	GENCODE release 31	protein_coding	protein_coding	ENSG00000269307.1	AC010463.1	11.5752	12.1216	11.8179	10.7788	10.8668	10.7358
clstr_58540_1104_6	0.00139254	2.94892	1.56019	up	10.9595	9.39936	CATCATGTCAATCCGCGTGGATGGTAATGATGTGTTTGCCGTATACAACGCCACAAAGGA	ENST00000540732.3	chr19	41376757	41425001	+	GENCODE release 31	protein_coding	protein_coding	ENSG00000255730.5	AC011462.1	10.6858	11.3099	10.8829	9.28829	9.53333	9.37646
clstr_48541_763_10	0.000677869	-2.20075	-1.138	down	8.72555	9.86355	GTATGTGGATATCGGATATGTGGATCTGAGCACTATCAGGATAACTCCTAAGGACTCTCG	ENST00000381541.7	chr12	20815674	21090245	+	GENCODE release 31	protein_coding	protein_coding	ENSG00000257046.5	AC011604.2	8.55081	8.69541	8.93044	9.90408	9.77353	9.91302
clstr_138509_602_20	0.000259286	-4.77969	-2.25692	down	10.3766	12.6336	TCCTATCAGAGCAATGCAAAGGTAGTTCTCACTGGAATTGGTGCAGATGAGCAACTTGCA	ENST00000606910.5	chr2	189661519	189667881	+	GENCODE release 31	protein_coding	protein_coding	ENSG00000286165.1	AC012488.2	10.0902	10.318	10.7217	12.6098	12.6448	12.6461
clstr_129515_330_38	0.0180876	-2.76255	-1.466	down	4.02647	5.49248	GAAGTAGACATTGGTGGAAACATTTATAAATACCTGGGCACAGGACTTCAAAGCAAACAC	ENST00000629685.2	chr15	92883413	92927330	+	GENCODE release 31	protein_coding	protein_coding	ENSG00000279765.3	AC013394.1	3.2758	4.47242	4.3312	5.48403	5.56142	5.43198
clstr_158866_224_20	0.000518977	2.77458	1.47227	up	9.16453	7.69226	ACCAACAACCAAACCTGTCATGACAGACAGCAAATGTTTACACGTATATTTCTCCTGAGT	ENST00000584605.5	chr17	27623364	27640777	+	GENCODE release 31	protein_coding	protein_coding	ENSG00000266728.5	AC015688.4	8.90718	9.32831	9.25811	7.6046	7.81185	7.66035
clstr_95712_235_12	0.0040502	2.28228	1.19047	up	10.0243	8.83379	TTTACTGAACTCAACAGGATGGTTTATTGCCCGACCTCTCTCTCCCATCATAAGAACTTC	ENST00000569170.5	chr3	150882997	150941743	-	GENCODE release 31	protein_coding	protein_coding	ENSG00000260234.5	AC020636.2	10.4216	9.8037	9.84751	8.79391	8.8818	8.82567
clstr_65442_92_10	0.0161158	2.45646	1.29658	up	7.50098	6.20439	ATTTATCAAGCAACCATGCACTCACACGTCGCCTCCTTTGACCGGAAGAGTGTTGAGTTT	ENST00000648240.1	chr19	35106510	35124297	+	GENCODE release 31	protein_coding	protein_coding	ENSG00000285526.1	AC020907.6	8.06766	7.25618	7.17909	6.18896	5.9428	6.48143
clstr_48481_914_13	0.00148138	2.3586	1.23793	up	9.9364	8.69847	CTTCACCACCGACTATGTCATGTACCCTCCTCATTTGTACAGTAGTCCTTGGTGTGACTA	ENST00000437082.5	chr3	10249372	10285796	+	GENCODE release 31	protein_coding	protein_coding	ENSG00000272410.5	AC022384.1	9.741	9.97133	10.0969	8.45836	8.79858	8.83847
clstr_159917_292_21	0.0455463	2.09676	1.06816	up	6.19723	5.12907	TTAACTTCTCTACCCAAGAGACAGGAACTTTGTGAAGGAAGCCGAGGAGATCAGCTCCAA	ENST00000570293.5	chr16	69335276	69351729	-	GENCODE release 31	protein_coding	protein_coding	ENSG00000259900.5	AC026464.1	5.6963	6.01408	6.88131	5.00685	5.021	5.35936
clstr_70697_268_17	0.002626	-2.17741	-1.12261	down	9.3999	10.5225	CTGTTCAGCTTCATACTCCTGAGGGCTACAGACTCAACCGAAATGGAGACTATAAGGAGA	ENST00000558346.5	chr15	69414349	69436232	+	GENCODE release 31	protein_coding	protein_coding	ENSG00000137807.15	AC027237.1	9.09184	9.4694	9.63847	10.4285	10.564	10.5751
clstr_23307_2576_6	0.00517404	-2.43296	-1.28272	down	8.99298	10.2757	TAGAAGAGGATCATTGCGGCAGGTTACTCTTTCAACCTGATCAGAACGCACCACCAATTC	ENST00000260363.9	chr15	69414246	69448427	+	GENCODE release 31	protein_coding	protein_coding	ENSG00000137807.15	AC027237.1	8.5307	9.22288	9.22537	10.2653	10.2944	10.2674
clstr_36691_1926_10	6.38e-05	-2.56384	-1.3583	down	5.93251	7.29081	AAATACCTGCAACCGTTACTGCCGTGACGAGATTGAGTCAGTGAAAGAGCTTAAGGACAC	ENST00000560629.1	chr17	47253897	47344292	+	GENCODE release 31	protein_coding	protein_coding	ENSG00000259753.1	AC068234.1	5.78147	6.02217	5.99388	7.3183	7.25782	7.29631
clstr_27541_2220_12	7.5e-05	-9.99044	-3.32055	down	5.41665	8.7372	ATGGTGCATACTTTGGCATGGAACGATACATGCAATATCCTTTGTGGACTTCAAGATACT	ENST00000483754.1	chr3	160227454	160449829	-	GENCODE release 31	protein_coding	protein_coding	ENSG00000248710.1	AC079594.2	5.07308	5.75395	5.42293	8.78179	8.68504	8.74478
clstr_48519_1308_20	0.00397698	2.44617	1.29052	up	11.3494	10.0589	TTTGCCTATATTGTGGATTTGGACAGCGACACAGCAGACAAGTTCCTGCAGCTGTTTGGA	ENST00000254816.6	chr17	75874164	75878581	-	GENCODE release 31	protein_coding	protein_coding	ENSG00000132481.7	AC087289.1	11.7171	11.3284	11.0026	9.94978	10.1745	10.0523
clstr_13391_1544_9	0.00661531	-5.11213	-2.35392	down	1.70595	4.05987	TGGAGTACAGATAGTATAGTCCTTGAGTTGTCAATTGGAAGTCACTGATACCACACGGTT	ENST00000559000.6	chr15	56652488	56918571	-	GENCODE release 31	protein_coding	protein_coding	ENSG00000285253.1	AC090517.4	2.53583	1.25811	1.3239	4.36231	3.72488	4.09242
clstr_104727_614_12	0.000285258	4.8251	2.27056	up	8.27763	6.00707	TATTATTGCTCTCGGAATCCAGCTGGACTATGAGAAGATTAAAGGCCTACCTGAAGGTTT	ENST00000564080.1	chr15	45587351	45676314	+	GENCODE release 31	protein_coding	protein_coding	ENSG00000260170.1	AC090527.2	7.95532	8.61043	8.26716	5.98526	5.98035	6.05561
clstr_28939_1051_9	9.73e-05	-3.05672	-1.61198	down	8.50333	10.1153	CAAGCTTTCTTGTCGATGCTTGCACATCTTTAGAAGAACATATTCATACCGAAGGGCTTT	ENST00000428041.4	chr15	30625966	30649529	+	GENCODE release 31	protein_coding	protein_coding	ENSG00000285077.2	AC091057.6	8.30412	8.61594	8.58991	10.0664	10.1301	10.1495
clstr_45089_1362_14	0.00885956	-2.02967	-1.02124	down	8.47411	9.49536	AAGAGCTACATTACTAAGTCAGGTCTTGACTTGCACCATAGAGCCCACACAGGAGAGAGA	ENST00000434772.8	chr19	44052036	44067999	+	GENCODE release 31	protein_coding	protein_coding	ENSG00000178386.13	AC092072.1	8.09629	8.50465	8.8214	9.56834	9.41956	9.49817
clstr_151250_275_14	0.000279559	2.18806	1.12965	up	10.4679	9.33828	TGAGATTATGTTTGTTTCGGGTGAATTCCTGGACAAGACCGAGGATGACTGCCATCTCCT	ENST00000606020.1	chr19	34400347	34409236	+	GENCODE release 31	protein_coding	protein_coding	ENSG00000266953.6	AC092073.1	10.3032	10.5575	10.543	9.40462	9.24992	9.36029
clstr_67458_1210_18	0.000413141	-2.01178	-1.00848	down	7.09454	8.10301	TAGAGGAAGAATGGGTGATAGAAAGAGACAGCCTGCTGGATACTCATCCAGGTGACCAAA	ENST00000426595.1	chr7	55887277	55955239	+	GENCODE release 31	protein_coding	protein_coding	ENSG00000249773.3	AC092647.5	6.92634	7.14745	7.20981	8.13212	8.03178	8.14513
clstr_107042_620_20	0.0376128	2.02035	1.01461	up	7.56472	6.55012	AAGTAGGAGAGGGATCAGTTTCACATTCAGTCCTAAGCAGCAACACGGTTGAGATGTAAT	ENST00000564536.2	chr16	81053665	81096296	-	GENCODE release 31	protein_coding	protein_coding	ENSG00000260643.2	AC092718.3	6.90528	7.94754	7.84134	6.56771	6.55996	6.52268
clstr_15082_862_8	0.0158816	-2.82442	-1.49796	down	3.61536	5.11331	GCACCTACATACACCTAGTACAGTGCCGTGCATTATTTAGGAAGAAGGCGCAATCATTTC	ENST00000551483.5	chr12	70334435	70353937	+	GENCODE release 31	protein_coding	protein_coding	ENSG00000111596.12	AC092881.1	3.51021	3.04412	4.29174	5.27044	5.00518	5.06432
clstr_43881_1066_17	0.00013309	2.31323	1.20991	up	9.02225	7.81234	TATTTCTCTTGACAACCAAGGGCCTCCGTCTGGATTTCCAAGGAAGAATTTCCTCTGAAG	ENST00000566897.6	chr16	30053127	30070413	+	GENCODE release 31	protein_coding	protein_coding	ENSG00000285043.1	AC093512.2	8.88214	9.14735	9.03724	7.74682	7.85151	7.83868
clstr_13842_1392_7	0.00334578	-2.37905	-1.25038	down	6.75725	8.00763	AGTGGCCAGCTTTCAGCCCGAGCTGATCGCTTTAAATATCATATCGTTAAGCAGATCTTC	ENST00000512194.2	chr4	88523810	88708450	+	GENCODE release 31	protein_coding	protein_coding	ENSG00000287542.1	AC098582.1	6.39331	7.07156	6.80688	8.07402	7.97602	7.97285
clstr_25410_2093_10	0.001027	-37.5361	-5.23021	down	2.64726	7.87747	AATATAACTCTAAGCAAGTACTGAGCAATTGGTGCCATATTCATACGGTCTACGTCTCTG	ENST00000635992.1	chr3	28349178	29767537	+	GENCODE release 31	protein_coding	protein_coding	ENSG00000283563.1	AC098650.1	2.43724	3.78208	1.72247	8.06497	7.83374	7.73369
clstr_163842_285_14	0.00255516	2.08613	1.06083	up	8.24159	7.18076	AAGCTCATTGGCACTGTCAAATTTGAAGAAGAGGCGTGCTCTGACTGGTCCTAGCTTACT	ENST00000520607.1	chr8	23084403	23115536	+	GENCODE release 31	protein_coding	protein_coding	ENSG00000284956.1	AC107959.5	7.9596	8.49828	8.26688	7.15729	7.15576	7.22923
clstr_142135_196_16	0.00322442	-10.8047	-3.43359	down	2.35802	5.79161	CAATCCATCCACAAATTACACAACACTGCCAGACGAAATTATGAACCAGAAATTGTCGCC	ENST00000506796.5	chr4	69810780	69847786	-	GENCODE release 31	protein_coding	protein_coding	ENSG00000284695.1	AC108941.2	2.86793	2.92241	1.28373	5.76415	5.65957	5.95112
clstr_161734_125_8	2.86e-05	-3.0549	-1.61113	down	11.6067	13.2179	TGCAGAAAGTGGACCAGTTTGATCCATTTACTGTTCCGACCATAAGCTTCATCTGCCGTG	ENST00000647707.1	chr12	56714612	56741535	-	GENCODE release 31	protein_coding	protein_coding	ENSG00000285625.1	AC117378.1	11.4617	11.652	11.7065	13.2368	13.2271	13.1896
clstr_43407_494_7	0.000660609	-4.09235	-2.03293	down	5.27559	7.30852	TCTTTGGTTGTACAGTTATCAGAGACTATTACAGACGATTGCTGTACTCGAGGCTCAGCG	ENST00000370798.5	chr1	77564888	77683419	-	GENCODE release 31	protein_coding	protein_coding	ENSG00000036549.13	AC118549.1	5.04203	5.12141	5.66334	7.24702	7.20652	7.47202
clstr_8185_444_7	0.00129192	-2.82105	-1.49623	down	7.77483	9.27107	ATGATGACCGTATTGTAGGGACTTGCCATAGTATGGCTGCTTCCCGATCTACTCGTGTTA	ENST00000370801.8	chr1	77562416	77682658	-	GENCODE release 31	protein_coding	protein_coding	ENSG00000036549.13	AC118549.1	7.42205	7.85495	8.0475	9.28453	9.29353	9.23514
clstr_69874_537_21	1.08e-05	-2.71465	-1.44077	down	10.0314	11.4721	TGTGGACATTATTGACAGGAACAATCACCACAACATGATCTTGATTCATGGGATGCTGTC	ENST00000642129.1	chr1	56248294	56524495	-	GENCODE release 31	protein_coding	protein_coding	ENSG00000284686.1	AC119674.2	10.1051	9.98551	10.0035	11.5322	11.4032	11.481
clstr_45443_1017_11	0.0079379	-5.27963	-2.40044	down	3.33628	5.73672	AAACAGAATGCACATTCGAAGGAAACGAATTGTGGGAGGAAAGCGAGCACAACTGGGAGA	ENST00000645635.1	chr4	109713916	109801999	-	GENCODE release 31	protein_coding	protein_coding	ENSG00000285330.1	AC126283.2	2.50646	3.32489	4.1775	5.8632	5.73955	5.60741
clstr_31040_2715_88	0.00672798	2.72384	1.44564	up	5.40316	3.95752	ACTTAGGAGTCAGTTGTCACTGATGAAGAGACATGCATAGATTCTGGGCCAACTCTGGGT	ENST00000354903.9	chr17	8144055	8156360	-	GENCODE release 31	protein_coding	protein_coding	ENSG00000179094.16	AC129492.1	5.01745	5.91416	5.27787	3.89765	4.13092	3.844
clstr_31946_2514_10	0.000548638	2.03245	1.02322	up	9.92699	8.90377	AAGGAAATGCTCTTGATGAGAGGCTCGCTTTAAAGAAGCCCAAAGCGTGTGCTTATCCAA	ENST00000639401.1	chr3	183815568	183884889	-	GENCODE release 31	protein_coding	protein_coding	ENSG00000283765.1	AC131160.1	9.73442	10.0489	9.99767	8.8926	8.95893	8.85978
clstr_12936_2852_10	0.000141314	2.56281	1.35773	up	9.09151	7.73378	AAACAATAAGCATATCTAAGCAACTACGATATCTGTATGGATCAGGCCAAAGTCCCGCTA	ENST00000643349.1	chr11	2129112	2149603	-	GENCODE release 31	protein_coding	protein_coding	ENSG00000284779.2	AC132217.2	9.1831	8.91315	9.17828	7.79949	7.71418	7.68766
clstr_108984_85_21	0.00827493	2.43738	1.28533	up	5.53158	4.24625	TCTGAACAGGAGCTTTATATACCTTCTGTCGTCAGCAACAGTCCTTCAACAGTACAGAGC	ENST00000578584.5	chr17	31305213	31318831	-	GENCODE release 31	protein_coding	protein_coding	ENSG00000265118.5	AC134669.1	5.36582	6.03133	5.19759	4.22832	4.37828	4.13216
clstr_59959_542_16	0.00279142	2.01886	1.01354	up	14.281	13.2674	AAGCCCGTGGACAAAGTGAAGCTGATCAAGGAAATCAAGAACTACATCCAAGGCATCAAC	ENST00000571730.1	chr17	81703371	81720539	+	GENCODE release 31	protein_coding	protein_coding	ENSG00000262660.1	AC139530.3	13.9756	14.4725	14.3948	13.2573	13.2642	13.2807
clstr_187979_351_56	0.000326302	2.87779	1.52496	up	7.7722	6.24724	GCCTCTGGAGTAGCTGGGACTACAGGTATGAGCATTCTCCAAGGAAAGGATGACATATTT	ENST00000567442.1	chr16	15395950	15515333	+	GENCODE release 31	protein_coding	protein_coding	ENSG00000261130.5	AC140504.1	7.81988	7.55755	7.93917	6.10942	6.33572	6.2966
clstr_81670_913_7	2.62e-05	2.7634	1.46644	up	10.3699	8.9035	TTGCGCCTGCGCAACCTTAAGAACAAGATTGAGAACAAGATCGAGAGCATTGGTCTCAAG	ENST00000376358.4	chrX	49071470	49079887	-	GENCODE release 31	protein_coding	protein_coding	ENSG00000288053.1	AC231657.3	10.3355	10.4972	10.2771	8.90422	8.92737	8.87891
clstr_76129_615_22	0.00227831	2.05562	1.03958	up	9.90004	8.86046	ATCAGAAATGGGTCTTATGACATTGGCATGGCCTGTGGGATAACCTCTGAGAATGTGGCT	ENST00000301810.11	chr3	38122710	38137242	-	GENCODE release 31	protein_coding	protein_coding	ENSG00000060971.18	ACAA1	9.71786	10.1881	9.79412	8.8076	8.92868	8.8451
clstr_59134_648_19	0.00399408	2.18764	1.12938	up	10.1837	9.05435	GAAATATTACTTCGCGCTTGATGGAGAAGGAGAAGGCCAGAGATTGCCTGATTCCTATGG	ENST00000411549.5	chr3	38122710	38137242	-	GENCODE release 31	protein_coding	protein_coding	ENSG00000060971.18	ACAA1	9.89079	10.5362	10.1242	9.07538	9.07239	9.01527
clstr_42259_1203_4	0.0031336	-2.08245	-1.05828	down	8.02506	9.08335	TATATGTGTAACCCGAGCATTTGTGGACAACTGTCTCCAGCTGCATGAAGCGAAACGTTT	ENST00000233710.4	chr2	210187923	210225447	-	GENCODE release 31	protein_coding	protein_coding	ENSG00000115361.8	ACADL	7.72148	8.28886	8.06485	9.12489	9.05193	9.07322
clstr_76330_1079_19	2.01e-06	-4.07791	-2.02783	down	9.42566	11.4535	TGAAAGTTGAACTAGCTAGAATGAGTTACCAGAGAGCAGCTTGGGAGGTTGATTCTGGTC	ENST00000526129.5	chr1	75724706	75761615	+	GENCODE release 31	protein_coding	protein_coding	ENSG00000117054.13	ACADM	9.33569	9.47004	9.47126	11.4877	11.4221	11.4506
clstr_51382_417_17	0.0133665	-4.3482	-2.12042	down	3.66524	5.78566	TTTCCTTCTTCTAACTGGTTCCAACCTTAACTTGCACCTAAACCTTGGAGGTCTTGGACT	ENST00000370834.9	chr1	75724709	75763491	+	GENCODE release 31	protein_coding	protein_coding	ENSG00000117054.13	ACADM	4.65312	3.30761	3.035	5.7308	5.84427	5.78191
clstr_40003_1148_18	0.000534198	-3.77029	-1.91467	down	8.67753	10.5922	TTAAACATGGGCCAGCGATGTTCAGATACTAGAGGAATTGTCTTCGAAGATGTGAAAGTG	ENST00000370841.8	chr1	75724351	75763679	+	GENCODE release 31	protein_coding	protein_coding	ENSG00000117054.13	ACADM	8.30693	8.90422	8.82146	10.6019	10.539	10.6357
A_23_P65022	0.0368852	3.08558	1.62554	up	7.72166	6.09611	CATGCTGAAGGATAACAAGAAGCCTTTCATCAAGGAGGCAGCCATGGCCAAGCTGGCCGC	NM_000017	chr12	120725826	120740008	+	Refseq	protein_coding			ACADS	6.69076	8.42902	8.04519	6.08298	6.13292	6.07245
clstr_46273_1375_18	0.00209595	2.04613	1.0329	up	11.4482	10.4153	TTATGCTGCAGTATGTAACTGAGTCCATGGCTTACATGGTGAGTGCTAACATGGACCAGG	ENST00000322910.9	chr17	7219844	7225265	+	GENCODE release 31	protein_coding	protein_coding	ENSG00000072778.20	ACADVL	11.2847	11.6931	11.3668	10.2666	10.5126	10.4667
clstr_3872_8260_14	1.07e-05	-4.95685	-2.30942	down	5.5973	7.90673	AAACCGCATCTAATTTGTCCGCCGAATGCCAAAGCAAAGCAAACTTATTATAACCCTTGG	ENST00000560601.2	chr15	88803442	88875353	+	GENCODE release 31	protein_coding	protein_coding	ENSG00000157766.16	ACAN	5.56991	5.53934	5.68266	8.04124	7.79228	7.88666
clstr_6556_5867_6	0.0292995	-4.26136	-2.09131	down	5.30172	7.39304	ATTGTATGTCCAGAATGACTTTAGAACCGCATGATACGGTGGAAGGAGCACTGGACTAGT	ENST00000326793.11	chr3	195274745	195443020	-	GENCODE release 31	protein_coding	protein_coding	ENSG00000114331.14	ACAP2	4.58869	4.77873	6.53774	7.60354	7.27247	7.3031
clstr_30072_2534_6	0.000737238	-2.50041	-1.32216	down	12.1321	13.4542	GCAGCTGTCGTTCTTATGAAGAAGTCAGAAGCTGATAAACGTGGGCTTACACCTTTAGCA	ENST00000367048.4	chr6	159760328	159779055	+	GENCODE release 31	protein_coding	protein_coding	ENSG00000120437.8	ACAT2	11.8667	12.3245	12.205	13.392	13.5178	13.4529
clstr_13098_3898_12	0.00221169	-2.98435	-1.57742	down	5.80003	7.37745	CAGTGTCTAAGCAGGTTTCTAAACTATAGGTCAGAACCCACTCGTGGGCTGTAAAGTCAC	ENST00000642319.1	chr1	180269653	180502954	-	GENCODE release 31	protein_coding	protein_coding	ENSG00000230124.8	ACBD6	5.39963	5.92888	6.07157	7.48365	7.4632	7.18549
clstr_27417_237_14	0.0153972	-3.66604	-1.87422	down	5.87295	7.74718	AAAGGGTTGTCGACGGAAGATGCGACGAGTGCCTATATTTCTAAAGCAAAGGAGCTGATA	ENST00000356189.6	chr10	15075475	15088776	-	GENCODE release 31	protein_coding	protein_coding	ENSG00000176244.7	ACBD7	5.13759	5.7611	6.72016	7.82115	7.68023	7.74015
clstr_56615_1071_5	0.0015761	-61.7986	-5.9495	down	2.92156	8.87107	AGCTTCATCAATCGCAACTACAGGTACGAGCTGATGAAGGCCTTCATCTTCAAGTACTCG	ENST00000272928.4	chr2	236569825	236582354	+	GENCODE release 31	protein_coding	protein_coding	ENSG00000144476.6	ACKR3	3.50195	3.879	1.38374	8.80295	8.98409	8.82615
clstr_37669_1148_8	0.000496735	2.68247	1.42356	up	10.3226	8.89908	GCCTCTGGACATCCGAGTGGGTCTAATTGGTAGCTGCACCAATTCAAGCTATGAAGATAT	ENST00000216254.9	chr22	41469117	41528974	+	GENCODE release 31	protein_coding	protein_coding	ENSG00000100412.16	ACO2	10.0712	10.5432	10.3535	8.87079	8.90778	8.91866
clstr_31583_1780_18	0.00150268	2.60541	1.38151	up	7.349	5.96749	TCTGAGTTCTACACCACCTTCAAGGCTTGTGAGCAGTTTCTCTTGGACAACCGGAATGAT	ENST00000343744.6	chr1	54548228	54610327	+	GENCODE release 31	protein_coding	protein_coding	ENSG00000162390.17	ACOT11	7.01877	7.56926	7.45898	5.94548	5.8763	6.08069
clstr_17924_245_8	0.00341376	2.16009	1.11109	up	10.1283	9.01722	TGAAGCATGTTCATCTATACATGTGAATCATGTTCGAGATAAGTTGCGGGAGATAGTAGG	ENST00000379303.10	chrX	23701055	23743276	-	GENCODE release 31	protein_coding	protein_coding	ENSG00000123130.17	ACOT9	9.77645	10.3356	10.2729	8.97247	9.06369	9.0155
clstr_71851_1549_36	0.0226623	4.20754	2.07298	up	8.36241	6.28943	GGGAGGGAGGGAAAGCTTCCTCCTAAATCAAGCATCTTTCTGTTACTGATGTTCAATAAA	ENST00000218758.9	chr19	11574660	11578985	-	GENCODE release 31	protein_coding	protein_coding	ENSG00000102575.12	ACP5	7.23371	9.05347	8.80004	6.2366	6.17983	6.45186
clstr_33487_1268_6	0.0109729	2.74995	1.45941	up	6.2884	4.82899	CTCATGAGCACTCGTATGAACGACTGTGGCCAATTTACAACTACCAGGTATTTAACGGCA	ENST00000331256.9	chr19	39084305	39111493	+	GENCODE release 31	protein_coding	protein_coding	ENSG00000183760.10	ACP7	5.75332	6.86353	6.24835	4.83883	4.91711	4.73104
clstr_49028_2072_10	8.04e-06	2.56921	1.36132	up	10.8371	9.47581	ACATCAAATGTCAAGGAATTGACTGAACGAACTAAGAGCTCCTGGATGGGTCCGGGAACT	ENST00000427954.6	chr17	50426219	50474837	+	GENCODE release 31	protein_coding	protein_coding	ENSG00000167107.12	ACSF2	10.9169	10.8382	10.7563	9.47248	9.478	9.47695
clstr_19757_973_9	0.00054161	2.33197	1.22155	up	8.33362	7.11206	GATGCTTTGCTTATTCGATGGTGATCGTTCCACTTTATGATACCCTTGGAAATGAAGCCA	ENST00000622937.3	chr4	184755596	184808601	-	GENCODE release 31	protein_coding	protein_coding	ENSG00000151726.14	ACSL1	8.1821	8.25529	8.56345	7.04929	7.14585	7.14106
clstr_27287_716_8	0.000655867	2.77674	1.47339	up	4.82428	3.35089	TCTTTGCTCAGAATAGGCCAGAGTGGATCATCTCCGAATTGGCTTGTTACACGTACTCTA	ENST00000393081.5	chr10	112375265	112428379	+	GENCODE release 31	protein_coding	protein_coding	ENSG00000197142.10	ACSL5	4.53473	5.00395	4.93417	3.34763	3.2723	3.43275
clstr_34012_1523_5	0.00151815	2.04973	1.03543	up	4.42744	3.392	AAGATGGGTATTTCCAGTTTATGGGACGGGCAGATGATATCATTAACTCCAGCGGGTACC	ENST00000329697.10	chr16	20536226	20576367	-	GENCODE release 31	protein_coding	protein_coding	ENSG00000066813.14	ACSM2B	4.55957	4.38908	4.33366	3.60442	3.36524	3.20635
clstr_78573_947_8	0.00498807	2.56331	1.35801	up	9.55461	8.1966	ACAGCATCATGAAGTGTGACATCGACATCAGGAAGGACCTGTATGCCAACAACGTCATGT	ENST00000366684.7	chr1	229431245	229434094	-	GENCODE release 31	protein_coding	protein_coding	ENSG00000143632.14	ACTA1	10.0138	9.45274	9.19728	8.1893	8.1574	8.24311
clstr_86101_778_5	8.37e-05	4.55347	2.18697	up	9.66876	7.4818	TTGAGAAGAGTTACGAGTTGCCTGATGGGCAAGTGATCACCATCGGAAATGAACGTTTCC	ENST00000224784.10	chr10	88935074	88952773	-	GENCODE release 31	protein_coding	protein_coding	ENSG00000107796.13	ACTA2	9.63631	9.90506	9.46492	7.44955	7.56326	7.43259
clstr_160436_11_29	0.0311945	3.20135	1.67868	up	9.22835	7.54966	TTATATTGCTCTGGTATTCATGCCAAAGACACACCAGCCCTCAGTCACTGGGAGAAGAAC	ENST00000429756.5	chr2	73892967	73913592	+	GENCODE release 31	protein_coding	protein_coding	ENSG00000163017.13	ACTG2	9.76218	8.93897	8.98389	7.09715	7.12052	8.43132
clstr_49240_278_23	0.000148716	2.15563	1.10811	up	9.94975	8.84164	TTAAAGCTGGCTTTGCAGGAGACCAGATTCCCAAATACTGTTTCCCAAACTATGTCGGGC	ENST00000289228.6	chr2	97655963	97664107	-	GENCODE release 31	protein_coding	protein_coding	ENSG00000115073.7	ACTR1B	10.0623	9.88115	9.90581	8.74376	8.84798	8.93317
clstr_7407_4829_10	7.9e-06	-5.89705	-2.55999	down	4.57589	7.13589	CTTTCTGATCTTTCGTAGTTCATAGTCACCAGGCATGAGTACCTTGGATAGCCCTCTGAA	ENST00000263238.6	chr2	113889960	113962596	+	GENCODE release 31	protein_coding	protein_coding	ENSG00000115091.11	ACTR3	4.73521	4.44613	4.54635	7.1355	7.16931	7.10285
clstr_74870_313_10	0.00570532	2.64515	1.40335	up	5.23568	3.83233	TTTCATAGGAGATGAAGCCATCGATAAACCTACATATGCTACAAAGTGGCCGATACGACA	ENST00000377776.7	chr7	152759749	152854938	+	GENCODE release 31	protein_coding	protein_coding	ENSG00000133627.18	ACTR3B	4.92917	5.6971	5.08077	3.82868	3.64068	4.02763
A_23_P57868	0.000217361	2.33525	1.22358	up	13.8833	12.6597	TGCACGACCACGATGAACGGCTGCATGAGGCTGTGTTCCTCCGTGGGGTGGACATATATA	NM_000666	chr3	51983535	51989197	+	Refseq	protein_coding			ACY1	13.941	14.0031	13.7058	12.6026	12.6649	12.7116
clstr_158381_183_8	0.0482977	-3.03209	-1.60031	down	3.37266	4.97298	TGGTAACCTAGGTTGTGGGCATAGGAACAAGGGACGTGTTCTTGACAAATGTGAACTAGA	ENST00000553302.1	chr14	75063023	75064020	-	GENCODE release 31	protein_coding	protein_coding	ENSG00000119640.9	ACYP1	2.24685	4.00821	3.86293	4.82847	5.08002	5.01045
clstr_132032_411_26	0.0457831	2.34922	1.23218	up	6.3847	5.15251	AAAGAAACAAGATAGGGCAACAGCTAGAGGAGAATTCAGGAAGTCCTGGCTGAGCAAGGT	ENST00000303536.8	chr2	54115504	54305026	+	GENCODE release 31	protein_coding	protein_coding	ENSG00000170634.13	ACYP2	5.64052	6.39425	7.11932	5.06007	5.14944	5.24804
clstr_110279_214_24	0.000740326	2.68076	1.42264	up	10.2542	8.83151	TCAAATCCGTGGACTACGAGGTGTTCGGAAGAGTGCAGGGTGTTTGCTTCAGAATGTATA	ENST00000394666.7	chr2	54115504	54305300	+	GENCODE release 31	protein_coding	protein_coding	ENSG00000170634.13	ACYP2	9.98128	10.4438	10.3373	8.8232	8.94196	8.72938
clstr_78336_129_13	0.0236088	2.16704	1.11573	up	9.77323	8.6575	AACTGCATGTCCACCTAGACGGATCCATCAAGCCTGAAACCATCTTATACTATGGCAGGA	ENST00000372874.9	chr20	44619522	44651699	-	GENCODE release 31	protein_coding	protein_coding	ENSG00000196839.13	ADA	9.14966	10.1108	10.0592	8.61916	8.71479	8.63857
clstr_52209_2001_24	0.000317623	3.7852	1.92037	up	7.81862	5.89825	GGACTCCAAGGGAAGTCAGTTTCTTACTTCAGATGGAGCAAAGTCCTATCAACTCACTAT	ENST00000447332.3	chr1	155051352	155058683	+	GENCODE release 31	protein_coding	protein_coding	ENSG00000143537.13	ADAM15	7.56348	8.07613	7.81624	5.99806	5.75183	5.94485
clstr_81822_69_20	0.0230255	-4.82908	-2.27175	down	2.29723	4.56898	TTGGAAGACTGCAAGCCCACGAAGGTTCTGAAGGAATATTTCTGCATGTCACAGTTCCAC	ENST00000520772.5	chr8	39584585	39611575	+	GENCODE release 31	protein_coding	protein_coding	ENSG00000168619.16	ADAM18	2.68508	1.08001	3.12659	4.80436	4.4078	4.49477
clstr_8408_2458_5	0.00120324	2.65144	1.40678	up	8.93885	7.53208	AGAAGATGGAACGCCATGTGGCCCGTCTATGATGTGTTTAGATCGGAAGTGCCTACAAAT	ENST00000264377.8	chr2	206443532	206621127	+	GENCODE release 31	protein_coding	protein_coding	ENSG00000114948.13	ADAM23	8.60886	9.0578	9.1499	7.59591	7.53726	7.46306
clstr_19669_1374_12	0.000912628	-2.17775	-1.12284	down	9.66625	10.7891	TGACTGTGGTACTCCAAAGGAATGTGAATTGGACCCTTGCTGCGAAGGAAGTACCTGTAA	ENST00000487273.7	chr8	38996973	39105261	+	GENCODE release 31	protein_coding	protein_coding	ENSG00000168615.12	ADAM9	9.53097	9.57912	9.88867	10.6683	10.8448	10.8541
clstr_10621_5219_12	0.000296889	-6.73693	-2.75209	down	6.67891	9.43101	TGATGGAGTAAAGTTACAGCGGTATCTCATGTCTACACAAGAAGAGGAACGTTCTGAAAG	ENST00000299164.3	chr11	130448974	130476641	+	GENCODE release 31	protein_coding	protein_coding	ENSG00000166106.3	ADAMTS15	6.40033	7.14071	6.4957	9.44216	9.38859	9.46227
clstr_38683_2485_9	0.00245275	-2.7206	-1.44392	down	8.49514	9.93906	ATATTGTGCTTGCTGCATGGGTGATGAGGTTATTCGAATGCCAAACTTTAGTGACACGTA	ENST00000511368.5	chr5	5140330	5223727	+	GENCODE release 31	protein_coding	protein_coding	ENSG00000145536.15	ADAMTS16	8.09387	8.72984	8.66171	10.0688	9.84257	9.90581
clstr_71758_520_8	4.37e-05	2.70895	1.43774	up	6.48595	5.04822	ACGTCTTTGTCACGCCAGTAGAAGTAGACTCAGCCGGGTCATATATTTCACACGACATTT	ENST00000449265.2	chr16	77355951	77435034	-	GENCODE release 31	protein_coding	protein_coding	ENSG00000140873.16	ADAMTS18	6.60373	6.47241	6.38171	4.99364	5.02875	5.12226
clstr_14988_4440_3	0.00120762	-2.90936	-1.5407	down	5.55512	7.09583	AATAACTGGTGTGCACCTGCGTACTAATCTCACGACTGTTAACTTCCAACTTTGACGAGG	ENST00000518335.3	chr5	179120172	179345430	-	GENCODE release 31	protein_coding	protein_coding	ENSG00000087116.16	ADAMTS2	5.71666	5.76665	5.18205	7.09877	7.06264	7.12607
clstr_6183_345_7	0.00288801	-3.3312	-1.73604	down	8.04225	9.77829	TCTCTTATTCTGCCAAATCGGAAAGTCAGTTCTCTAAAGCCCGGGTTAGCCAGACCATAG	ENST00000381055.8	chr5	65148738	65481920	-	GENCODE release 31	protein_coding	protein_coding	ENSG00000049192.15	ADAMTS6	7.52326	8.25459	8.34891	9.88987	9.741	9.70402
clstr_5628_4608_5	0.00173575	5.51526	2.46343	up	5.92598	3.46255	TGAAATTCTTGATAAACCTCCCGATCGTGAGCAGTGTAACACACATGCTTGTCCACACGA	ENST00000498707.5	chr3	64515654	64688000	-	GENCODE release 31	protein_coding	protein_coding	ENSG00000163638.13	ADAMTS9	5.78462	6.23721	5.75611	2.94676	3.95665	3.48425
clstr_115847_801_14	0.0198701	2.03376	1.02415	up	5.6163	4.59215	ATGTAGAAGGCTTCATGCTCTGGCATGTGAATTAGCTTAGGTGGGACAAGTCAGGTTACC	ENST00000380570.8	chr9	18474153	18622619	+	GENCODE release 31	protein_coding	protein_coding	ENSG00000178031.17	ADAMTSL1	5.85395	5.11452	5.88043	4.72189	4.67422	4.38033
clstr_32260_2324_14	0.00181753	2.36081	1.23928	up	6.67189	5.4326	TTTGCTGCTCCACCGAAGGGCCAGGGACTATGGTTAACTTATCAACATCAACCCATTAAC	ENST00000542621.5	chr9	18826138	18910294	+	GENCODE release 31	protein_coding	protein_coding	ENSG00000178031.17	ADAMTSL1	6.37971	6.90307	6.73288	5.31991	5.55464	5.42326
clstr_46058_826_10	0.0189535	4.60864	2.20434	up	6.2066	4.00226	AACAGCACCCGTAACATCTTCATCTACCATGAGGACGGGAAGATTGTGGACTGGTTCAAT	ENST00000649206.1	chr7	897903	954697	-	GENCODE release 31	protein_coding	protein_coding	ENSG00000105963.15	ADAP1	5.10321	6.58969	6.92691	3.73006	4.0515	4.22523
A_33_P3268793	1.78e-06	2.22377	1.15301	up	13.2184	12.0653	TGTCCCCTCTGTCTCGCGGGCCGGGAAACTGCTCTGATGGGAAAATAAACAGCCCAAAAC	NM_138422	chr19	1905399	1913447	+	Refseq	protein_coding			ADAT3	13.1988	13.2423	13.214	12.1087	12.0269	12.0605
clstr_28752_913_8	0.00414369	2.45087	1.29329	up	6.89626	5.60297	AAGATCGACGTCAATGAGATCTCACGCCACCTGGGCAAGATGTATAGTGAGATGATCTTC	ENST00000238561.10	chr14	77800109	77935014	+	GENCODE release 31	protein_coding	protein_coding	ENSG00000063761.16	ADCK1	6.50568	7.2359	6.9472	5.49233	5.657	5.65957
clstr_40948_1454_10	0.019118	2.13757	1.09597	up	8.40627	7.31029	ATGGTCCAACAGATTGACCTGCGTTACGAAGCTCAGAATCTAGAACACTTCCAGGTCAAC	ENST00000072869.9	chr7	140672945	140695110	+	GENCODE release 31	protein_coding	protein_coding	ENSG00000133597.11	ADCK2	7.87891	8.86587	8.47402	7.25173	7.35067	7.32848
A_23_P85598	2.81e-05	5.84237	2.54655	up	10.0122	7.46565	GATGAAAGGGCAACTTTGTTTTCTTCTTTTTCCTGATGTGAATGTTAAGCAGAAGGGAGA	NM_020247	chr1	226940294	226987544	+	Refseq	protein_coding			ADCK3	9.89785	10.2339	9.90491	7.4088	7.54972	7.43843
clstr_69107_580_8	0.000597357	2.00872	1.00628	up	6.86444	5.85816	AAGATTTACATCCAGAGGCACGACAATGTGAGCATCCTGTTTGCTGACATCGTGGGTTTC	ENST00000432715.5	chr7	45574140	45664672	+	GENCODE release 31	protein_coding	protein_coding	ENSG00000164742.16	ADCY1	6.71945	7.05475	6.81913	5.88716	5.81088	5.87645
clstr_5090_4780_4	0.00382414	2.04289	1.03061	up	8.25405	7.22344	GAGAAAGACGACTGTGACGAAACAGGAATAGAAGAAGCCAACGAACTCACCAAGCTCAAC	ENST00000294016.8	chr16	3962653	4116442	-	GENCODE release 31	protein_coding	protein_coding	ENSG00000162104.10	ADCY9	7.93653	8.40864	8.41697	7.09954	7.26006	7.31071
clstr_22736_2526_14	0.0204307	2.91549	1.54374	up	6.66912	5.12538	GGTATATAGACAGGACCCATGCTCCTACAGGATGGGAAGGGACAATATTACCCACACAAA	ENST00000413157.6	chr2	70675093	70768212	-	GENCODE release 31	protein_coding	protein_coding	ENSG00000075340.23	ADD2	6.84254	6.34016	6.82466	4.37113	5.41289	5.59214
clstr_17777_2178_12	2.42e-06	-4.52943	-2.17933	down	10.3639	12.5432	ATGTTGAAGATGAGCTTGCTAAGCGAGTGAGTAGGTTAAGCACAAGTACAACCATAGAAA	ENST00000277900.12	chr10	110007964	110135565	+	GENCODE release 31	protein_coding	protein_coding	ENSG00000148700.14	ADD3	10.435	10.2585	10.3981	12.5666	12.5313	12.5317
clstr_31601_2060_12	1.71e-05	-4.27198	-2.0949	down	9.17115	11.2661	ATAAGAGGACAATCGAACGTAAACAACAAGGCCTAGAAGATGCTGAGCAGGAATTACTCT	ENST00000356080.8	chr10	110007962	110134211	+	GENCODE release 31	protein_coding	protein_coding	ENSG00000148700.14	ADD3	9.27502	9.00811	9.23033	11.2982	11.2165	11.2834
clstr_8587_5763_14	0.00222097	2.39313	1.2589	up	5.75065	4.49175	AAAGCAATACCTACGGACTGGTGTACACTTCCATCCTTGGTTATAACAGGAATGTTATCA	ENST00000315215.11	chr8	37796906	37844896	+	GENCODE release 31	protein_coding	protein_coding	ENSG00000020181.17	ADGRA2	5.50371	6.04248	5.70575	4.52581	4.62557	4.32386
clstr_31095_3038_12	2.22e-06	7.45064	2.89736	up	11.9416	9.04424	CAGAGCCTATCATACGCCTGATACAGAGAACCTCTCAATAAATGATTTGTCGCCTGTCTG	ENST00000312053.9	chr19	6887579	6940450	+	GENCODE release 31	protein_coding	protein_coding	ENSG00000174837.15	ADGRE1	11.8055	12.0137	12.0056	9.02186	9.0881	9.02276
clstr_7232_3298_9	0.00170069	3.49408	1.80491	up	7.41133	5.60642	AAACGAGCCTAAGAGGACTTTCATACCGACAACATCTGAAAGGACTAGAATGTTCACACC	ENST00000315576.8	chr19	14732392	14778560	-	GENCODE release 31	protein_coding	protein_coding	ENSG00000127507.18	ADGRE2	6.99091	7.65906	7.58403	5.69575	5.3765	5.74701
clstr_29929_2248_10	2.71e-06	2.9941	1.58212	up	9.07728	7.49516	TGAAATCAATCCAGACATGAAGAAATTAAAGAAGGCGAGGGCGCTGACCATCACGGCCAT	ENST00000242786.6	chr19	14381444	14408723	+	GENCODE release 31	protein_coding	protein_coding	ENSG00000123146.20	ADGRE5	9.0168	9.10732	9.10772	7.47892	7.54925	7.4573
clstr_30328_1329_6	0.00130328	12.1161	3.59886	up	4.91575	1.31689	AGATGGGATGAGAAAGCGTGCCAAATGATGTTGGATATCAGGAACGAAGTGAAATGCCGC	ENST00000283303.2	chr6	47698553	47722021	+	GENCODE release 31	protein_coding	protein_coding	ENSG00000153294.11	ADGRF4	4.07723	5.24819	5.42183	1.60797	1.11047	1.23224
clstr_20242_3857_25	1.5e-06	-3.72364	-1.89671	down	13.0428	14.9395	AAGACTTCCTGCAGGAGTCAGCGTTCAATCTTGACCTTGAAGATGGGAAGGATGTTCTTT	ENST00000562631.5	chr16	57628306	57665028	+	GENCODE release 31	protein_coding	protein_coding	ENSG00000205336.11	ADGRG1	13.0713	12.9705	13.0865	14.9831	14.9171	14.9182
clstr_10978_1971_12	0.00134983	-2.60107	-1.3791	down	7.07808	8.45719	GATTCAGCTGGACGGAGTTATAACAAGGCAATTGTTGACACAGTGGACAACCTTCTGAGA	ENST00000370715.5	chr1	81800397	81992196	+	GENCODE release 31	protein_coding	protein_coding	ENSG00000117114.19	ADGRL2	6.8356	6.99298	7.40567	8.4873	8.39007	8.49419
clstr_1702_4510_9	0.0124141	-2.20722	-1.14223	down	5.76214	6.90437	AGCAACTGTGTGCAAATCATAGACCGTGGCTATAACCATAACGAGACCGCCCTAGAGAAA	ENST00000512091.6	chr4	61201258	62078335	+	GENCODE release 31	protein_coding	protein_coding	ENSG00000150471.16	ADGRL3	5.76805	5.32971	6.18866	6.75433	6.88972	7.06906
clstr_514_6299_4	7.92e-05	-8.16803	-3.02999	down	1.18437	4.21436	GCCAGAAAGGTCCGAATCTGTCTTTATCGAACTACTCAACTCTACTTTAGTAGCGAAAGT	ENST00000405460.9	chr5	90558797	91164437	+	GENCODE release 31	protein_coding	protein_coding	ENSG00000164199.18	ADGRV1	1.09557	1.36974	1.08782	4.10891	4.00786	4.52632
clstr_40518_2198_10	6.42e-05	-2.29674	-1.19958	down	11.3964	12.596	CTGCATTGGGCTCACTGCGTGTTACCTAAGACGTATCACAGAATAAACACATTTAGCCTT	ENST00000296412.13	chr4	99070978	99088730	-	GENCODE release 31	protein_coding	protein_coding	ENSG00000197894.11	ADH5	11.2637	11.4664	11.4592	12.5661	12.5916	12.6304
clstr_53953_504_13	7.36e-06	2.08405	1.05939	up	11.1072	10.0478	ATCCCATATGATGTGCTCCCTGACTGGCTAAAGGACAACGACTATCTGCTACATGGTCAT	ENST00000340990.10	chr1	202940832	202958312	-	GENCODE release 31	protein_coding	protein_coding	ENSG00000159346.13	ADIPOR1	11.0726	11.1044	11.1446	9.99088	10.0796	10.0729
A_23_P161439	2.43e-06	2.7889	1.4797	up	10.55	9.07031	GGATTGGGAAAAAATTCGGCCTCCTGAAATGACAGCAGGGAGACTTGGGTCGGCCTCCTG	NM_006829	chr10	86968482	86970915	+	Refseq	protein_coding			ADIRF	10.5007	10.5626	10.5867	9.1247	9.0438	9.04242
clstr_61151_1403_28	0.00176475	2.78424	1.47728	up	9.53011	8.05283	GCAGAAGAATCCGAGTGTTTGCCAGGCTTAAGGAGAGGAGAAACTGAGAAATGAATGCTG	ENST00000528655.5	chr11	10305084	10307355	+	GENCODE release 31	protein_coding	protein_coding	ENSG00000148926.10	ADM	9.16018	9.82783	9.60233	7.99305	8.0506	8.11483
clstr_18234_1811_11	0.00207203	2.43622	1.28464	up	8.43548	7.15084	GAACACTGAGCATTTAATTTACAAATGTTTGCTAGGGTCACCCTCTCGGCCATCCCACGA	ENST00000395738.2	chr22	50481556	50486440	+	GENCODE release 31	protein_coding	protein_coding	ENSG00000128165.9	ADM2	8.11098	8.59844	8.59702	7.07789	7.31012	7.06451
clstr_24364_3435_10	0.0014934	-2.41184	-1.27013	down	11.4586	12.7288	CATAAACTGTTAGTCGTGACTGACTTGGTGTGTTGCTATTGTGTTTCTATATACTCCGTC	ENST00000373783.2	chr10	62804857	62808483	+	GENCODE release 31	protein_coding	protein_coding	ENSG00000181915.4	ADO	11.1946	11.4228	11.7585	12.7396	12.7266	12.7202
clstr_49975_515_16	0.0289358	2.01633	1.01173	up	5.67496	4.66323	TCCCTCTCCGGAGAATAAGCCAATGCATGGCAAGCACTAAATCTTAGATCCTGAAGACTC	ENST00000367235.1	chr1	203128306	203166749	+	GENCODE release 31	protein_coding	protein_coding	ENSG00000163485.17	ADORA1	5.88138	5.95713	5.18636	4.82113	4.86123	4.30733
clstr_26924_1780_10	0.00540579	2.0286	1.02049	up	7.58164	6.56116	TCTATGCCTTCCGCATCCAGAAGTTCCGCGTCACCTTCCTTAAGATTTGGAATGACCATT	ENST00000367236.8	chr1	203127065	203167405	+	GENCODE release 31	protein_coding	protein_coding	ENSG00000163485.17	ADORA1	7.24175	7.84821	7.65496	6.52116	6.4979	6.66441
clstr_78079_1286_13	0.0120722	2.23872	1.16267	up	5.64347	4.48079	AACTAGAATACAGAAACCGGCTGGAAGAGACAGCTAGGGCTTTATATTCTCTCGGGTCAA	ENST00000478927.5	chr3	119579590	119588007	+	GENCODE release 31	protein_coding	protein_coding	ENSG00000144843.11	ADPRH	5.48264	5.34678	6.10098	4.53174	4.67869	4.23196
clstr_61581_110_10	0.00302267	2.38771	1.25563	up	6.42144	5.16581	ATTATCACCAAGTCACTTGGCAAGCGTTTAGCAGACTACTGGTGCCTGGATGATCTGTAC	ENST00000356501.8	chr13	113421940	113449142	-	GENCODE release 31	protein_coding	protein_coding	ENSG00000153531.13	ADPRHL1	6.03605	6.59718	6.63109	5.11585	5.15708	5.22451
clstr_26482_2471_12	0.0318766	2.05927	1.04214	up	7.94525	6.90312	GCATGTGATCCAGGATAACCTCATCCGTAAGGAAGTTTACATCCTCCTAAATTGGATAGG	ENST00000305988.5	chr5	148825245	148828687	+	GENCODE release 31	protein_coding	protein_coding	ENSG00000169252.5	ADRB2	7.34223	8.37968	8.11385	6.74158	7.02511	6.94266
A_33_P3220919	8.07e-05	-3.0992	-1.6319	down	9.47334	11.1052	CAGTTACTTTGGAGCTGCTAGACTGGTTTTCTGTGTTGGTAAATTGCCTATATAAATCTG	NM_005160	chr22	25564675	25729294	+	Refseq	protein_coding			ADRBK2	9.48401	9.3894	9.54659	11.2706	10.9689	11.0762
A_23_P68665	0.000117867	3.05768	1.61244	up	14.1383	12.5259	GGAGATAATGGCTCCCATCCTCGCCAACGCGGATGTCCAGGAGCGCCTGCTTCCCTACTT	NM_007002	chr20	62302997	62308862	+	Refseq	protein_coding			ADRM1	13.9422	14.2997	14.1731	12.4792	12.5737	12.5248
clstr_31742_500_15	0.000777923	2.59942	1.37819	up	10.5255	9.14731	TGTTCCATTGTGAGCTACCATGGCAATGTCCTCTATGACAAGTACATCAGGCCTGAGATG	ENST00000332810.4	chr15	88621340	88632281	+	GENCODE release 31	protein_coding	protein_coding	ENSG00000181026.15	AEN	10.2439	10.602	10.7305	9.10509	9.11829	9.21855
clstr_9335_635_8	0.000246752	4.05448	2.01952	up	8.73716	6.71765	AAGAGCTCCTATAATGACTCTGACGCAATGAGCAGCTCCTATGAGTCCTACGATGAAGAG	ENST00000296721.9	chr5	149271859	149343637	+	GENCODE release 31	protein_coding	protein_coding	ENSG00000157510.14	AFAP1L1	8.51663	9.05543	8.63943	6.70208	6.7414	6.70946
clstr_140062_400_14	0.000991679	3.96897	1.98876	up	7.98318	5.99442	GAGAGTCCAGACAATGGCACATCGAATACATCAATGCTGGAAGATGACCTTAAGCTAAGC	ENST00000430789.1	chr2	99630578	100006845	-	GENCODE release 31	protein_coding	protein_coding	ENSG00000144218.18	AFF3	7.62153	8.10914	8.21889	6.22187	6.02014	5.74126
clstr_163544_115_42	0.000255155	2.96432	1.5677	up	9.04701	7.47931	TGGGAGCAGAGGAAGCCTTGAGGACCTACTCACAGATAGGAATTGAAGATTATCTTGAAA	ENST00000591952.5	chr17	78187362	78207329	+	GENCODE release 31	protein_coding	protein_coding	ENSG00000183077.15	AFMID	8.81861	9.21593	9.10648	7.38569	7.54747	7.50475
clstr_67550_864_26	0.00199668	2.10515	1.07392	up	8.74272	7.6688	TTTGAAGAGCTCCACGATGTGGACCACTTTGAAATTGTTGAGAATCTGACCCAGAAGGAC	ENST00000409257.9	chr17	78187317	78207701	+	GENCODE release 31	protein_coding	protein_coding	ENSG00000183077.15	AFMID	8.46267	8.92548	8.84001	7.58022	7.7386	7.68757
clstr_164926_153_14	0.00798313	2.07806	1.05524	up	7.20831	6.15307	GGAATTGAAGGCTTGAGAACTCCTGTGTGAATTAAATCACGACCTTCTGATGAAGCCACT	ENST00000589256.5	chr17	78187362	78197560	+	GENCODE release 31	protein_coding	protein_coding	ENSG00000183077.15	AFMID	6.92866	7.55596	7.14031	5.93612	6.22427	6.29882
clstr_43015_1501_10	0.00226413	2.38974	1.25685	up	9.13823	7.88138	AAACTATTGGCCTGTGGCGAGGGAGCGGCTGACATTATTATCGGACACTTATGTATCAGA	ENST00000395792.6	chr4	73436163	73456174	+	GENCODE release 31	protein_coding	protein_coding	ENSG00000081051.7	AFP	8.7821	9.35981	9.27278	7.89016	7.84057	7.91341
clstr_38031_98_18	0.000721345	-4.27669	-2.09649	down	5.5953	7.69179	TCAGGCAGTTGTTGTGTCTCTCAGCACTTGTTGGGTTCACAACCTATTAAATAAGCCGGC	ENST00000311652.9	chr10	45825602	45847757	-	GENCODE release 31	protein_coding	protein_coding	ENSG00000188234.13	AGAP4	5.20976	5.9735	5.60264	7.76645	7.65232	7.6566
clstr_36714_949_17	0.000102111	-2.56469	-1.35878	down	7.8055	9.16428	AGATAGATCTTTGAGCATACCTGATGAACAGTTACACTCATTTGCGGTTTCCACCGTGCA	ENST00000616763.4	chr10	45825602	45847757	-	GENCODE release 31	protein_coding	protein_coding	ENSG00000188234.13	AGAP4	7.67338	7.94243	7.80069	9.14911	9.24173	9.10201
A_32_P41526	0.000414135	-3.07671	-1.62139	down	7.45772	9.07911	GAAGAAAAGCACCAACAACTTTATGATTGTGTCTGCCACTGGCCAAACATGGCACTTTGA	NM_001144000	chr10	73674275	73697796	-	Refseq	protein_coding			AGAP5	7.18918	7.67826	7.50571	9.00751	9.15976	9.07005
A_32_P230196	1.89e-05	-4.15103	-2.05347	down	8.53227	10.5857	TCGTAAACTAAGTGAATACACAAAATGTTGATTTTTCTGACCATAAGACATATTTTATGT	NM_001190810	chr10	47501854	47523638	-	Refseq	protein_coding			AGAP9	8.65499	8.40517	8.53664	10.6269	10.6406	10.4897
clstr_116267_647_12	0.0191811	-2.9399	-1.55577	down	2.97286	4.52863	CCAGCTTTGGAAACGCACCTAAAGCAGACTATTCCTGATCCTTATGAAGACTTTATGTAC	ENST00000529154.5	chr11	47705864	47715382	-	GENCODE release 31	protein_coding	protein_coding	ENSG00000165923.16	AGBL2	3.70795	2.87817	2.33246	4.35331	4.57987	4.65271
clstr_4187_3997_12	0.000141483	-2.17169	-1.11882	down	10.6084	11.7272	AGATTGTATCGGGTCCCAGTTGATTCATGTGTACAAAGTTATGCTACCTAATTACAGACC	ENST00000310078.12	chr2	227472162	227561214	+	GENCODE release 31	protein_coding	protein_coding	ENSG00000173744.17	AGFG1	10.5125	10.5567	10.7561	11.7613	11.739	11.6814
clstr_16699_3793_8	0.00019919	-5.64509	-2.497	down	7.26534	9.76234	AAGATGAGAGGTATGAACGAGTTGTCAGGTTCCTATGGGCTTAAGCTAGGACAATCAGGC	ENST00000312916.12	chr5	77030404	77065234	+	GENCODE release 31	protein_coding	protein_coding	ENSG00000164252.13	AGGF1	6.91343	7.357	7.5256	9.86545	9.75462	9.66695
clstr_5936_2325_7	0.00584092	-2.35886	-1.23809	down	5.60477	6.84286	TGCACATGCCCTGTTTATGGATATTACGCATGATAATGAGTGTCCTATTGTGCATAGATC	ENST00000294724.8	chr1	99850489	99924020	+	GENCODE release 31	protein_coding	protein_coding	ENSG00000162688.17	AGL	5.70297	5.93252	5.1788	6.92395	6.72619	6.87843
clstr_50656_1244_26	0.000325253	2.4394	1.28652	up	10.2189	8.93238	TTATTCTCCTCTTTGGAATCTTCAACTTCTGAAGTGAATGTGGATACAGCGCCACTCCTG	ENST00000375107.8	chr6	32168212	32176084	-	GENCODE release 31	protein_coding	protein_coding	ENSG00000204310.13	AGPAT1	10.026	10.3822	10.2485	8.8563	8.99823	8.94263
clstr_75864_713_29	0.010655	2.03437	1.02458	up	12.0967	11.0721	CTTCCTTCTCCTCCTTCTACAACACCAAGAAGAAGTTCTTCACTTCAGGAACAGTCACAG	ENST00000371696.7	chr9	136673143	136687457	-	GENCODE release 31	protein_coding	protein_coding	ENSG00000169692.13	AGPAT2	11.6636	12.401	12.2254	10.9868	11.1322	11.0974
clstr_10260_1613_13	0.00870005	4.13469	2.04778	up	8.20406	6.15629	AAAGGAATAATTAATGGCTGTGACTGAACACACGCGGCCCTGACGGTGGTATCCAGTTAA	ENST00000398063.6	chr21	43925008	43986536	+	GENCODE release 31	protein_coding	protein_coding	ENSG00000160216.19	AGPAT3	9.02137	7.62094	7.96988	6.17317	6.0204	6.27528
clstr_121635_143_16	0.0326546	2.05077	1.03616	up	7.49364	6.45747	ATTAACAAGCAGCTCTTCCGGAAGATCAACTGCAGACTGTCCTATTGCATCTCAAGCCAG	ENST00000436279.1	chr6	161149205	161232236	-	GENCODE release 31	protein_coding	protein_coding	ENSG00000026652.14	AGPAT4	6.88235	7.83996	7.7586	6.27305	6.62437	6.475
A_23_P69810	1.57e-05	3.22668	1.69005	up	12.4528	10.7628	GTAACAAAGAGCTTAGTTTTCCTTGTTTGAATGCTGTAGATCTGTACCTAGTACCCCTCC	NM_032717	chr4	83536108	83605875	+	Refseq	protein_coding			AGPAT9	12.3327	12.5427	12.4831	10.7616	10.7163	10.8105
clstr_5620_6832_11	3.6e-05	-13.2902	-3.73229	down	5.18953	8.92181	CTAATTGTATGGTGGACCTGTACTCTGATACACATCGAATCAGTCAATGGGATTTGTATG	ENST00000264167.9	chr2	177392773	177543834	+	GENCODE release 31	protein_coding	protein_coding	ENSG00000018510.15	AGPS	5.46805	5.25439	4.84614	8.98439	8.91222	8.86883
A_33_P3279470	0.0203458	2.14376	1.10014	up	7.21973	6.11958	ACTGCCGCTTCTTCAATGCCTTCTGCTACTGCCGCAAGCTGGGTACTGCCATGAATCCCT	NM_001138	chr16	67482571	67483813	-	Refseq	protein_coding			AGRP	7.54313	7.00588	7.11018	6.4267	5.63517	6.29688
clstr_105133_170_20	0.00131062	3.61277	1.85311	up	9.14417	7.29106	TCTGCCAAACCAAGACTGGAAACCATTGAGCTCACCTGTGCACTTTGCAAACTTCGAAGT	ENST00000376627.6	chr1	11736153	11750578	+	GENCODE release 31	protein_coding	protein_coding	ENSG00000177674.16	AGTRAP	8.7613	9.55167	9.11953	7.23459	7.28613	7.35246
clstr_34600_2576_4	0.000158568	2.48148	1.3112	up	7.90721	6.59601	GGCTTAACCTTATACGAGACTGCCACGAAATTCTCCGAAGTGGCTCTTCCATGTTTCATT	ENST00000307503.4	chr2	240868824	240880500	+	GENCODE release 31	protein_coding	protein_coding	ENSG00000172482.5	AGXT	7.96016	7.99145	7.77	6.54262	6.52035	6.72505
clstr_13349_1460_8	8.38e-05	3.16105	1.6604	up	9.72804	8.06764	GAAGAATAGCTGCATCGTTTGTAACATGGGACATTCCAACACAGAGATTGACGTGGCGAG	ENST00000325006.7	chr7	129225023	129430211	+	GENCODE release 31	protein_coding	protein_coding	ENSG00000158467.16	AHCYL2	9.56345	9.87827	9.74241	8.09721	7.97724	8.12846
clstr_193802_67_22	0.00357785	-3.45878	-1.79026	down	7.87702	9.66728	CATCTCCTTTGTTTCGATAGGATCCTGATTGAGTCAATGCTTTGCATTCTCAGTCCTCTG	ENST00000528103.2	chr6	135490458	135492378	-	GENCODE release 31	protein_coding	protein_coding	ENSG00000135541.21	AHI1	7.30437	8.10566	8.22103	9.69246	9.73026	9.57912
clstr_9205_3538_4	0.00711537	-2.63992	-1.40049	down	7.54682	8.94732	TGACTACACAGCGAATCGATCAGATGAACTAACCATCCATCGCGGAGACATTATCCGAGT	ENST00000265602.11	chr6	135283532	135497740	-	GENCODE release 31	protein_coding	protein_coding	ENSG00000135541.21	AHI1	7.04469	7.64298	7.9528	9.07322	8.94478	8.82395
clstr_147237_90_22	0.0480313	-3.06627	-1.61648	down	3.07169	4.68818	ATGCCCTTCAAGGTGAGAATGCTCTCTAGAGAAGATATCATTTGCCTTTAAAGGATAGTG	ENST00000534469.1	chr6	135490460	135495640	-	GENCODE release 31	protein_coding	protein_coding	ENSG00000135541.21	AHI1	4.01404	3.10476	2.09628	4.53033	4.99005	4.54415
clstr_578_10236_4	0.000314362	-2.79452	-1.4826	down	10.1935	11.6761	GGCCCAGAAGTGGACGTTTCCGGTCCTAAGCTTAATATCGAAGGCAAGTCAAAGAAATCT	ENST00000378024.9	chr11	62515902	62546806	-	GENCODE release 31	protein_coding	protein_coding	ENSG00000124942.14	AHNAK	10.2606	9.96605	10.3539	11.6038	11.7756	11.6489
A_23_P372467	7.3e-05	-3.27355	-1.71086	down	11.7051	13.416	CCAGAAGAACACTATGCCATGGTTGCACTGAATTTTGTGCCTACTCTAGGGCAAACAGAA	NM_152392					Refseq	protein_coding			AHSA2	11.5653	11.657	11.8929	13.4661	13.414	13.3677
clstr_36352_217_6	7.76e-05	2.25984	1.17622	up	6.6541	5.47788	TTCACTGGACTTTGGTTATCTTCGCAATAAGAACGGCTGCCACGTGGAATTGCTCTTCCT	ENST00000229335.11	chr12	8602170	8612859	-	GENCODE release 31	protein_coding	protein_coding	ENSG00000111732.11	AICDA	6.70481	6.67149	6.58601	5.35757	5.51585	5.56022
clstr_141135_315_12	0.000295029	2.28138	1.18991	up	10.8524	9.6625	TATTGTGGGCTTATCAACAGTAGGAGCTGGTGCCTATTTGTGCAGTCTCATCACCTAGGA	ENST00000529877.1	chrX	130147609	130165759	-	GENCODE release 31	protein_coding	protein_coding	ENSG00000156709.14	AIFM1	10.8765	11.0126	10.6681	9.68094	9.66522	9.64133
clstr_41015_2280_8	0.0221568	2.38686	1.25512	up	5.09399	3.83888	GAGGAACCTATGGTATAAGAGACTCATCAACCAACTGCAGTGCGTGGACTGATTTGGATC	ENST00000373248.5	chr10	70098223	70124102	-	GENCODE release 31	protein_coding	protein_coding	ENSG00000042286.15	AIFM2	4.6524	5.62829	5.00129	3.51767	4.19107	3.8079
clstr_24258_846_7	0.000149256	3.0215	1.59527	up	9.78477	8.1895	TTGATGAAATACGGGCCTTCAAGAAGTGCCATTTCTCAAGCGATGTACAGAAGGGTATCC	ENST00000629020.2	chr6	143060899	143190597	+	GENCODE release 31	protein_coding	protein_coding	ENSG00000146416.18	AIG1	9.6038	9.97981	9.7707	8.12881	8.24141	8.19829
clstr_171245_416_18	1.49e-05	2.18141	1.12526	up	13.28	12.1547	CACCCACCGTGGGATGAACTTGTTGCAACTGAAGGAAACTGGGTATTGTCTAGTGATTTG	ENST00000367596.5	chr6	143060901	143061606	+	GENCODE release 31	protein_coding	protein_coding	ENSG00000146416.18	AIG1	13.2195	13.2816	13.3388	12.1911	12.0984	12.1747
A_33_P3327642	0.000287023	2.23224	1.15849	up	10.1701	9.01159	ATGGGAGCCGGATGAGGACAGGGCATCCCAGATCTGGACTATCCACGTGCTTTGAAACTT	NM_001039775	chr1	26321859	26354130	-	Refseq	protein_coding			AIM1L	10.0652	10.2237	10.2213	8.86978	9.15443	9.01056
clstr_83621_777_6	0.00150819	4.37264	2.1285	up	5.41549	3.28698	AATAGCAAGATATTATCGGCACAGTGGTTTCTTAGAGGTAAATAGCGCCTCACGTGTGTT	ENST00000368130.9	chr1	159062484	159076766	-	GENCODE release 31	protein_coding	protein_coding	ENSG00000163568.15	AIM2	5.38912	5.70927	5.14807	3.70132	3.21927	2.94036
clstr_50798_1969_14	5.65e-07	2.35674	1.23679	up	11.4468	10.2101	TTTGACCTCATCACTGAGAAAGGCTCAATTTGGTGCTCACGTGTCCTTAACACCTGATCT	ENST00000644144.2	chr9	127866486	127877675	-	GENCODE release 31	protein_coding	protein_coding	ENSG00000106992.19	AK1	11.426	11.4777	11.4368	10.1803	10.2261	10.2238
clstr_115353_90_28	6.26e-05	2.96349	1.5673	up	12.4212	10.8539	GGTAAAGGGACCCAGGTGAGTGATGAAATGGTAGTGGAGCTCATTGAGAAGAATTTGGAG	ENST00000548033.5	chr1	33010478	33036840	-	GENCODE release 31	protein_coding	protein_coding	ENSG00000004455.16	AK2	12.3554	12.5916	12.3166	10.8111	10.8522	10.8983
clstr_116945_461_12	0.00178935	2.22776	1.15559	up	10.4737	9.31813	CTGCTTCTGGACACGTTTGTTCTGACAGACCAACACTGCTTTAGCCTACAGTTGTCTCTA	ENST00000487289.1	chr1	33019683	33036844	-	GENCODE release 31	protein_coding	protein_coding	ENSG00000004455.16	AK2	10.1743	10.6959	10.5511	9.31749	9.2886	9.34832
clstr_6746_789_6	0.00110459	2.0547	1.03893	up	10.2754	9.23651	TGTACATGGTATTGATGACGTCACTGGTGAACCGTTAGTCCAGCAGGAGGATGATAAACC	ENST00000395334.6	chr1	65147830	65232145	+	GENCODE release 31	protein_coding	protein_coding	ENSG00000162433.15	AK4	10.0469	10.3367	10.4427	9.16708	9.29184	9.2506
clstr_28592_1041_11	0.0209571	2.86069	1.51636	up	6.29652	4.78015	ACTCAAAGAAAGATTACTGAAGCGTGCAGAACAGCAGGGCCGACCAGACGACAATGTAAA	ENST00000354567.7	chr1	77282019	77559966	+	GENCODE release 31	protein_coding	protein_coding	ENSG00000154027.19	AK5	5.97327	5.99373	6.92255	4.25215	5.0947	4.99362
clstr_21273_1211_10	0.00385259	2.12859	1.0899	up	8.73997	7.65007	AAACTTTCCATATCGGCGGTATGACCGGCTCCCTCCAATCCATCAATTCTCCATAGAAAG	ENST00000344720.9	chr1	77282602	77559962	+	GENCODE release 31	protein_coding	protein_coding	ENSG00000154027.19	AK5	8.91694	8.75128	8.5517	7.70602	7.37154	7.87266
clstr_54563_1069_7	0.00896581	2.0923	1.06509	up	7.91069	6.8456	AAACTGGAGAGATTTATCACACCACCTTTGACTGGCCACCCGAATCTGAAATCCAGAACC	ENST00000298545.3	chr9	132725578	132878777	-	GENCODE release 31	protein_coding	protein_coding	ENSG00000165695.9	AK8	8.31099	7.85418	7.56689	6.79077	6.78519	6.96084
clstr_157097_77_27	0.00708993	2.4465	1.29072	up	8.08783	6.79712	AAAGGTGCTTGAAGAAGCTCTGTTGTCTCGGGAGCATGTCTTGGAATTGGAGAACAGCAA	ENST00000576295.5	chr17	57106023	57111835	+	GENCODE release 31	protein_coding	protein_coding	ENSG00000121057.13	AKAP1	7.59161	8.24079	8.4311	6.79573	6.78898	6.80664
clstr_7966_879_12	0.0370336	-4.57764	-2.1946	down	4.61604	6.81064	CCATTGAATGATCAGGCAACAAAGGCTAAGTCAACCCAGGATCTAAGTGAAGGCATCTCA	ENST00000394718.4	chr14	64465499	64474503	+	GENCODE release 31	protein_coding	protein_coding	ENSG00000179841.8	AKAP5	3.84086	3.97129	6.03597	6.69824	6.86115	6.87254
clstr_30497_2024_10	0.00317599	-2.84043	-1.50611	down	4.93703	6.44314	CCTATTGGAATTCGAGACTTAATTAATGAAGCTTTGCATCGAGAAACGATGGGTCTGAAG	ENST00000431975.7	chr6	131135467	131283532	+	GENCODE release 31	protein_coding	protein_coding	ENSG00000118507.17	AKAP7	4.47128	5.22671	5.1131	6.49091	6.37616	6.46234
clstr_54357_1287_14	0.00476272	3.57008	1.83596	up	10.7092	8.87322	TTGACAGCAAGTTCCACAAGGAACACTTTAAGTACGTAGGCACCAAGCTCCCTAAGCAGA	ENST00000397410.10	chr19	15380050	15418988	-	GENCODE release 31	protein_coding	protein_coding	ENSG00000011243.18	AKAP8L	10.0864	11.1537	10.8874	8.8182	8.95807	8.8434
clstr_1770_10133_4	0.00212574	-11.4949	-3.52292	down	4.73122	8.25414	CTTCTTGAATCTGAGAAAGTTCGAATTCGGGAAATGAGTAGTACCCTAGATAGGGAGCGG	ENST00000356239.7	chr7	91940867	92110673	+	GENCODE release 31	protein_coding	protein_coding	ENSG00000127914.16	AKAP9	3.73902	5.19218	5.26246	8.33261	8.2723	8.15751
clstr_2777_4114_8	0.000251239	-4.53559	-2.18129	down	7.04238	9.22367	TTCAAGCTGTTAGTGAGTCCACGGTTCCGCCAAGCTTACCTGTTGATTCGGTGGTAATTA	ENST00000358100.6	chr7	91941100	92090621	+	GENCODE release 31	protein_coding	protein_coding	ENSG00000127914.16	AKAP9	6.69824	7.16553	7.26336	9.28823	9.18362	9.19916
clstr_85415_588_18	6.84e-05	4.36454	2.12583	up	14.1546	12.0288	AGATTGAGTGCCACCCATATCTCACTCAGGAGAAGTTAATCCAGTACTGCCAGTCCAAAG	ENST00000285930.9	chr7	134442356	134459100	-	GENCODE release 31	protein_coding	protein_coding	ENSG00000085662.14	AKR1B1	14.1453	14.3656	13.9529	12.0181	12.0938	11.9744
clstr_72359_1219_14	8.62e-06	25.9012	4.69495	up	11.1976	6.50262	TCAACAGAAACTGGAGGGCCTGTAACGTGTTGCAATCCTCTCATTTGGAAGACTATCCCT	ENST00000359579.5	chr7	134527567	134541412	+	GENCODE release 31	protein_coding	protein_coding	ENSG00000198074.10	AKR1B10	10.8948	11.4303	11.2676	6.51825	6.43113	6.55847
clstr_73904_838_12	6.37e-05	13.4261	3.74697	up	9.57575	5.82878	AATATAAACCAGTGACTAACCAGGTTGAGTGTCACCCATACCTCACGCAGGAGAAACTGA	ENST00000652743.1	chr7	134565172	134579875	+	GENCODE release 31	protein_coding	protein_coding	ENSG00000227471.9	AKR1B15	9.24011	9.94427	9.54286	5.69256	5.89918	5.89459
clstr_123624_552_22	0.000189081	6.54622	2.71066	up	10.7052	7.9945	AACAAGCCAGGGCTCAAGTACAAGCCTGTCTGCAACCAGCCTAGAGATAATTCCATCTTT	ENST00000380859.1	chr10	4963789	4969941	+	GENCODE release 31	protein_coding	protein_coding	ENSG00000187134.14	AKR1C1	10.4015	11.0664	10.6476	8.12376	7.90633	7.95341
clstr_79092_116_12	0.00014426	15.8395	3.98546	up	7.39957	3.41411	AAAGTAAAGCTCTAGAGGCCGTCAAATTGGCAATAGAAGCCGGGTTCCACCATATTGATT	ENST00000421196.7	chr10	4989434	5003860	-	GENCODE release 31	protein_coding	protein_coding	ENSG00000151632.17	AKR1C2	6.93631	7.77846	7.48393	3.56619	3.53183	3.14431
clstr_83070_1290_5	4.11e-07	4.26587	2.09284	up	12.4507	10.3579	TCTCTATGCCGGTGACTGGACATATCACCTCTACTTAAATCCGTCCTGTTTAGCGACTTC	ENST00000605149.5	chr10	5077638	5107680	+	GENCODE release 31	protein_coding	protein_coding	ENSG00000196139.14	AKR1C3	12.4195	12.5158	12.4168	10.3696	10.3394	10.3646
clstr_70736_937_13	0.00300893	2.07752	1.05486	up	7.70898	6.65411	TTTGAATTAACACAGCACGATATGGATAACATCCTCAGCCTAAACAGGAATCTCCGACTG	ENST00000463345.5	chr10	4826234	4848062	+	GENCODE release 31	protein_coding	protein_coding	ENSG00000165568.18	AKR1E2	7.40209	7.88379	7.84106	6.54355	6.68735	6.73145
clstr_31703_1023_5	5.09e-07	4.09652	2.0344	up	10.1749	8.14049	AATATACACTATGGGCTGATTAAGCCCGGTTGGCTGCCATGTTGTTAACGAGCACCGATT	ENST00000391835.1	chr19	49869046	49878028	-	GENCODE release 31	protein_coding	protein_coding	ENSG00000204673.10	AKT1S1	10.1488	10.2179	10.158	8.11792	8.10895	8.19459
clstr_6659_828_8	6.85e-05	-2.00204	-1.00147	down	8.85014	9.8516	TGGTGCAGAAATTGTCTCTGCCTTGGACTATCTACATTCCGGAAAGATTGTGTACCGTGA	ENST00000263826.10	chr1	243499724	243843246	-	GENCODE release 31	protein_coding	protein_coding	ENSG00000117020.17	AKT3	8.77751	8.80805	8.96485	9.86516	9.8511	9.83854
clstr_173478_462_24	2.02e-05	2.51574	1.33098	up	11.6297	10.2987	TTTGCCAAAGCTGGATGAACAAGAGCCATTCCCACACAGCTGAGTAGCTCATTCTGGAAA	ENST00000551806.1	chr12	120438198	120460006	+	GENCODE release 31	protein_coding	protein_coding	ENSG00000111780.8	AL021546.1	11.5564	11.7054	11.6272	10.3566	10.2279	10.3116
clstr_26435_1838_9	0.00883618	-2.20723	-1.14224	down	6.64883	7.79107	GAAGGGAAGGTCTTCAAAGCACATCGAAATGTATTATTCGCTAGTAGCGGCTACTTTAAA	ENST00000480336.1	chr1	32465057	32600792	+	GENCODE release 31	protein_coding	protein_coding	ENSG00000254553.1	AL033529.1	6.17412	6.91958	6.85279	7.81008	7.8214	7.74173
clstr_9886_5578_10	0.000174098	-2.40458	-1.26579	down	5.78336	7.04915	GTAAATGCTCTTGTGGCTTGAATCGCATCTCCCAAGAAAGATACGTTCACGTTCAAACCC	ENST00000652720.1	chr20	5950949	6039856	+	GENCODE release 31	protein_coding	protein_coding	ENSG00000286235.1	AL035461.3	5.72119	5.91906	5.70984	7.16767	7.03446	6.94531
clstr_64924_1207_19	0.000682937	-4.50508	-2.17155	down	6.19277	8.36432	GATTCATCACCTGTCATGCATTGACACCTGATACCCAGACTTAATTGGTATTTGTTCTTG	ENST00000614757.4	chr1	11012662	11030528	+	GENCODE release 31	protein_coding	protein_coding	ENSG00000277726.4	AL109811.3	5.74311	6.43505	6.40015	8.39096	8.41421	8.2878
clstr_21006_3139_12	0.000476422	-4.91859	-2.29824	down	5.36083	7.65908	ATTTGTAAGTACATCCTGGTGTGTGATCAGTTGCACTGCCTTACGTTAAGGTAACTCCTT	ENST00000640275.1	chr10	38094368	38360098	+	GENCODE release 31	protein_coding	protein_coding	ENSG00000283930.1	AL117339.5	5.46375	5.67402	4.94472	7.69425	7.70208	7.58089
clstr_38057_1039_11	9.44e-05	2.39929	1.26261	up	10.8794	9.61674	ATAGCATGGATTCTGGAGATGGGTGGCTAATGGTATTGGTTCAACAACTCCACGAAGGTA	ENST00000488788.2	chr20	646626	675800	-	GENCODE release 31	protein_coding	protein_coding	ENSG00000270299.1	AL121758.1	10.7323	10.9258	10.98	9.56218	9.63795	9.6501
clstr_30994_1423_29	1.08e-05	2.0522	1.03717	up	12.6489	11.6117	TGTCTTGGGCATTTCCTTGGCAAGGACATTAAAGTGATTTCATCACAGTGTCATTCAGTG	ENST00000490623.3	chr20	63708864	63739103	+	GENCODE release 31	protein_coding	protein_coding	ENSG00000273154.3	AL121845.3	12.5898	12.7027	12.654	11.5733	11.6372	11.6246
clstr_66633_1228_24	0.0229646	2.28058	1.1894	up	9.1969	8.0075	AATTTATCCAACTTCTGCCAAGGCTCTGAAATGCCAACAACGTCGAGGCCTGCACTTGAT	ENST00000648922.1	chrX	72301811	72572843	-	GENCODE release 31	protein_coding	protein_coding	ENSG00000285547.1	AL133500.1	9.84537	8.97247	8.77286	8.02432	8.06044	7.93774
clstr_94704_423_10	0.0157815	-2.04602	-1.03282	down	9.11772	10.1505	AAATGATGCTTATCTTCAGATGGCCATTGGAAATGCGCCTTGGCCCATCGGTGTCACTAT	ENST00000601460.5	chr10	13610047	13655929	+	GENCODE release 31	protein_coding	protein_coding	ENSG00000282246.1	AL157392.5	8.60729	9.36883	9.37705	10.2003	10.1367	10.1146
clstr_27892_406_12	0.000104762	2.33695	1.22463	up	10.7303	9.50566	ACGACAGCAGTGGTTGGAGCCATCAAGAATGTATCCGTTGCCTACATTGGGATATTAATC	ENST00000643789.1	chr9	96235352	96352058	-	GENCODE release 31	protein_coding	protein_coding	ENSG00000285269.2	AL160269.1	10.5876	10.8544	10.7489	9.53546	9.47205	9.50949
clstr_23484_2240_15	0.0193277	2.34972	1.23249	up	7.393	6.16051	GACTATCTGTATGGCAGACTCATCAACTTTGAGAAGAGGAGGAAGGAGTTCGAGGTGATC	ENST00000647146.1	chr9	133098121	133163914	-	GENCODE release 31	protein_coding	protein_coding	ENSG00000285245.1	AL162417.1	6.79566	7.50642	7.87691	6.23669	6.01486	6.22997
clstr_148706_15_12	0.000309911	-2.21529	-1.14749	down	5.4212	6.5687	TCTTGAACATCCTCCACCAAAGTGTGAACACAGGTGGCATGGGCTTCGTAACGAATAAGA	ENST00000636536.1	chr9	87956214	87956883	+	GENCODE release 31	protein_coding	protein_coding	ENSG00000283205.1	AL353572.3	5.34572	5.57079	5.3471	6.54993	6.6878	6.46837
clstr_62738_1139_10	0.00132202	2.27168	1.18376	up	9.02566	7.84189	GGATTACATCATCCGCAACACTGATCGAGGCAATGACAACTGGCTGATTAAATATGACTG	ENST00000370649.3	chr10	97584374	97673910	+	GENCODE release 31	protein_coding	protein_coding	ENSG00000249967.1	AL355315.1	8.79121	9.23049	9.05527	7.72383	7.82167	7.98018
clstr_79738_505_8	6.86e-05	3.14629	1.65365	up	8.44317	6.78952	TTTCTTGTGGTCTTTGGATCGGAAGTGGGTCTTCAGGTTGGTGGAATCGATGAAGTACCT	ENST00000448923.2	chr1	26169516	26171821	-	GENCODE release 31	protein_coding	protein_coding	ENSG00000236782.7	AL391650.1	8.5269	8.44005	8.36256	6.77957	6.64882	6.94016
clstr_6811_4530_4	0.0051724	2.48415	1.31275	up	12.1814	10.8686	CAGAGTGGGCGACAATAAACGCTGCTAGGAGAATCGAGCCTTCTGAATATTCACATTCGT	ENST00000651925.1	chr9	128819663	128881931	-	GENCODE release 31	protein_coding	protein_coding	ENSG00000286112.1	AL441992.2	12.6458	12.0236	11.8748	10.8437	10.8616	10.9005
clstr_28488_1932_15	0.00161054	-2.50927	-1.32727	down	7.11596	8.44322	ACATTGAAACTGAAGTGTGGTGTTACTGACGGAATGTGCAGTAACTCCTCAGATATCTGT	ENST00000653908.1	chr1	231363797	231528603	-	GENCODE release 31	protein_coding	protein_coding	ENSG00000287856.1	AL445524.2	6.81284	7.37104	7.16398	8.43099	8.55809	8.34059
clstr_51614_477_17	0.0462957	-3.45453	-1.78849	down	4.4406	6.22909	ATGGCCTATGACAGGTATGTTGCCATCTGTAACCCTTTGCGCTACCTTACAGTCATGAAC	ENST00000642117.2	chr14	19743571	19749469	+	GENCODE release 31	protein_coding	protein_coding	ENSG00000182652.3	AL512310.1	5.41614	4.62981	3.27585	6.28722	6.27112	6.12894
clstr_53803_1106_12	0.0199317	2.8081	1.4896	up	11.0901	9.60055	TAAGAAGGTGATTTACAGCCAGCCTAGTGCCCGAAGTGAAGGAGAATTCAAACAGACCTC	ENST00000289779.7	chr1	160997957	161038944	-	GENCODE release 31	protein_coding	protein_coding	ENSG00000270149.5	AL591806.3	11.851	10.6349	10.7845	9.38969	9.69885	9.7131
clstr_119781_496_18	0.00846642	2.82431	1.4979	up	8.1232	6.6253	AGCCTGGTTCTGCATATGTTGGACAGAGGCTATACCTGGGACTGCAGAAATAAGATTGAG	ENST00000652090.1	chr10	122672850	122679494	+	GENCODE release 31	protein_coding	protein_coding	ENSG00000286135.1	AL603764.2	8.61367	8.20132	7.55462	6.55661	6.67065	6.64865
clstr_21744_2748_13	0.000434343	10.7768	3.42986	up	6.77542	3.34556	GGACCCAATTACTGTCATTGATGAGATCCGGGACTTGCTATACATTGGCAAGGATCGCAA	ENST00000456570.5	chr6	31927698	31952048	+	GENCODE release 31	protein_coding	protein_coding	ENSG00000244255.5	AL645922.1	6.44042	7.13608	6.74975	3.82397	2.98036	3.23234
clstr_163037_213_37	0.000852038	-4.29039	-2.10111	down	5.01404	7.11515	ACCTCAGAAGGAGGAGGAGCTGGAATTGTGACCACCTTTCCTATAAACATCTTCTTTCCC	ENST00000494082.2	chr6	33323625	33329269	-	GENCODE release 31	protein_coding	protein_coding	ENSG00000286920.1	AL662820.1	4.86218	5.47263	4.70731	7.11818	7.13809	7.08917
clstr_38231_664_15	0.00106199	2.731	1.44943	up	10.0441	8.59463	TGGGTGAGACATTAATCCCTCACTATTCTGGTCGTGTGATTGACATCCTGGGAGGTGATT	ENST00000452392.2	chr6	32813767	32838822	-	GENCODE release 31	protein_coding	protein_coding	ENSG00000250264.1	AL669918.1	9.74328	10.0887	10.3002	8.49973	8.59812	8.68604
clstr_136859_436_18	0.0127917	2.01273	1.00915	up	9.98107	8.97192	GTTGCACACCCTACTCCTTAACTCCCTCAACCAGGCCTTCAATAATCTGGAGAATCTTGT	ENST00000473363.3	chr1	155169409	155187272	-	GENCODE release 31	protein_coding	protein_coding	ENSG00000273088.2	AL713999.1	9.59191	10.2963	10.055	8.75377	9.03089	9.1311
clstr_106046_63_16	0.0154227	5.78793	2.53305	up	6.42686	3.89382	ATAGCAAAGATCCAGGAAATATGGTGCGAGGAAGATGAGAGGAAGATGGTGCGAGAGTTC	ENST00000561882.1	chr2	94588522	94604573	+	GENCODE release 31	protein_coding	protein_coding	ENSG00000259916.1	AL845331.2	5.71257	5.96976	7.59826	3.99115	4.18919	3.50111
clstr_44311_1992_9	5.42e-05	2.21164	1.14512	up	13.3042	12.1591	GATGAACTAATGAGCAGACATAACATCTACGTGCAAGCAATCAATTACCCTACGGTGCCC	ENST00000394965.6	chr3	52198094	52214327	+	GENCODE release 31	protein_coding	protein_coding	ENSG00000023330.15	ALAS1	13.2677	13.4098	13.2352	12.1344	12.1181	12.2249
clstr_3351_4477_10	0.000451687	4.22622	2.07937	up	7.28932	5.20995	AAACTCCTCTTAACTCGGGATTTAGGGTGATGCCCTACTTATGCCTAACTTTATCACCAG	ENST00000261733.7	chr12	111766933	111817532	+	GENCODE release 31	protein_coding	protein_coding	ENSG00000111275.13	ALDH2	7.57847	7.36483	6.92465	5.14182	5.27953	5.20849
clstr_66291_539_16	0.00365865	2.92957	1.55069	up	9.82561	8.27492	CCTATGTCATCTCCTACCTGGTGGATTTGGACATGGTCCTCAAATGTCTCCGGTATTATG	ENST00000548536.1	chr12	111766948	111809630	+	GENCODE release 31	protein_coding	protein_coding	ENSG00000111275.13	ALDH2	9.37562	10.2449	9.85631	8.19897	8.32065	8.30514
clstr_30684_286_20	0.00242694	2.15679	1.10889	up	7.70425	6.59537	TAACCATGGACATAAGGTGGCCAAGTTCTGTTATGCAGACAAGAGCCTGCTCAACAAAGC	ENST00000375341.8	chr1	18871430	18902555	-	GENCODE release 31	protein_coding	protein_coding	ENSG00000159423.17	ALDH4A1	7.46549	7.92504	7.72223	6.40819	6.67569	6.70222
A_23_P88963	1.93e-06	2.01695	1.01218	up	16.5359	15.5238	CAGGAGGAGTATGTCAAGCGAGCCCTGGCCAACAGCCTTGCCTGTCAAGGAAAGTACACT	NM_000034					Refseq	protein_coding			ALDOA	16.5616	16.547	16.4993	15.4968	15.5254	15.5491
clstr_194594_317_20	0.00141208	-8.75392	-3.12993	down	1.70841	4.83834	GGGTACTGGGCTGTAAGCAGCACAATCAGCATATATTAGATGAGCCATCATATTTAACAT	ENST00000474121.1	chrX	111744846	111753166	+	GENCODE release 31	protein_coding	protein_coding	ENSG00000101901.11	ALG13	2.48469	1.43547	1.20507	4.94761	4.75407	4.81334
clstr_19105_2190_9	0.00192557	-2.12154	-1.08511	down	4.43363	5.51874	CTCTTATAGATCTCGTTCATTTAGACGTAGTCACCGCCAGATGAGTTGTGTGAATAAGGA	ENST00000610588.4	chrX	111681170	111760645	+	GENCODE release 31	protein_coding	protein_coding	ENSG00000101901.11	ALG13	4.6967	4.35936	4.24483	5.39295	5.56653	5.59675
clstr_37002_2108_12	0.0016432	-4.2171	-2.07625	down	1.91978	3.99603	ATTTCATTTAGCAGAGGTTTAAGCCGTTGTTGTCAATTGTGTGCAGTAACGCCTCTGACT	ENST00000371979.7	chrX	111681118	111690172	+	GENCODE release 31	protein_coding	protein_coding	ENSG00000101901.11	ALG13	2.26858	1.63596	1.8548	4.28375	4.09947	3.60488
clstr_129876_267_21	0.00100218	2.2124	1.14561	up	10.1651	9.01948	TTGAACAACTTACTCTTGATGGACACAACCTTCCTTCTCTTGTCTGTGTGATAACAGGGT	ENST00000340333.7	chr3	125929275	125937039	-	GENCODE release 31	protein_coding	protein_coding	ENSG00000189366.9	ALG1L	10.0562	10.4246	10.0144	9.02421	9.0639	8.97034
clstr_112366_692_20	6.6e-05	2.12153	1.0851	up	11.4062	10.3211	CTGTTTGCCTGCGTGTGCCGTGAACTTCAAGTGTTTACATGAGCTGGTGAAACATGAAGA	ENST00000425059.1	chr3	130081831	130098390	+	GENCODE release 31	protein_coding	protein_coding	ENSG00000251287.8	ALG1L2	11.3511	11.5261	11.3415	10.2837	10.3388	10.3409
clstr_80580_1378_16	1.08e-05	2.63271	1.39655	up	12.4504	11.0538	CTGTGAGGGACACGTATGGAGCAGATAAAGAATTCACTCAAGCAGTCCTAAGAGGCACTT	ENST00000411922.5	chr3	184242301	184248962	-	GENCODE release 31	protein_coding	protein_coding	ENSG00000214160.9	ALG3	12.3507	12.5163	12.4841	11.0662	11.0405	11.0547
clstr_76492_1124_22	0.000192866	2.72293	1.44516	up	12.1003	10.6552	TTACACCCAACCAGATCGTTTCTACCCTCTTCACCTCCAACTTCATTGGCATCTGCTTCA	ENST00000445626.6	chr3	184242425	184249548	-	GENCODE release 31	protein_coding	protein_coding	ENSG00000214160.9	ALG3	11.9531	12.293	12.0549	10.569	10.6842	10.7123
clstr_1639_4202_9	3.07e-05	-7.9239	-2.98621	down	5.51443	8.50064	TTTCTACCAACAGTCGTTGCCAGGTAGTCATCTAACTGAAGAGGCTAAGAACGTTTCAGC	ENST00000613296.5	chr2	73385836	73609920	+	GENCODE release 31	protein_coding	protein_coding	ENSG00000116127.18	ALMS1	5.32652	5.42602	5.79075	8.54134	8.47655	8.48403
clstr_45255_1097_13	0.00311918	2.107	1.07519	up	7.89943	6.82424	AAAGTCCTGGGTCCGAAATTCAGATTTCCAACTGCACGAGATCCAGTATCACTTGCTGAA	ENST00000251535.11	chr17	6996049	7010754	+	GENCODE release 31	protein_coding	protein_coding	ENSG00000108839.12	ALOX12	7.92875	8.11483	7.6547	6.97026	6.62485	6.8776
clstr_42824_678_19	6.28e-05	-4.48496	-2.1651	down	2.4737	4.6388	ATCTCCAACATGGACATTGATGTGATCCTAGGTGGAGGCCGAAAGTACATGTTTCCCATG	ENST00000295453.8	chr2	232406844	232410714	+	GENCODE release 31	protein_coding	protein_coding	ENSG00000163286.9	ALPG	2.37168	2.51494	2.53449	4.48114	4.57822	4.85704
clstr_5956_7285_5	3.16e-05	-7.00524	-2.80843	down	9.24945	12.0579	AAATCACGAATTCGCTCACTGGATCAAGTTGTTCCACTGGTGTCTAATACGCTATTGTTG	ENST00000361673.4	chr18	58481247	58629091	-	GENCODE release 31	protein_coding	protein_coding	ENSG00000198796.7	ALPK2	9.01749	9.48159	9.24927	12.0471	12.092	12.0346
clstr_14132_3251_22	0.000542877	3.1571	1.6586	up	10.7712	9.11256	TCAGTGCTGCCATCTGTACAATGGTGGAGTGAGTACGCTGTAAAGGACCTTCCATTCATT	ENST00000318962.9	chr3	46668995	46693679	-	GENCODE release 31	protein_coding	protein_coding	ENSG00000178038.17	ALS2CL	10.4638	10.9482	10.9015	9.07759	9.22366	9.03642
A_21_P0000072	0.0149424	-3.99177	-1.99703	down	1.87863	3.87566	TTAATGTATGTATTACATTCAGTCTGACTTCCAAAATATTCAACTTTCACTTGATAAGTA	NM_001168217	chr2	201534320	201619178	-	Refseq	protein_coding			ALS2CR11	1.7853	2.75238	1.09823	3.94624	3.69907	3.98168
clstr_49789_1230_13	0.00348756	2.82727	1.49941	up	5.87643	4.37702	AGGGAGATCTCATTATCATCAATTCATCCCGATGGGAGCATTTGATTTACCAGTTCGGAG	ENST00000266736.7	chr12	95943331	95968720	+	GENCODE release 31	protein_coding	protein_coding	ENSG00000139344.8	AMDHD1	5.60404	6.24007	5.78519	4.49252	4.56288	4.07568
clstr_24593_1114_4	0.000328197	2.12346	1.08642	up	9.43974	8.35332	TTACCTGTTTCATGAGGTGCAACGTCGAATTCGTCGGCACAAGAACTATCTACGTGTGGT	ENST00000290649.10	chr16	56361452	56425545	-	GENCODE release 31	protein_coding	protein_coding	ENSG00000159461.15	AMFR	9.26338	9.55852	9.49731	8.29494	8.37689	8.38812
clstr_22885_1541_5	0.000117588	-3.37967	-1.75688	down	11.8594	13.6163	GGAGTGTATTCTTGTATCGCAATGAATAAGCAACGCCTGTTAAATGAAACTGTGGACGTC	ENST00000266581.4	chr12	47075707	47079865	-	GENCODE release 31	protein_coding	protein_coding	ENSG00000139211.6	AMIGO2	11.6381	12.0249	11.9153	13.6562	13.6221	13.5705
A_23_P48455	0.00246236	2.16982	1.11757	up	12.261	11.1434	CCCCTCTGGCCCCAGTCGAACTGGGGGCTAGCCACCTCCTCGTCCAGCCCCCAAACCTCC	NM_030943	chr14	102922656	102930842	+	Refseq	protein_coding			AMN	12.5655	12.038	12.1794	11.0482	11.1862	11.1958
clstr_19718_1997_12	3.88e-05	3.74298	1.90419	up	10.6747	8.77047	CATGCGGACAGGAACACTTTCCATCGCTTTGACAAGTTTAATGCCAAATACAACCCTATT	ENST00000667949.1	chr1	109619813	109632053	+	GENCODE release 31	protein_coding	protein_coding	ENSG00000116337.17	AMPD2	10.7523	10.5124	10.7592	8.68721	8.75786	8.86633
clstr_178580_322_17	0.000157539	3.43681	1.78107	up	6.65191	4.87084	TCAGAGAATAACAGGGCCGGCAGACATTCCACCGCTTTGACAAGTTCAACTCCAAATACA	ENST00000533116.1	chr11	10493367	10495632	+	GENCODE release 31	protein_coding	protein_coding	ENSG00000133805.15	AMPD3	6.64345	6.71869	6.59359	4.97347	5.01381	4.62525
clstr_20654_2169_10	7.02e-05	29.472	4.88128	up	8.01584	3.13456	AGGAAATGATATTCGAAAGACAAATGTGGCTCAGATCCGGATGGCATTCCGATATGAGAC	ENST00000444303.6	chr11	10450321	10507579	+	GENCODE release 31	protein_coding	protein_coding	ENSG00000133805.15	AMPD3	7.58873	8.24148	8.2173	3.51299	2.89151	2.99918
clstr_48210_644_26	0.0188354	-3.44291	-1.78363	down	2.38566	4.16929	GACACTGTCGCTGTTTACCAACGAGGCTGGAGGCATCTTAGATGACTTGATTGTAACCAA	ENST00000273588.8	chr3	49416775	49422753	-	GENCODE release 31	protein_coding	protein_coding	ENSG00000145020.15	AMT	3.22246	1.75973	2.17479	3.9143	4.49235	4.10121
clstr_65172_699_12	0.00013926	-6.00986	-2.58733	down	3.75851	6.34584	AGATATCGAGAACTATAATGATGCTACTCAGGTCAGAGATTGTCGTCTGTCTGGTCTTCT	ENST00000370080.7	chr1	103687415	103696454	-	GENCODE release 31	protein_coding	protein_coding	ENSG00000174876.16	AMY1B	4.11338	3.61121	3.55094	6.32505	6.30476	6.40772
A_33_P3365193	1.45e-07	-12.7476	-3.67216	down	4.10354	7.77569	TTCATGCCTTCTGACAGAGCGCTTGTCTTTGTGGATAACCATGACAATCAACGAGGACAT	NM_001008219	chr1	103749788	103758692	+	Refseq	protein_coding			AMY1C	4.09162	4.13812	4.08087	7.83954	7.6958	7.79173
clstr_155230_467_22	0.00236833	-4.80836	-2.26555	down	3.64448	5.91002	CTGGAAGTGGAGATATCGAGAACTACAATGATGCTACTCAGGTAATTGATCTGGGTGGTG	ENST00000423678.1	chr1	103617446	103620668	+	GENCODE release 31	protein_coding	protein_coding	ENSG00000243480.7	AMY2A	3.0416	4.17338	3.71844	5.84653	5.9298	5.95374
clstr_36627_1860_13	0.000317922	-2.44995	-1.29275	down	5.91628	7.20903	GATTGTCGTCTGGTTGGTCTTCTTGATCTTGCACTGGAGAAAGATTATGTGCGTTCCAAG	ENST00000477657.5	chr1	103553815	103579530	+	GENCODE release 31	protein_coding	protein_coding	ENSG00000240038.6	AMY2B	6.11372	5.89768	5.73744	7.16927	7.25254	7.20528
clstr_69922_1436_12	0.00639825	-2.74582	-1.45724	down	7.07349	8.53072	CTCATATTCACCTTCACGGAATACTTACAGCCCTAGGGTTGTCTGTATCCTAATGATATT	ENST00000613466.4	chr4	144994575	145098541	-	GENCODE release 31	protein_coding	protein_coding	ENSG00000164162.14	ANAPC10	6.51982	7.39739	7.30325	8.5674	8.50422	8.52054
clstr_38621_2190_12	0.000964292	-3.07532	-1.62074	down	9.35489	10.9756	TCAGTTCACTGGGACTTATTCTACAAGGCTAGATGAACAGTGTAGTGCTATTCCCACCCG	ENST00000315368.7	chr4	25377213	25418498	+	GENCODE release 31	protein_coding	protein_coding	ENSG00000053900.10	ANAPC4	9.01505	9.40288	9.64675	10.9939	10.9159	11.0171
clstr_26483_1495_5	0.00170008	2.31424	1.21054	up	7.7753	6.56476	AAAGTCTTTGCAGAATACGCCAGTTTCCGCCTGGAACCTGAGAGCGAGTATTATAAGCTG	ENST00000373425.8	chr9	127087348	127122635	-	GENCODE release 31	protein_coding	protein_coding	ENSG00000136859.10	ANGPTL2	7.72185	8.07564	7.5284	6.57973	6.5226	6.59195
A_23_P50276	0.00833415	2.02183	1.01566	up	7.29176	6.2761	GCATATTCTCTCAGGAAGGCCGCCATGCTCATTCGGCCCCTGAAGCTGTGACTCTGTGTT	NM_031917	chr19	10092337	10102749	-	Refseq	protein_coding			ANGPTL6	6.89688	7.46792	7.51048	6.41286	6.21704	6.1984
clstr_20789_1889_9	0.000208077	-3.15751	-1.65879	down	6.29562	7.95441	AAAGAGGCTGGATGCCGATTCACTTTGCCGCTTTCTATGACAACGTTTGCATCATTATTG	ENST00000433782.6	chr2	189675985	189746644	+	GENCODE release 31	protein_coding	protein_coding	ENSG00000151687.14	ANKAR	6.09442	6.44898	6.34347	8.09033	7.93725	7.83564
clstr_8387_2295_8	3.35e-06	-2.11853	-1.08306	down	9.23856	10.3216	AAACATAGTTCGTCCACTGGAGGTTATTACAGATGTACTCGCTATGAAGTCATTCAACAC	ENST00000265742.8	chr7	92245974	92401383	+	GENCODE release 31	protein_coding	protein_coding	ENSG00000001629.10	ANKIB1	9.24795	9.18666	9.28108	10.3154	10.3424	10.3071
clstr_2221_5794_8	0.0115781	-7.54681	-2.91587	down	5.24123	8.1571	GTGTAGTGTGATTCCTCAAGCACCTCAGTACTATGACGAATATGTAACATTTAACGGATC	ENST00000262126.9	chr18	9136781	9285985	+	GENCODE release 31	protein_coding	protein_coding	ENSG00000101745.17	ANKRD12	4.006	6.23647	5.48123	8.27574	7.98578	8.20977
clstr_80455_871_8	0.00260007	2.05502	1.03915	up	8.59769	7.55854	TTAAATGTGTGCTTGTCGTGCATTGAGCAAGAATTGAGCCACTCCTTAGGATTGATACCA	ENST00000553025.5	chr12	109999186	110030700	+	GENCODE release 31	protein_coding	protein_coding	ENSG00000076513.16	ANKRD13A	8.32807	8.71931	8.74567	7.40552	7.64857	7.62153
clstr_25237_1359_26	0.00143796	2.66391	1.41355	up	7.89263	6.47908	ACATCTTTCAGAACAGCACAAGGGCAAGGTCAAAGGCTGTAAGACACCTTTGCAGTCCTT	ENST00000394859.8	chr17	29593132	29614761	+	GENCODE release 31	protein_coding	protein_coding	ENSG00000198720.13	ANKRD13B	7.53249	8.05144	8.09395	6.48515	6.48449	6.4676
clstr_37666_1098_11	0.00166105	2.1214	1.08502	up	9.45103	8.36601	TCAAGGTGCTTCTTAAGAGGTGCCAATATGAACCAGACTACAGAGACAACTGTGGCGTCA	ENST00000380094.10	chr10	5861616	5889893	-	GENCODE release 31	protein_coding	protein_coding	ENSG00000134461.16	ANKRD16	9.65874	9.47603	9.21831	8.25587	8.4854	8.35676
clstr_20876_1968_6	0.00380881	-3.08585	-1.62567	down	6.93553	8.5612	ATCTCTTGCTTGAACGACAACTAGAGGATGCTCGTAAGGAAGGCGATAATAAAGAGATAG	ENST00000399703.6	chr9	38571364	38620596	-	GENCODE release 31	protein_coding	protein_coding	ENSG00000180071.20	ANKRD18A	6.43635	7.02264	7.3476	8.60086	8.60033	8.4824
clstr_86036_887_28	0.0390783	-2.59075	-1.37337	down	4.68194	6.0553	TTAGAGGTGGTGAAACTTCTGCAAAGCCATGGAGCAGACACCAATGTGAGGGATAAGGAA	ENST00000298808.9	chr10	97572499	97583882	+	GENCODE release 31	protein_coding	protein_coding	ENSG00000165887.11	ANKRD2	4.1601	4.3636	5.52211	5.72963	6.23183	6.20445
clstr_22902_638_20	0.00059612	-3.68524	-1.88176	down	9.67378	11.5555	TGGAACATGGCGCCAATCCAAACCTTAAGGATATCTACGGCAACACTGCTCTCCATTATG	ENST00000642071.2	chr9	67859147	67920552	+	GENCODE release 31	protein_coding	protein_coding	ENSG00000260691.6	ANKRD20A1	9.29973	9.87959	9.84201	11.6056	11.579	11.482
clstr_180615_416_32	0.000149555	-7.03174	-2.81388	down	9.22053	12.0344	AACTGCTTTCCCATGGTGCACATATTGAAGCACTGGACAAGGTATAGGTCAATCAACTTT	ENST00000611747.1	chr9	40223317	40227420	+	GENCODE release 31	protein_coding	protein_coding	ENSG00000183148.6	ANKRD20A2	8.8408	9.38197	9.43883	12.0417	12.1385	11.9231
clstr_47134_1049_12	0.0025757	-2.12479	-1.08732	down	9.20304	10.2904	AAGATGAGGAGTCCGTGGAAGATGAGGAGTCCGTTGAAGATGAGTCTGTTGAAGATGAGT	ENST00000621949.2	chr9	66113053	66179474	-	GENCODE release 31	protein_coding	protein_coding	ENSG00000276203.5	ANKRD20A3	8.88808	9.37942	9.34162	10.2501	10.3646	10.2564
clstr_19427_1108_18	1.83e-05	-11.0097	-3.46071	down	10.7561	14.2168	TTTCCATGAACTGCGTGTGGATTCATTGCCTGCATCGGATGACAAAGACTTGAATGTTGC	ENST00000357336.3	chr9	64369394	64413142	+	GENCODE release 31	protein_coding	protein_coding	ENSG00000172014.12	ANKRD20A4	10.529	10.7486	10.9906	14.293	14.2531	14.1043
clstr_21907_586_4	5.13e-05	18.8544	4.23683	up	5.46557	1.22873	TTGTACGAATGCTACTTGATGCTGGCGTCGAAGTTAATGCTACAGATTGTTATGGCTGTA	ENST00000371930.5	chr10	88819896	88851844	-	GENCODE release 31	protein_coding	protein_coding	ENSG00000152766.6	ANKRD22	5.03426	5.75551	5.60693	1.3065	1.28727	1.09243
clstr_43697_43_32	0.0126288	2.0062	1.00446	up	7.58802	6.58356	CATTCAGCAGTTGGTAAGTGGAGAAAGAGTTGAAGGGAAAGTGTTGGGATTTGGACATGG	ENST00000331001.2	chr2	96837915	96844021	-	GENCODE release 31	protein_coding	protein_coding	ENSG00000163126.15	ANKRD23	7.15732	7.70722	7.89953	6.68501	6.61934	6.44633
clstr_20377_25_19	0.00194503	2.78403	1.47717	up	6.50684	5.02967	TCATGTGTTGAGTACCTACTTTGTACTGGGCACACTGGAGAGCAAAGGTGGTACCATCTA	ENST00000600132.5	chr19	4183354	4224814	+	GENCODE release 31	protein_coding	protein_coding	ENSG00000089847.12	ANKRD24	6.51728	6.19096	6.81229	4.92883	5.22546	4.93472
clstr_7148_2764_6	0.000120396	-8.99969	-3.16988	down	7.17817	10.348	AGTAATTTGAATCAGGTCGTTCAAGAGCGAAATGACGCTCAGAGGCAACTTTCTCGAGAA	ENST00000436985.6	chr10	27004116	27100498	-	GENCODE release 31	protein_coding	protein_coding	ENSG00000107890.16	ANKRD26	6.83426	7.15868	7.54156	10.4508	10.235	10.3584
clstr_124992_505_18	6.11e-05	3.20765	1.68152	up	9.57533	7.89381	GATAATTTAGAGCACAAGTGGGCTGCCATGGATGTGGGCGTTATGTTTCTTCTACAAGGA	ENST00000585908.2	chr18	23648411	23662772	-	GENCODE release 31	protein_coding	protein_coding	ENSG00000154065.17	ANKRD29	9.52085	9.70971	9.49543	7.88126	8.01639	7.78378
clstr_26652_1402_15	0.000132475	30.485	4.93003	up	6.29405	1.36402	CTTGCTACCAAGATTATCTCTAAGAGTGCTGCACAGAATTATACGTGTTTACCTGATGCT	ENST00000580206.1	chr18	14748335	14817089	+	GENCODE release 31	protein_coding	protein_coding	ENSG00000180777.14	ANKRD30B	5.82174	6.83854	6.22187	1.30289	1.1067	1.68248
clstr_15878_3595_12	0.0159153	2.5818	1.36838	up	6.78674	5.41837	AAAGGGCATCTCAGTATAGAGAGCAGCTTAAAGTTCTGACGGCAGAGAACACGATGCTGA	ENST00000358984.9	chr18	14748240	14852738	+	GENCODE release 31	protein_coding	protein_coding	ENSG00000180777.14	ANKRD30B	6.14669	6.91569	7.29784	5.43934	5.34321	5.47255
A_24_P212072	0.000849455	-5.1222	-2.35676	down	7.04642	9.40319	GAAAAAGATTCCCGTTATTCACCTCAAATGCAATCTGCACCTAAAAGATGGCGTGAAGAA	NM_032290	chr5	94618669	94697621	+	Refseq	protein_coding			ANKRD32	6.54076	7.20154	7.39697	9.4705	9.32819	9.41087
clstr_24588_3084_9	5.26e-05	4.86715	2.28308	up	8.99101	6.70793	AACTCTCTTGCATTTGTTCAGAAGCAGTAGGGAACCCTTACTTATGGGCAGTCTCCGATG	ENST00000606888.3	chr1	145959441	145964575	-	GENCODE release 31	protein_coding	protein_coding	ENSG00000272031.3	ANKRD34A	8.791	9.17823	9.00379	6.59919	6.77896	6.74564
clstr_5630_3887_10	2.19e-06	-12.4336	-3.63617	down	7.52721	11.1634	AGTGTCTTCTCCGAAACAACCAGCATTGAAGGCTATCTGTGACAAGGAAGATTCTGTTCC	ENST00000652721.1	chr2	97113218	97252120	+	GENCODE release 31	protein_coding	protein_coding	ENSG00000135976.19	ANKRD36	7.4943	7.39379	7.69355	11.1741	11.183	11.1331
clstr_70503_862_18	0.00681109	-4.03929	-2.0141	down	4.77302	6.78712	TGAGAATAGAGTTGTCTCCTCAGAAACAACGAGCTGAGAAGGCTACAAGTGACGACAAAG	ENST00000443455.5	chr2	97547565	97589864	-	GENCODE release 31	protein_coding	protein_coding	ENSG00000196912.12	ANKRD36B	4.04993	4.88414	5.38499	6.85928	6.69983	6.80225
clstr_60498_993_12	9.97e-05	-5.05352	-2.33729	down	8.54986	10.8871	TCAGAAACAACCGGCCTTGAAGGGTACAAGTGACAAGAACGATTCTGTTTCGAACACAGC	ENST00000528268.5	chr2	95927258	95991793	-	GENCODE release 31	protein_coding	protein_coding	ENSG00000174501.14	ANKRD36C	8.25989	8.65874	8.73094	10.9161	10.9251	10.8202
clstr_13852_3130_12	0.0245298	2.27519	1.18598	up	8.14452	6.95853	TCTAAGGACCCAAGCTCCCTAGACTTCCTCTTCCACCGTCTGTACGTTTCAAATTACACT	ENST00000443120.5	chr2	96836611	96858014	-	GENCODE release 31	protein_coding	protein_coding	ENSG00000213337.9	ANKRD39	8.25454	8.22872	7.95029	6.44187	6.88131	7.55241
clstr_42291_875_16	0.000593488	2.68432	1.42456	up	8.71666	7.2921	TGGCAGCATACATGATGCAGTACGAGCTGGAGATGTAAAGCAGCTTTCAGAAATAGTGGT	ENST00000260047.10	chr11	83193876	83256099	+	GENCODE release 31	protein_coding	protein_coding	ENSG00000137494.13	ANKRD42	8.60748	8.99868	8.54381	7.34167	7.25682	7.27782
clstr_32842_2601_8	0.0031579	-2.57354	-1.36376	down	9.35136	10.7151	TGTGGATAGTCCTACCTCACCCTGGTCAACCTACATGATCCTTAAGCTAATGGCGAATCA	ENST00000544253.1	chr11	94494008	94499577	+	GENCODE release 31	protein_coding	protein_coding	ENSG00000168876.9	ANKRD49	8.9275	9.53445	9.59214	10.7268	10.7627	10.6558
clstr_127515_366_24	0.0286103	2.2674	1.18104	up	6.71841	5.53737	TTCAAATAGGGACTTCTCAAAGAAGCTCTGAAGAGACTGAGGGACTCGGCCAATGCCAAT	ENST00000609454.5	chr22	37831860	37849327	-	GENCODE release 31	protein_coding	protein_coding	ENSG00000100124.15	ANKRD54	6.03107	7.00091	7.12326	5.43144	5.50828	5.67239
clstr_88201_436_16	0.00359408	-2.12189	-1.08535	down	4.5018	5.58715	AATGAGGATTGTGCTACTATTCTTCTAAACTTTGGTGCAGACCCAGATCTGAGGGATATT	ENST00000265224.9	chr7	118224704	118242732	+	GENCODE release 31	protein_coding	protein_coding	ENSG00000106013.15	ANKRD7	4.79228	4.52698	4.18614	5.63172	5.54737	5.58237
clstr_17876_92_6	0.000418696	3.06658	1.61663	up	8.94881	7.33218	AGAGGCTACCAAGCGAGATCTAAATCTTTCGGATGAAGACGGCATGACTCCTACTCTCTT	ENST00000311620.7	chr16	21233699	21253850	+	GENCODE release 31	protein_coding	protein_coding	ENSG00000175311.7	ANKS4B	9.23898	8.74463	8.86283	7.35228	7.3427	7.30157
clstr_40845_1880_5	0.000555978	3.3634	1.74992	up	9.96533	8.21541	GCCACCTTATACTGTTGCGGCTGACAAATCAACACGTAATGAGTTCCGAAGGTTCATGGA	ENST00000323348.9	chr2	219229757	219236669	+	GENCODE release 31	protein_coding	protein_coding	ENSG00000163516.13	ANKZF1	10.129	10.0946	9.67239	8.02711	8.29916	8.31997
clstr_15599_2034_9	0.000235063	-4.15257	-2.054	down	10.1745	12.2285	AATTCCAAAGAACTCGTGTCCCTCGAGCTGAATCTGGTGATAGCCTTGGTTCTGAAGATC	ENST00000396068.6	chr7	36389821	36453791	+	GENCODE release 31	protein_coding	protein_coding	ENSG00000011426.11	ANLN	10.3859	9.93359	10.2041	12.0326	12.3087	12.3442
clstr_15207_1275_8	2.68e-05	-3.78212	-1.91919	down	9.37128	11.2905	AAGCCTTTCCTGGAACGCTTTGGAGAGCGTTGTCAAGAACATAGCAAAGAAAGTCCAGCT	ENST00000265748.7	chr7	36389862	36453791	+	GENCODE release 31	protein_coding	protein_coding	ENSG00000011426.11	ANLN	9.32225	9.24992	9.54166	11.2666	11.3067	11.2982
clstr_102705_910_13	2.99e-05	-2.19518	-1.13434	down	10.2527	11.3871	AAATTAAGTTACAAGGCTGAATGGTGCAGCCGCTGGACCTGATAGTAAGGTGCAAAGGTC	ENST00000612575.1	chr12	5562658	5564638	-	GENCODE release 31	protein_coding	protein_coding	ENSG00000047617.15	ANO2	10.2272	10.2795	10.2514	11.3186	11.4882	11.3544
clstr_9642_2924_3	0.00355951	-3.06035	-1.61369	down	4.76979	6.38349	ATTAAGTCATTCATCGCATACCTGATTCCAGACGTACCAAAGGGTCTACATGACCGAATA	ENST00000256737.8	chr11	26332130	26663289	+	GENCODE release 31	protein_coding	protein_coding	ENSG00000134343.13	ANO3	4.42574	5.26613	4.6175	6.25299	6.46442	6.43304
clstr_7578_1710_8	0.00157544	-2.1161	-1.08141	down	5.5099	6.59131	CAGTGACATTATGGATGTCTCTTGTCGTCACCAGTATGGTAGCTGTAATTGTGTACCGCC	ENST00000324559.8	chr11	22193176	22283357	+	GENCODE release 31	protein_coding	protein_coding	ENSG00000171714.11	ANO5	5.62421	5.62854	5.27696	6.75188	6.51745	6.5046
clstr_118110_469_24	0.00178997	-3.4605	-1.79098	down	6.70254	8.49352	AAAGATCTCAGTACAGTAGAAGCTCTGATGGCGATGAAGATGATGAAGAGGAAGAGGAAA	ENST00000533654.5	chr1	150220538	150235955	-	GENCODE release 31	protein_coding	protein_coding	ENSG00000143401.15	ANP32E	6.28462	6.70868	7.11433	8.53784	8.52341	8.41931
clstr_26922_468_11	8.45e-05	-3.65244	-1.86886	down	11.2183	13.0871	GTATGGCTAATGTGGAACTAAGTTCGCTGGCCCGGCTTCCCAGCTTAAATAAACTTCGAA	ENST00000583931.6	chr1	150218417	150236112	-	GENCODE release 31	protein_coding	protein_coding	ENSG00000143401.15	ANP32E	10.9984	11.2943	11.362	13.1331	13.0933	13.035
clstr_4496_3494_4	4.95e-05	4.59313	2.19948	up	11.6486	9.44916	TCTAGTCACTTTCGATACTGTACTTCAGATGCGAAATGGATATTCGAGTGGAAACCTGAC	ENST00000403729.7	chr4	79901146	80073229	-	GENCODE release 31	protein_coding	protein_coding	ENSG00000163297.17	ANTXR2	11.5194	11.6727	11.7538	9.64202	9.35495	9.3505
clstr_86440_1215_16	4.6e-06	6.11118	2.61145	up	10.8743	8.26284	AGTATGACCGGGTTTCTTTGATGCGACCTCAGGAAGGAGATGAGGTTTGTATATGGGAAT	ENST00000346652.10	chr4	79977537	80072700	-	GENCODE release 31	protein_coding	protein_coding	ENSG00000163297.17	ANTXR2	10.8976	10.7568	10.9684	8.30235	8.17098	8.31519
clstr_50291_1055_10	0.000428687	-2.91775	-1.54486	down	11.1212	12.666	AGGTGTGGATGAAGCAACCATCATTGACATTCTAACTAAGCGAAACAATGCACAGCGTCA	ENST00000376911.1	chr9	73157654	73170393	+	GENCODE release 31	protein_coding	protein_coding	ENSG00000135046.14	ANXA1	10.8457	11.1996	11.3183	12.6413	12.7153	12.6415
clstr_81659_118_14	0.0025722	-2.84018	-1.50598	down	9.24024	10.7462	GTGGGATATCATGGCATCTATCTGGGTTGGACACCGAGGAACAGTAAGAGATTATCCAGA	ENST00000264908.11	chr4	78551770	78610447	+	GENCODE release 31	protein_coding	protein_coding	ENSG00000138772.13	ANXA3	8.81491	9.51428	9.39152	10.8091	10.8089	10.6207
clstr_39330_853_8	0.000327144	2.07281	1.05159	up	13.0018	11.9502	CTCTATAAATCGATGAAGGGCTTGGGCACCGATGATAACACCCTCATCAGAGTGATGGTT	ENST00000394295.6	chr2	69742134	69827112	+	GENCODE release 31	protein_coding	protein_coding	ENSG00000196975.16	ANXA4	12.851	13.1633	12.9911	11.9658	11.9209	11.9639
clstr_34780_725_6	0.00129456	3.0293	1.59899	up	10.8673	9.26836	TACATCTTGGGAAATCGCAGCAAGCAGCATCTTCGGTTGGTGTTCGATGAGTATCTGAAG	ENST00000354546.10	chr5	151100706	151157779	-	GENCODE release 31	protein_coding	protein_coding	ENSG00000197043.14	ANXA6	10.5222	11.101	10.9789	9.08465	9.36783	9.35261
clstr_58535_1591_11	2.07e-05	-9.48121	-3.24507	down	9.21992	12.465	TTTAGAACACACATCCTTCAGCAGCTGAGAAACGAACACGAATCCATCCCAACCGAGATG	ENST00000585281.5	chr10	47467993	47484055	-	GENCODE release 31	protein_coding	protein_coding	ENSG00000265190.6	ANXA8	8.99239	9.46745	9.19991	12.4125	12.5079	12.4745
clstr_51330_1145_14	0.00296467	-8.07669	-3.01376	down	6.50853	9.5223	AGGGACGCGTGATGGGACCCTGATAAGAAACATCGTTTCAAGGAGCGAGATTGACTTAAA	ENST00000584982.7	chr10	46375627	46391781	+	GENCODE release 31	protein_coding	protein_coding	ENSG00000264230.9	ANXA8L1	5.58636	6.89049	7.04874	9.4178	9.61474	9.53435
clstr_75598_1048_11	0.00159402	2.7702	1.46999	up	7.05857	5.58858	TCCAGGAAACTGAGCCCAATTACCAAGTCCTGATTCGCATCCTTATCTCTCGATGTGAGA	ENST00000368947.9	chr1	150982292	150995634	+	GENCODE release 31	protein_coding	protein_coding	ENSG00000143412.10	ANXA9	6.72248	7.28355	7.16969	5.67893	5.41065	5.67617
clstr_14060_3255_6	0.000558837	2.4498	1.29266	up	9.39595	8.10329	AAATGATTCAGGTGGTCAGCCGTGAATTAAGAATGCCAATGTCGAATGTCCACCTGCGTG	ENST00000374700.7	chr2	200586014	200671495	+	GENCODE release 31	protein_coding	protein_coding	ENSG00000138356.14	AOX1	9.17799	9.56712	9.44274	8.03194	8.22062	8.05731
clstr_132209_180_27	0.00142153	2.02819	1.02019	up	9.47694	8.45676	AAGTCCCTCCTGGTGAATAACATCTTTGTGGTGTCAGCAGCAATCCTGTTTGGATTCAGC	ENST00000433835.3	chr22	23862188	23895223	+	GENCODE release 31	protein_coding	protein_coding	ENSG00000251357.4	AP000350.4	9.64975	9.55468	9.2264	8.43478	8.4985	8.43699
clstr_178178_255_22	9.01e-05	2.12991	1.09079	up	12.0587	10.9679	TCTCAGTTGCCAAGCAGATTGATATCACACAGACTCAAAGCAAAGGATAAAGCCAAGATG	ENST00000528835.1	chr11	57389155	57407879	-	GENCODE release 31	protein_coding	protein_coding	ENSG00000254979.5	AP000781.2	11.9735	12.193	12.0096	10.9539	10.9789	10.9709
clstr_19096_1138_9	0.000692099	2.01191	1.00857	up	9.82849	8.81992	AAGCATGAGATGAAGGTGTTCTTCGTGAAGTACAACGACCCTATCTACGTGAAGCTGGAG	ENST00000357586.6	chr22	29327682	29388583	-	GENCODE release 31	protein_coding	protein_coding	ENSG00000100280.16	AP1B1	9.9683	9.84574	9.67143	8.69899	8.85277	8.908
clstr_1520_934_7	1.46e-05	2.32518	1.21734	up	10.3455	9.12816	AGGCATCAAGTATCGGAAGAATGAGGTGTTCTTGGACGTCATCGAGTCTGTCAACCTCTT	ENST00000291439.7	chr19	16197578	16245907	+	GENCODE release 31	protein_coding	protein_coding	ENSG00000072958.8	AP1M1	10.2906	10.3872	10.3587	9.09385	9.08504	9.20558
clstr_20728_604_10	0.00132837	2.04887	1.03483	up	8.78964	7.75482	TCTACTTGAAGACTCCAGCACTACATGTTATGAAGCTGTAAATAAGCAACGCCTCCCATC	ENST00000396654.7	chr2	223755326	223837582	-	GENCODE release 31	protein_coding	protein_coding	ENSG00000152056.17	AP1S3	8.55016	8.82801	8.99077	7.75191	7.78159	7.73095
clstr_27188_433_10	0.00229496	2.30648	1.20569	up	10.1478	8.94211	GAGAAGCAAATAGGTTACCTGTTCATTTCTGTGCTGGTGAACTCGAACTCGGAGCTGATC	ENST00000354293.9	chr19	49766968	49807112	+	GENCODE release 31	protein_coding	protein_coding	ENSG00000196961.12	AP2A1	10.4712	9.8909	10.0813	8.87463	8.95907	8.99262
clstr_131475_171_16	0.00244203	2.58901	1.3724	up	9.89773	8.52533	CAATCTCCGTTGCTGACAGCCTCTCTGTTCTGCAGTTCCGGAACTTTAAGATCATTTACC	ENST00000352203.8	chr19	46838136	46850777	-	GENCODE release 31	protein_coding	protein_coding	ENSG00000042753.11	AP2S1	9.53243	10.2171	9.94367	8.56179	8.55603	8.45817
clstr_30185_1610_6	0.00046337	2.27512	1.18594	up	10.151	8.96509	CTGTACGGGACCGAGGTCTCTTCTATTATCGCCTCCTCTTAGTTGGCATTGATGAAGTTA	ENST00000369569.6	chr1	113894194	113904799	-	GENCODE release 31	protein_coding	protein_coding	ENSG00000134262.13	AP4B1	9.95214	10.3411	10.1598	8.9531	8.98541	8.95677
clstr_7691_2463_3	0.0186157	2.03955	1.02825	up	5.40729	4.37904	ATTAAGGGCTTAAAGAATCAGTCCCGAGTCAAGCTGAATATCGTGAGATGTCCTCCGGTG	ENST00000265381.7	chr9	69427532	69672371	-	GENCODE release 31	protein_coding	protein_coding	ENSG00000107282.8	APBA1	4.87212	5.6978	5.65193	4.41162	4.3724	4.35309
A_33_P3295640	0.000266289	2.60227	1.37977	up	8.86096	7.4812	TCCTTCCTGGAAGCCACTAGAAGCCGGTGCTGTGAAAATACTCTGTTTATTAAAGACCAG	NM_004886	chr19	3750772	3761692	-	Refseq	protein_coding			APBA3	8.65952	8.99642	8.92695	7.49912	7.55608	7.38839
clstr_38644_1724_14	0.00341246	2.45004	1.29281	up	10.5476	9.25482	CCAAGTGGAATTCCCAGCGCCTAAGAATGAGTTGGTCCAGAAGTTCCAAGTCTATTACCT	ENST00000389906.6	chr11	6395124	6419111	-	GENCODE release 31	protein_coding	protein_coding	ENSG00000166313.19	APBB1	10.1783	10.869	10.5956	9.16541	9.35304	9.24603
clstr_77486_803_10	0.0105622	2.26559	1.17989	up	5.6065	4.42661	AAACAAAGATACAGAGCACGCTCATTGCAAAGCTAGAACCCTCCGTAAGCAAGCCACATG	ENST00000356785.4	chr10	26438425	26501938	+	GENCODE release 31	protein_coding	protein_coding	ENSG00000077420.16	APBB1IP	5.52728	5.22871	6.0635	4.55743	4.25354	4.46886
clstr_24638_1122_10	7.97e-06	-5.08408	-2.34599	down	3.80388	6.14986	GGATGATATGTCGCGAACTTTGCTAGCTATGTCTAGCTCCCAAGACAGCTGTATATCCAT	ENST00000507379.5	chr5	112707522	112839054	+	GENCODE release 31	protein_coding	protein_coding	ENSG00000134982.17	APC	3.71868	3.92461	3.76835	6.2089	6.05004	6.19065
clstr_136208_240_22	0.000414416	2.17177	1.11887	up	10.6378	9.51894	CTGCTGATCTTTGGAGCGTTTGTCTCTGTCTATATCCAAGAAATGTTCCGATTTGCATAT	ENST00000560890.5	chr15	63276018	63305735	+	GENCODE release 31	protein_coding	protein_coding	ENSG00000138613.14	APH1B	10.5633	10.8391	10.5111	9.49366	9.55493	9.50824
clstr_42759_1801_6	0.00168045	2.2062	1.14156	up	9.71485	8.57329	AGAAAGAGAAGATGAACCCGCTGGAACAGTATGAGCGAAAGGTGAATGCGTCTGTTCCAA	ENST00000221891.8	chr19	35868445	35879788	+	GENCODE release 31	protein_coding	protein_coding	ENSG00000105290.12	APLP1	9.43768	9.94158	9.7653	8.51411	8.56736	8.6384
clstr_39482_1527_9	0.000246063	2.31097	1.2085	up	10.8831	9.67457	TTTATCCATAGCTTCTGCGATAAATGGCTGTAAGTCTTGGACTCCTTGCTCCAAACGCAG	ENST00000361441.5	chr22	39014257	39020352	+	GENCODE release 31	protein_coding	protein_coding	ENSG00000244509.4	APOBEC3C	10.7001	11.0176	10.9315	9.6757	9.71542	9.6326
clstr_156797_508_22	3.92e-05	3.16622	1.66276	up	10.0919	8.42915	AAACTTCCAAACGAAGGGAAGCTCATGTCTTGGTGCACTTTGTGATGATGCTTCAACAGC	ENST00000381565.2	chr22	39040857	39044423	+	GENCODE release 31	protein_coding	protein_coding	ENSG00000128394.17	APOBEC3F	9.93341	10.148	10.1943	8.40093	8.40581	8.4807
clstr_105892_120_6	0.00182484	3.79755	1.92507	up	7.05218	5.12711	AAACACGATGGCTCTGTTAACAGCCGAAACATTCCGCTTACAGTTTAACAACAAGCGCCG	ENST00000348946.8	chr22	39097224	39104067	+	GENCODE release 31	protein_coding	protein_coding	ENSG00000100298.15	APOBEC3H	6.5999	7.50064	7.056	5.08333	5.18794	5.11006
clstr_145976_542_32	0.00843042	3.11102	1.63739	up	5.45507	3.81769	AGAAAGTGAAGGAGAAACTCAAGATTGACTCATGAGGACCTGAAGGGTGACATCCCAGGA	ENST00000588750.5	chr19	44914247	44919342	+	GENCODE release 31	protein_coding	protein_coding	ENSG00000130208.9	APOC1	4.79781	5.66247	5.90494	3.86542	3.73337	3.85427
clstr_38628_1101_9	0.00148708	3.16291	1.66125	up	8.83925	7.17799	TTAGTTGACAATTGGTACCAAGTCACACAAGGGATTGGGAGGAACATCCGTGCCATCAGA	ENST00000249066.10	chr22	36226210	36239954	-	GENCODE release 31	protein_coding	protein_coding	ENSG00000128335.14	APOL2	8.43309	9.14567	8.93897	7.13781	7.24188	7.15429
clstr_2931_371_13	0.00926103	2.29565	1.1989	up	9.38986	8.19096	GAAAGAAGATCTGAAAGGGAACATTGACAAGCTCCGTGCCCTCGCAGACGATATTGACAA	ENST00000409652.5	chr22	35648446	35668404	+	GENCODE release 31	protein_coding	protein_coding	ENSG00000221963.6	APOL6	9.88186	9.1669	9.12083	8.06307	8.23791	8.27192
clstr_15251_4382_12	6.6e-05	-2.06258	-1.04445	down	7.3524	8.39685	AAATAATCCTTAGCAAGCATTCGAATCCTAACTGCTTTGATGCACTTGCCCTCGGGCACC	ENST00000326765.10	chr12	12725931	12791466	+	GENCODE release 31	protein_coding	protein_coding	ENSG00000178878.12	APOLD1	7.24575	7.40795	7.4035	8.42584	8.42488	8.33983
clstr_34346_2467_14	0.00946253	-2.00641	-1.00462	down	8.51208	9.5167	AGAGACACAATTACGCAGGTATTTAGAAGCAGAGGGACAACCAGAAGGCCCTTAACTATC	ENST00000311813.10	chr7	30911694	30925517	+	GENCODE release 31	protein_coding	protein_coding	ENSG00000240583.12	AQP1	8.08518	8.71365	8.73741	9.49251	9.56198	9.4956
clstr_112044_223_32	3.84e-05	2.48447	1.31294	up	7.50038	6.18745	AGAGTTCCTGGCCGAGTTCATGAGCACATATGTCATGATGAGAGAAGGTGATGACTGGTT	ENST00000624420.3	chr9	33385565	33402466	-	GENCODE release 31	protein_coding	protein_coding	ENSG00000165269.13	AQP7	7.52654	7.59461	7.37999	6.19925	6.21408	6.149
clstr_31864_2864_16	0.000843503	2.42852	1.28008	up	7.33667	6.05659	GAGGAAGATAAGTTACATCATGGACATGCTGAGTCTGAGTTGCCTATGGGACTTGGAATG	ENST00000297988.6	chr9	33383191	33402568	-	GENCODE release 31	protein_coding	protein_coding	ENSG00000165269.13	AQP7	7.05631	7.46329	7.49041	6.01627	6.09469	6.05882
clstr_42543_1479_14	0.00346519	2.03331	1.02383	up	9.80535	8.78152	CCATGCCAAGAACATCATCCACCGAGATCTCAAGTCTAACAACATCTTCCTACATGAGGG	ENST00000290277.10	chrX	47561100	47571920	+	GENCODE release 31	protein_coding	protein_coding	ENSG00000078061.13	ARAF	9.54821	10.0513	9.81655	8.63173	8.9002	8.81263
clstr_10258_1904_6	4.48e-06	3.21704	1.68573	up	8.52567	6.83993	ACTGGATACTGATCACCTGCGATACTTTGACAGTAACAAGGACGCTTACTCTAAGCGCTT	ENST00000359373.9	chr11	72685069	72793599	-	GENCODE release 31	protein_coding	protein_coding	ENSG00000186635.14	ARAP1	8.61114	8.44409	8.52177	6.83156	6.82545	6.86279
clstr_5824_4089_7	9.36e-07	-8.57945	-3.10088	down	6.29864	9.39953	GCACTGCTTACTAAGGAGCTCTACCCATATTGGATCTCTGCTTTAGATACGCAAGATGAC	ENST00000303965.9	chr4	36066004	36244514	-	GENCODE release 31	protein_coding	protein_coding	ENSG00000047365.12	ARAP2	6.33884	6.35621	6.20087	9.44281	9.32533	9.43044
clstr_12382_3330_11	0.00180039	2.1072	1.07533	up	7.55162	6.47629	TCTGTCTTTGATATCGATTCTGACCAGGTAGCTCAGATTGACTTGGAGGTCAGTCTTATC	ENST00000239440.9	chr5	141653402	141682230	-	GENCODE release 31	protein_coding	protein_coding	ENSG00000120318.16	ARAP3	7.29113	7.57399	7.78973	6.4576	6.51673	6.45453
A_23_P365738	3.4e-06	2.68115	1.42285	up	13.2576	11.8348	CCCACAGATTTTATTTTTGCACATAAGCCATAACCAATCCTCAAGGCTGGCACAGGCTTT	NM_015193	chr8	142611049	142614479	-	Refseq	protein_coding			ARC	13.2071	13.2368	13.329	11.8294	11.8146	11.8603
clstr_92791_420_5	5.32e-06	6.7737	2.75994	up	13.3257	10.5658	TCTAGTAGTGAACCGTCCTCGGGAGCCGACTATGACTACTCAGAAGAGTATGATAACGAA	ENST00000395748.8	chr4	74445136	74455005	+	GENCODE release 31	protein_coding	protein_coding	ENSG00000109321.11	AREG	13.2475	13.2675	13.4622	10.6652	10.5061	10.5261
clstr_21732_2536_10	0.000883569	-3.37688	-1.75569	down	6.44988	8.20557	GTGATATCCAGATCCTAACAAGATTACTTGGTTAGCTGGTTAGGACCAGTAACTGGATTG	ENST00000298316.7	chr14	49893082	49897054	+	GENCODE release 31	protein_coding	protein_coding	ENSG00000165527.7	ARF6	6.08742	6.68436	6.57786	8.34736	8.15676	8.11259
clstr_6163_5446_7	0.00328345	-3.09874	-1.63168	down	6.93833	8.57001	AGCACAGAGAGATGCGGTGGACTTTGATGTTCGCGTTGATACTCAAGACCAAGGAATGTA	ENST00000262215.8	chr8	67197658	67343781	-	GENCODE release 31	protein_coding	protein_coding	ENSG00000066777.9	ARFGEF1	6.70652	6.6553	7.45317	8.62963	8.51955	8.56085
clstr_81785_633_25	0.0026994	2.56498	1.35895	up	10.639	9.28009	GAGCTTCAGGAGGAATTTGGCTACAATGCAGAGACACAGAAACTACTATGCAAGAATGGG	ENST00000423813.6	chr11	6476814	6481434	-	GENCODE release 31	protein_coding	protein_coding	ENSG00000132254.12	ARFIP2	10.2722	10.9286	10.7163	9.15642	9.28954	9.39431
clstr_22035_689_10	0.00859761	2.26696	1.18076	up	9.82293	8.64217	CATCAACACCTATAAGTGCACAAAGCAACTGTTATCAGAACGATTTGGTCGAGGCTCACG	ENST00000614314.4	chr11	6474683	6481479	-	GENCODE release 31	protein_coding	protein_coding	ENSG00000132254.12	ARFIP2	9.36641	10.1764	9.92594	8.53306	8.69785	8.69561
clstr_9841_3195_6	8.26e-05	-2.69	-1.4276	down	9.18944	10.617	CCTCTTAAGTTTCAGCGTACTCCTGTTCGTCAGTCCGTCAGAAGAATTAATTCTTTGTTG	ENST00000361627.8	chr15	32615504	32639941	+	GENCODE release 31	protein_coding	protein_coding	ENSG00000198826.11	ARHGAP11A	9.35358	9.09753	9.11722	10.6765	10.5837	10.5909
clstr_37112_1708_19	0.000761937	11.6171	3.53817	up	4.66192	1.12375	ATGAAGTTCAGGCATACTCAAATGTCAACAAGATGAGTGTCCAGAATCTGGCAACCGTTT	ENST00000460425.1	chr10	48446558	48656265	-	GENCODE release 31	protein_coding	protein_coding	ENSG00000128805.14	ARHGAP22	3.91992	4.88294	5.1829	1.08618	1.08591	1.19915
clstr_185885_0_34	0.00137539	2.05123	1.03649	up	7.74333	6.70685	CGACCTTCAGCGATATCAGGAGAGAAGGCTGGTTGTATTATAAGCAGATTCTCACCAAGA	ENST00000616909.1	chr17	38471939	38482558	+	GENCODE release 31	protein_coding	protein_coding	ENSG00000275832.5	ARHGAP23	7.71036	7.55635	7.96328	6.63755	6.66689	6.8161
clstr_15860_835_10	0.0123699	2.35296	1.23447	up	6.14797	4.91349	AAACTGGAGGATACTGTTCGTTATGAGAAGAGATATGGGAACCGTCTGGCTCCGATGTTG	ENST00000395184.6	chr4	85475150	86002666	+	GENCODE release 31	protein_coding	protein_coding	ENSG00000138639.18	ARHGAP24	5.73999	6.05931	6.6446	4.94975	4.71476	5.07597
clstr_11352_2228_10	0.0278925	-6.99581	-2.80649	down	2.68324	5.48973	AGCAGAAATGAACTTGGCCCTAGACCTAGGGATAAGCAATGTTCTTTATGTAGCCAATGC	ENST00000419673.6	chr18	6834475	6915716	+	GENCODE release 31	protein_coding	protein_coding	ENSG00000088756.12	ARHGAP28	2.66849	1.25209	4.12913	5.47255	5.43765	5.55898
clstr_3874_6394_5	0.000419829	-9.51442	-3.25012	down	4.44924	7.69935	AAGCCTTGTGGGAGGCGTATTGTCCAAGATGATGCGTATTGTCCAAACGACTCAGAAGAA	ENST00000260526.11	chr1	94168905	94237584	-	GENCODE release 31	protein_coding	protein_coding	ENSG00000137962.13	ARHGAP29	3.90472	4.94357	4.49943	7.71621	7.71857	7.66329
clstr_55559_702_5	9.54e-05	-6.74419	-2.75365	down	9.13874	11.8924	TTATGGGAGATGTAGGCAATGATTCATTATTGCGACTGCCTGTTTCTCGAGAAACTAAGT	ENST00000370217.3	chr1	94201895	94237633	-	GENCODE release 31	protein_coding	protein_coding	ENSG00000137962.13	ARHGAP29	8.82023	9.17546	9.42054	11.8591	11.9082	11.9098
clstr_48632_2137_50	0.0272185	5.33693	2.41601	up	6.97744	4.56143	AAAGTCAGATTGAGAGAAGGGAGTAGGGAAGAGACAGAGGCCAAGGAAGAGAAGTCCAAA	ENST00000490279.5	chr1	161048790	161069803	-	GENCODE release 31	protein_coding	protein_coding	ENSG00000186517.14	ARHGAP30	5.8071	6.88651	8.23872	4.46661	4.75579	4.4619
clstr_3554_8415_6	0.00522906	-2.14648	-1.10197	down	5.8759	6.97787	AAAGTGGCAACTAGGCTAGAATAGTGGCAACTAGGTTCGGAGGTTTCGTGTGGTCATAAT	ENST00000264245.8	chr3	119294373	119420714	+	GENCODE release 31	protein_coding	protein_coding	ENSG00000031081.10	ARHGAP31	5.50075	5.95443	6.17253	7.01029	6.93087	6.99246
clstr_15402_4115_11	0.00138547	2.16617	1.11514	up	6.01854	4.90339	TTCTTCGTGTAACTGTAAATCCAGAATCTATCCTGCATCGCAGCCCACCGTGTATAGAGA	ENST00000276826.5	chr8	144529179	144605816	-	GENCODE release 31	protein_coding	protein_coding	ENSG00000147799.11	ARHGAP39	6.02335	6.00659	6.02568	4.64782	4.92821	5.13416
clstr_122018_237_20	1.77e-06	-7.06686	-2.82107	down	9.37197	12.193	TCCTGTTGAAACTTGGAAAGGTGGTATTGATAATCCTGCAATCACTTCTGACCAGGAGTT	ENST00000557643.1	chr14	32094038	32154827	+	GENCODE release 31	protein_coding	protein_coding	ENSG00000100852.13	ARHGAP5	9.342	9.28014	9.49375	12.1585	12.2092	12.2114
clstr_34383_2450_14	0.00647767	2.78599	1.47819	up	6.516	5.03781	ATGACACTCTACGGTACCTCCTGGAGCATTTATGCAGGGTGATAGCACACTCAGATAAGA	ENST00000393797.7	chr12	57472264	57488814	-	GENCODE release 31	protein_coding	protein_coding	ENSG00000123329.19	ARHGAP9	5.97172	6.8464	6.72986	5.07112	4.89779	5.14452
clstr_63193_404_6	0.00210728	2.46001	1.29866	up	11.6664	10.3678	AAATCTCTTTCCGGGTTAACCGAGAGATAGTGTCCGGCATGAAGTACATCCAGCATACGT	ENST00000269321.12	chr17	81867721	81871337	-	GENCODE release 31	protein_coding	protein_coding	ENSG00000141522.12	ARHGDIA	11.3342	11.7274	11.9378	10.2703	10.4261	10.4069
clstr_96664_903_14	9.17e-06	6.68545	2.74102	up	11.6724	8.93135	GGCCAGATCTTCCACGTCTCCATCTCAGTACACAATCATTTAATATTTCCCTGTCTTACC	ENST00000228945.9	chr12	14942031	14961601	-	GENCODE release 31	protein_coding	protein_coding	ENSG00000111348.9	ARHGDIB	11.4854	11.7764	11.7553	8.94526	8.88551	8.96328
clstr_135370_472_24	2.26e-05	3.33858	1.73923	up	9.34378	7.60454	TCTTTAGCCAAGAGTGTTTCTACCACCAACATTGCTGGACATTTCAATGATGAGTCTCCC	ENST00000497907.5	chr1	155964988	155978169	-	GENCODE release 31	protein_coding	protein_coding	ENSG00000116584.18	ARHGEF2	9.46427	9.31422	9.25284	7.57692	7.54536	7.69135
clstr_204215_17_10	0.000212249	3.23937	1.69571	up	9.55067	7.85496	GCTGAAGAACAACACCGCCTTGCAGTCCGTTTCTCTTCGAAGTAAGAACATTTCAATGAT	ENST00000470874.5	chr1	155963127	155966479	-	GENCODE release 31	protein_coding	protein_coding	ENSG00000116584.18	ARHGEF2	9.79294	9.38087	9.4782	7.76603	7.8949	7.90394
clstr_41391_1094_11	0.0491261	2.15558	1.10808	up	7.03791	5.92984	AAATCTATGAGTGGCACCGAGACTATTTCTTGCAAGAGCTACAACGGTGTCTGAAAGATC	ENST00000286494.9	chr12	57611435	57617245	+	GENCODE release 31	protein_coding	protein_coding	ENSG00000240771.8	ARHGEF25	6.36448	7.71362	7.03564	5.79612	5.93754	6.05585
clstr_22215_3555_10	0.00127578	2.8645	1.51828	up	7.73858	6.2203	TTCTTAGTGACACAGAAGATTGCCTTACGCTCGTGAGCGTGAGAAGCCATAAGAGAGAGA	ENST00000525839.6	chr2	130917397	131047245	+	GENCODE release 31	protein_coding	protein_coding	ENSG00000136002.18	ARHGEF4	7.5755	8.07009	7.57017	6.39213	6.09697	6.1718
clstr_2468_10443_6	0.00135669	-3.03866	-1.60343	down	7.7393	9.34273	ACTGTTGTTATGGTTTGCATTGTAACCGATACGCAGAGTCTGACCGTTGGGCAACAAGTT	ENST00000346085.10	chr6	156776020	157210779	+	GENCODE release 31	protein_coding	protein_coding	ENSG00000049618.23	ARID1B	7.37253	7.90648	7.93889	9.46011	9.18113	9.38697
clstr_17626_202_13	0.00164194	-3.25484	-1.70259	down	7.19556	8.89815	AGATGTGCCTCAGCAACGCCCAAGTGTAGTTGTCTCACCACATTCTACAACCTCTGTTAT	ENST00000457135.1	chr12	45852295	45908040	+	GENCODE release 31	protein_coding	protein_coding	ENSG00000189079.17	ARID2	6.75185	7.36728	7.46755	8.90646	8.93864	8.84935
clstr_4267_533_5	0.000767218	-2.94349	-1.55753	down	6.1735	7.73103	CAACACAGTGTGTCGGATTATCTGCGTCAAAGTTATGGGCTGTCCATGGACTTTAATTCG	ENST00000334344.11	chr12	45729706	45908037	+	GENCODE release 31	protein_coding	protein_coding	ENSG00000189079.17	ARID2	5.87621	6.41097	6.23332	7.85187	7.6511	7.69011
clstr_9605_5517_7	0.00532657	2.16635	1.11527	up	11.0047	9.88947	TTTCATTCATGACGTGTGAAATTTCAGTTTCTCTGGAGTTTGTCAGACGGCGTGGGAACC	ENST00000263620.8	chr19	926035	975939	+	GENCODE release 31	protein_coding	protein_coding	ENSG00000116017.11	ARID3A	10.6039	11.17	11.2403	9.84421	9.90445	9.91975
clstr_9791_632_6	0.0100788	-2.93718	-1.55443	down	7.70345	9.25789	GTTGGTATACCGTGGTGTTTGATGATGGTGATGAGCGAACATTGAGACGTACCTCACTTT	ENST00000355431.7	chr14	58298385	58373733	+	GENCODE release 31	protein_coding	protein_coding	ENSG00000032219.18	ARID4A	7.03022	8.09671	7.98342	9.24231	9.25167	9.27968
clstr_9339_2244_8	1.11e-05	-3.66745	-1.87478	down	9.18414	11.0589	TGATGTCGAAGGTGGAGAGGTCCTTTACTTGGTGCATTACTGCGGATGGAATGTGAGATA	ENST00000264183.9	chr1	235166902	235328179	-	GENCODE release 31	protein_coding	protein_coding	ENSG00000054267.22	ARID4B	9.13766	9.19077	9.22399	11.1874	10.9833	11.006
clstr_10093_4086_12	0.00446172	-6.52081	-2.70505	down	2.62957	5.33462	CATCCAGTTCCATAACAGCTGCTGTTATGTTAACTTTAGCTGAACCGTCAATGTCCAGCG	ENST00000349213.7	chr1	235166895	235328219	-	GENCODE release 31	protein_coding	protein_coding	ENSG00000054267.22	ARID4B	2.77329	3.35739	1.75804	5.32932	5.39216	5.2824
A_33_P3389342	0.000432724	2.01419	1.0102	up	9.42824	8.41804	TGCCCACCTCCAAGCCCAGGAAACAGTACAAGATGGCTAAGGAGAACAGGGGGGATGATG	NM_212481	chr2	96536752	96552634	+	Refseq	protein_coding			ARID5A	9.28838	9.40882	9.58753	8.41239	8.48472	8.35703
clstr_389_8326_8	0.00191428	-2.01998	-1.01434	down	4.34786	5.3622	AGCTTAACTTAATCGGGAAGGAGATCTTGGAGATCATAGTTCGCTGGGTTCACATCATGG	ENST00000379887.9	chr15	72474330	72602987	+	GENCODE release 31	protein_coding	protein_coding	ENSG00000166233.15	ARIH1	4.14295	4.36549	4.53512	5.51618	5.33148	5.23893
clstr_89336_1130_14	0.00072071	3.41507	1.77192	up	9.59473	7.82281	ATTGTTTCCAGCTGTAACAGGTATTGAATTTCCACCGTGCTCCTATGTAACAGCTGGGTG	ENST00000320767.3	chr3	160677159	160678452	+	GENCODE release 31	protein_coding	protein_coding	ENSG00000179674.3	ARL14	9.29467	9.59324	9.89627	7.68735	7.94429	7.8368
clstr_45726_1125_12	0.0102113	-3.34928	-1.74385	down	7.26834	9.01219	TTTCAGTAGTCAGCGTTAAGCCTGTCTGGATCAATATAAACAAGTAGGGTGTAGGCAGTC	ENST00000282032.4	chr11	30323104	30338223	+	GENCODE release 31	protein_coding	protein_coding	ENSG00000152219.5	ARL14EP	6.52982	7.5007	7.7745	9.11415	8.95783	8.9646
clstr_27955_77_4	0.0252878	-2.06491	-1.04608	down	5.88358	6.92966	ATGCTTTAGGCTGCCGGATGTCTGATCTCCGAATAACTGAGGCGTTTCTGTACATGGATT	ENST00000504924.6	chr5	53883942	54310573	-	GENCODE release 31	protein_coding	protein_coding	ENSG00000185305.11	ARL15	5.49489	6.44857	5.70728	7.08925	6.82068	6.87906
clstr_185393_370_97	8.3e-05	-2.2577	-1.17486	down	8.94634	10.1212	TGAAGAGGGCTGACTGTATCTAACTTAGGGTCTTGCATGCAGCTGGCACTTAATACATTT	ENST00000571246.5	chr17	46334680	46361732	-	GENCODE release 31	protein_coding	protein_coding	ENSG00000228696.9	ARL17B	8.83749	8.92364	9.07789	10.1433	10.13	10.0904
clstr_98959_499_30	4.98e-06	-5.22688	-2.38595	down	8.10794	10.4939	TTGAATGTCTCACAACAACAAACTGCAGTCTACAGCTTCCTAAAGTTCAGCATGTTAACC	ENST00000570618.5	chr17	46274784	46361764	-	GENCODE release 31	protein_coding	protein_coding	ENSG00000228696.9	ARL17B	8.05716	8.06294	8.20371	10.5991	10.4208	10.4618
clstr_51119_1683_14	0.0107806	-2.54253	-1.34627	down	4.71754	6.06381	TGACTCTCAGCTAGTCTAGTGAAGGGCTTGACAAACTTCAGTCCTTCACATACCAGTGTC	ENST00000656849.1	chr17	46285276	46361750	-	GENCODE release 31	protein_coding	protein_coding	ENSG00000228696.9	ARL17B	4.27634	5.26357	4.61272	6.20848	5.97388	6.00908
A_23_P98252	0.000680265	2.56602	1.35953	up	12.9758	11.6163	TGCCGGGCATCGACTGGCTCCTGGATGACATTTCCAGCCGCATTTTCACAGCTGACTGAA	NM_001667	chr11	65014160	65022184	+	Refseq	protein_coding			ARL2	13.1186	13.0767	12.7321	11.5118	11.7582	11.5788
clstr_29588_2828_10	0.00320608	-2.28624	-1.19298	down	7.81348	9.00645	AAACAATTGACCAGCTAGGCTATTTAGTCCCATAGTAGTTCAGATCTGCTTAGATGTGAC	ENST00000396663.2	chr7	12687286	12690934	+	GENCODE release 31	protein_coding	protein_coding	ENSG00000122644.13	ARL4A	7.50207	7.78979	8.14857	9.05517	8.96829	8.99591
clstr_21829_1874_12	2.39e-05	-2.01361	-1.00978	down	11.9272	12.937	GTGTGTGGATATAGGGACCTCCCTCTGTACTGTGTACTGTGTAATCGGCATTAATACCTA	ENST00000339728.6	chr2	234493041	234497081	-	GENCODE release 31	protein_coding	protein_coding	ENSG00000188042.8	ARL4C	11.9455	11.9429	11.8933	12.9582	12.8562	12.9967
clstr_74302_1002_29	1.92e-05	2.58571	1.37056	up	11.3563	9.98571	GCTGCAGGACTGTGGAGACGTAAATGTAAACTGTGACTCTACCTCGACCCTGTTTCTTAT	ENST00000320033.5	chr17	43398993	43401137	+	GENCODE release 31	protein_coding	protein_coding	ENSG00000175906.5	ARL4D	11.2959	11.4517	11.3212	10.0306	9.92271	10.0039
clstr_6416_4359_10	1.42e-08	-16.8094	-4.0712	down	4.42646	8.49766	TGAGCCTTAATTTGGCCGTTTCTCAATTGTCTAGTTGACCTTAGACAATTAGTGTCCATG	ENST00000377275.4	chr10	18659431	18681639	+	GENCODE release 31	protein_coding	protein_coding	ENSG00000165997.5	ARL5B	4.43771	4.45335	4.38831	8.53022	8.45964	8.50311
clstr_20711_1420_10	0.00234984	-3.78795	-1.92142	down	3.06288	4.98429	TTGAACATCTCTACACCAACTAGTCAGACATAGTCCTAGGCAATGATGTTACGAGGTAAA	ENST00000463745.6	chr3	97764758	97801229	+	GENCODE release 31	protein_coding	protein_coding	ENSG00000113966.10	ARL6	2.7335	3.6167	2.83843	4.96066	5.03311	4.95912
clstr_101266_658_20	0.00012302	-2.7461	-1.45739	down	13.1741	14.6315	AACCTGCTTCTCACCTACCTGATAGTGACTTCCTTACTATTGCTTCCTGGACTAAACCAA	ENST00000546206.6	chr16	18792947	18801424	-	GENCODE release 31	protein_coding	protein_coding	ENSG00000170540.15	ARL6IP1	13.1933	12.9956	13.3335	14.6288	14.6114	14.6543
clstr_48272_825_5	0.000205657	-3.93217	-1.97533	down	9.76082	11.7361	GAAATTCAGACTCGCCAAGTAAGGCTTCGTGCATAGTGTCTTCATGTCGCGTATAGTTGA	ENST00000304414.12	chr16	18791669	18801549	-	GENCODE release 31	protein_coding	protein_coding	ENSG00000170540.15	ARL6IP1	9.46719	9.86191	9.95336	11.8002	11.712	11.6962
clstr_65103_662_17	0.000441664	2.37834	1.24996	up	10.0096	8.75966	AAAGGACAACATTGACATCACCCTACAGTGGCTTATTCAACACTCGAAGTCACGGAGAAG	ENST00000272217.7	chr1	202133404	202144737	-	GENCODE release 31	protein_coding	protein_coding	ENSG00000143862.8	ARL8A	9.82813	10.156	10.0447	8.62506	8.82912	8.8248
clstr_35483_1706_16	0.000106938	-3.11613	-1.63976	down	11.1558	12.7956	GCAAACAACTATAAATGGTCTCTAGGCCTTACTTTGTGATTATACGTTATCTCCGGCTAG	ENST00000458464.3	chr8	65602459	65634217	-	GENCODE release 31	protein_coding	protein_coding	ENSG00000104442.10	ARMC1	10.952	11.206	11.3094	12.8257	12.774	12.787
clstr_91658_258_16	0.00948964	2.93972	1.55568	up	7.18129	5.62561	CAAACAGGATGAGTATGCCAAGAGCATGATCCTGCACAGTATCACTCGCTGTGTGTACTT	ENST00000373866.3	chr6	35737087	35749079	+	GENCODE release 31	protein_coding	protein_coding	ENSG00000157343.8	ARMC12	6.92237	7.4607	7.1608	5.76647	5.06052	6.04984
clstr_30056_2703_8	3.62e-06	-5.23118	-2.38714	down	5.59607	7.98321	ATATGATTTATGGATGTTGACGCCAATGTTCAGTTTGGGTACGTTGGTGTATTGCAAGGG	ENST00000358441.6	chr3	138187342	138246887	+	GENCODE release 31	protein_coding	protein_coding	ENSG00000114098.17	ARMC8	5.55572	5.7046	5.5279	8.04886	7.91801	7.98275
clstr_15224_1363_10	0.0190121	-2.55491	-1.35327	down	6.68172	8.035	AATATGATGGACCGAATTGTGACTGGCTTGTCTGAGTCTAGTGTCAAGGTGCGGTTAGCT	ENST00000538260.5	chr3	138187248	138298384	+	GENCODE release 31	protein_coding	protein_coding	ENSG00000114098.17	ARMC8	5.97665	6.95584	7.11269	8.05155	8.03901	8.01442
clstr_47637_359_8	0.000356835	2.27181	1.18384	up	9.31413	8.13029	TTGACAATTCAGAAGGATCTTGTCGCTGCATTTGACAACGGAGACCAGAAGGTGTTCTTC	ENST00000349938.8	chr2	231198546	231345202	+	GENCODE release 31	protein_coding	protein_coding	ENSG00000135931.17	ARMC9	9.11253	9.3719	9.45797	8.10963	8.11569	8.16556
clstr_52360_1207_8	0.00369735	2.24451	1.1664	up	9.94128	8.77488	AAATCAGGGCAAGATTAAGACGTACATCAGTCAAGTGTGTGATGACACCATGGTCTGTCG	ENST00000372829.7	chrX	101550531	101554700	+	GENCODE release 31	protein_coding	protein_coding	ENSG00000126947.12	ARMCX1	9.56729	10.1861	10.0705	8.8044	8.72143	8.7988
clstr_11733_4790_7	0.000426107	-4.88017	-2.28693	down	1.40481	3.69174	AAATCAGGTTTCAGGTGGGCGAATATGATTGAATTAGCATTATCCCGTGACAGTACGGTG	ENST00000433011.5	chrX	101418287	101533459	+	GENCODE release 31	protein_coding	protein_coding	ENSG00000196440.11	ARMCX4	1.1681	1.29626	1.75006	3.69731	3.89513	3.48278
clstr_63055_784_16	0.00222339	2.10536	1.07407	up	8.97837	7.90431	TCCATTTAGCCAGGATATCAATAGCCATTTGGCCAGCCTCTCAATGGCTAGAAACACGAG	ENST00000361910.9	chrX	101615125	101618000	-	GENCODE release 31	protein_coding	protein_coding	ENSG00000198960.11	ARMCX6	8.70763	9.2375	8.98999	7.87211	7.93019	7.91062
clstr_65870_705_16	0.0101977	2.15789	1.10962	up	12.6281	11.5185	CATCTGTTATTTCGAGCAGGAGAATGACTGGTGGGTTTGCAAGCACATCAAGAAGCCCAT	ENST00000443222.6	chr7	99374249	99394801	+	GENCODE release 31	protein_coding	protein_coding	ENSG00000130429.15	ARPC1B	12.1837	12.9624	12.7383	11.3749	11.5809	11.5997
clstr_11899_3357_10	0.00385861	-3.14551	-1.6533	down	6.7263	8.3796	AGCAAGTTGGAATAGTAAGGATTATTGGCTTGTTTCGATGAGTGGAAGCGGCATGTTTGT	ENST00000566423.5	chr15	52547045	52569239	-	GENCODE release 31	protein_coding	protein_coding	ENSG00000128989.10	ARPP19	6.41847	6.4946	7.26583	8.31655	8.3458	8.47644
clstr_6101_1144_6	0.0166447	2.82884	1.50021	up	8.43862	6.93841	AAGTTCCAGAGAACGAGACGCCAGTAGATACCAATCTCATAGAACTTGACACAAATGATG	ENST00000420843.7	chr11	75260122	75351661	-	GENCODE release 31	protein_coding	protein_coding	ENSG00000137486.17	ARRB1	7.74313	9.03515	8.53758	6.90799	7.02205	6.88518
clstr_41944_1595_18	0.000172436	2.62682	1.39332	up	9.38336	7.99005	CTTGTGAGGCATTGAATGCCCAGTGCAGTATCCGAGAGACTGTTTAATAACCTGTCTTCC	ENST00000379656.7	chr19	18001132	18014102	+	GENCODE release 31	protein_coding	protein_coding	ENSG00000105643.10	ARRDC2	9.29257	9.52678	9.33074	7.95314	7.88612	8.13088
clstr_18542_1690_6	5.14e-06	-5.68427	-2.50697	down	5.89153	8.39851	AAACTGGCACATACTCAGAGCAGTCTTCTTAGCCTATGGTCGTACGTGTCAAGACATCAC	ENST00000265138.4	chr5	91368631	91383317	-	GENCODE release 31	protein_coding	protein_coding	ENSG00000113369.9	ARRDC3	5.93582	5.96676	5.77201	8.30509	8.44353	8.4469
clstr_20080_1558_6	0.0011949	4.58031	2.19545	up	7.26066	5.06522	TGAGAAAGTTCTGGTGGGCCGGCAGGATTGCCGCACAAGTTTATATGATGGTCGTATATA	ENST00000268042.7	chr15	97960703	97973833	+	GENCODE release 31	protein_coding	protein_coding	ENSG00000140450.9	ARRDC4	6.74674	7.553	7.48224	5.17229	5.09015	4.93321
clstr_34717_82_4	0.00237558	3.14786	1.65437	up	5.58822	3.93385	AAGGGAGGCAGAAAGGCACAAAGATCGCAATAATATCCGTTATAACCCGCTATCTAACCC	ENST00000379044.5	chrX	25003694	25015965	-	GENCODE release 31	protein_coding	protein_coding	ENSG00000004848.8	ARX	5.28123	5.51934	5.9641	3.69509	3.94355	4.16291
clstr_37411_1010_10	0.0267297	2.9492	1.56032	up	4.97074	3.41042	TAGAAGCTCAACAGCTTAGACTCCTAGTATCTTTAAATGAGCTCAGTCGAAGTAAATCCC	ENST00000380470.7	chrX	15281697	15315624	-	GENCODE release 31	protein_coding	protein_coding	ENSG00000165192.13	ASB11	5.33761	5.30606	4.26855	2.8423	3.58687	3.80208
clstr_36791_2025_4	0.00126501	2.54126	1.34555	up	9.59134	8.24579	GATAGAAACAGGTCGTTCTGCATTATAAGCCATAGGTGGAGCATTCGGTAGCGTATTCAG	ENST00000459912.5	chr10	5638868	5666578	-	GENCODE release 31	protein_coding	protein_coding	ENSG00000196372.13	ASB13	9.29082	9.84936	9.63383	8.27044	8.2888	8.17813
clstr_24462_3019_11	0.00870509	-2.46465	-1.30138	down	6.2993	7.60069	TATCAGATTGACCCAACATTAAGAAAGCATCGAGAACAGTTGGTCATTGAAGTTGGACGA	ENST00000324696.8	chr6	100647288	100881372	-	GENCODE release 31	protein_coding	protein_coding	ENSG00000112249.14	ASCC3	6.16637	5.91111	6.82042	7.56459	7.59855	7.63892
clstr_26597_3333_13	0.00128736	-3.65812	-1.8711	down	8.17778	10.0489	AGCTTAAGGTTTGGCTATCATGGTGAGAACTCCTATGTACCCTGCTCAGGTCCTGGTAAA	ENST00000369143.2	chr6	100856303	100881311	-	GENCODE release 31	protein_coding	protein_coding	ENSG00000112249.14	ASCC3	7.73867	8.31272	8.48195	10.0317	10.156	9.95889
clstr_43079_1711_8	2.16e-05	2.06473	1.04595	up	7.63556	6.58961	TCCTCGCCCTTTCTTAAAGTGCAGTTCTTAGCCCTCTAGAAACGAGTTGGTGTCTTTCGT	ENST00000266744.4	chr12	102957674	102960513	+	GENCODE release 31	protein_coding	protein_coding	ENSG00000139352.4	ASCL1	7.69723	7.6069	7.60256	6.54839	6.56397	6.65648
A_32_P122240	0.00034164	2.2463	1.16755	up	12.4947	11.3271	TCCTGCTTCTCCCCGTCGCCTTTCTTGGAGTCGGAGGAATCCTGGCATTGATCGGGCCTG	NM_001270601	chr1	201113953	201115372	-	Refseq	protein_coding			ASCL5	12.6698	12.3474	12.4667	11.2694	11.4069	11.3051
clstr_19987_1249_12	0.000218376	2.33533	1.22363	up	8.94412	7.72049	ACCTGCAAAGCTGTTACCATGGACTCGGATTTGGATTTCTTCGACTCCTACAGCATCACT	ENST00000228468.8	chr12	50057548	50083611	+	GENCODE release 31	protein_coding	protein_coding	ENSG00000110881.11	ASIC1	8.78098	9.09245	8.95893	7.66736	7.71362	7.7805
clstr_52293_1065_24	4.22e-05	2.2221	1.15193	up	11.9818	10.8299	AACAAAGACTTACAGGAGGACAAGGAAGCTGTGTTTGAAGTGTCAGACACTATGAGTGCC	ENST00000304874.13	chr7	66075798	66093558	+	GENCODE release 31	protein_coding	protein_coding	ENSG00000126522.16	ASL	11.9592	12.0832	11.9029	10.7993	10.8072	10.8831
clstr_54804_950_9	0.00129298	2.66655	1.41497	up	10.4816	9.06666	CTTTATGCTATCCAAGGGCCTGCTCACCGCTTGCAAACTGAAGGTGTTCGATTTGTTAAA	ENST00000381317.9	chrX	1403139	1452909	-	GENCODE release 31	protein_coding	protein_coding	ENSG00000169093.16	ASMTL	10.2837	10.7922	10.369	8.91746	9.18396	9.09856
clstr_44772_1572_10	0.00179365	-5.13384	-2.36004	down	9.23875	11.5988	ATGTCAGTGTACCAGATCGAATCACAGGAAGGGCGGGACTAAAGGAACTACAAGCTGTTA	ENST00000260952.9	chr2	189661459	189670831	+	GENCODE release 31	protein_coding	protein_coding	ENSG00000138381.10	ASNSD1	8.65622	9.30583	9.7542	11.6459	11.5676	11.5829
clstr_90303_730_13	0.00031153	3.43303	1.77948	up	9.37859	7.59911	TCTTCATGGAGCGATGACATTTGAGCTGGTCCTCAAGTAGTGGGTGAGGATTACATCCAT	ENST00000522919.5	chr8	61606461	61646807	-	GENCODE release 31	protein_coding	protein_coding	ENSG00000198363.18	ASPH	9.13886	9.63661	9.36029	7.6983	7.57322	7.5258
clstr_89585_841_18	0.0103372	-2.62583	-1.39277	down	4.88828	6.28105	ATTGCTCTGATTGGTGAGGGTGTGTAAATTAGCCATTGAATGTATCATTGGTGCTTAGCA	ENST00000389204.8	chr8	61664725	61689774	-	GENCODE release 31	protein_coding	protein_coding	ENSG00000198363.18	ASPH	4.40477	5.43133	4.82873	6.31044	6.38073	6.15198
clstr_8396_4284_5	0.0448572	-3.57944	-1.83973	down	3.73239	5.57212	TCTGTATTCACTGATTACACAAGCCAGGAGCGACAACGAGGATTAACGTGGTTACCTAGT	ENST00000517856.5	chr8	61656128	61714587	-	GENCODE release 31	protein_coding	protein_coding	ENSG00000198363.18	ASPH	2.5204	4.00063	4.67615	5.51087	5.55115	5.65435
clstr_67463_1360_9	0.00263359	2.24465	1.16649	up	8.72825	7.56175	GGCAGGGCCTTATGTCTTCTCCTAGTACAACCAAACAGATAACCAGATGCAACGTGAAGA	ENST00000566693.1	chr16	29900858	29919864	+	GENCODE release 31	protein_coding	protein_coding	ENSG00000174939.11	ASPHD1	8.4212	8.98922	8.77432	7.48308	7.53032	7.67186
clstr_2435_3694_4	4.58e-05	-21.3089	-4.41339	down	6.03112	10.4445	TATGTGCCATTTGACGCTATATGTCAGCGTACTACTCAAACTGTGGAATGTACGCAAACT	ENST00000367409.9	chr1	197084127	197146669	-	GENCODE release 31	protein_coding	protein_coding	ENSG00000066279.18	ASPM	5.57108	6.25398	6.2683	10.487	10.4759	10.3706
clstr_75987_116_14	0.024671	-2.18267	-1.12609	down	4.98527	6.11136	CACAAGACTGACTGTAGACGTACTCGGGAATCTCTCATCAACTTGTTCTCAATGACCACG	ENST00000528206.1	chr11	62357053	62383247	+	GENCODE release 31	protein_coding	protein_coding	ENSG00000162174.12	ASRGL1	5.09257	5.47287	4.39038	6.01551	6.17678	6.14181
clstr_147232_583_14	0.00629783	-2.46876	-1.30379	down	7.48368	8.78747	TGCAGCACACCGAGACCAAAGCAAAGCTACATCATCTACAATCCTTACTGCTCACAATGC	ENST00000504964.1	chr3	131018505	131025539	-	GENCODE release 31	protein_coding	protein_coding	ENSG00000034533.11	ASTE1	7.01792	7.85538	7.57774	8.838	8.72837	8.79602
clstr_6471_1485_8	0.000661299	2.49032	1.31633	up	9.87121	8.55488	TGCTATGAAGGCTACATGAAGGATCCAGTACATAAGCACCTTTGCATTCGGAACGAATGG	ENST00000361833.7	chr1	176861067	177164712	-	GENCODE release 31	protein_coding	protein_coding	ENSG00000152092.16	ASTN1	9.65835	10.1262	9.82912	8.56036	8.5741	8.53017
clstr_66422_803_17	0.0228303	2.21122	1.14484	up	8.52868	7.38384	TGAAGTCAGTATCTACTCAGTCATCTTCAAGTGTCTGGAGCCCGACGGTCTCTACAAGTT	ENST00000341734.8	chr9	116425228	116687234	-	GENCODE release 31	protein_coding	protein_coding	ENSG00000148219.16	ASTN2	7.93385	8.98808	8.66412	7.28878	7.35645	7.5063
A_33_P3232280	0.000157883	-2.58338	-1.36926	down	9.27237	10.6416	AACAACTCAGAGAAACATCAAAGAGTCTTGGAATGTCTGATGGCATGCAGGAGCAAACCC	NM_018164	chr12	26905181	26937981	-	Refseq	protein_coding			ASUN	9.11378	9.30326	9.40006	10.7052	10.5383	10.6813
clstr_11129_1615_7	0.000874616	-5.16821	-2.36966	down	6.4785	8.84817	CTGAAAGACAGCTACGATTGCTGTTTGATCAGGCCTATCAGATGCGCCCATCAATTATTT	ENST00000287394.10	chr8	123319850	123396447	-	GENCODE release 31	protein_coding	protein_coding	ENSG00000156802.13	ATAD2	5.94735	6.73981	6.74835	8.83676	8.86722	8.84052
A_33_P3349469	0.000997468	2.15667	1.10881	up	14.7427	13.6339	ACTGTCAGCTGGCCGGTCCAAGCCTGTGGCTGGAGCTGGGGTCTGTTTACCTAATAAAGT	NM_018188	chr1	1512162	1534685	+	Refseq	protein_coding			ATAD3A	14.488	14.8617	14.8784	13.6689	13.6102	13.6225
A_33_P3385477	0.000327019	2.22516	1.15391	up	14.7928	13.6389	GGTCCAAGCCTGTGGCTGGAGCTGGTGTGTGTTTATCTAATAAAGTCCCACAGGTGCCTC	NM_031921	chr1	1471765	1497848	+	Refseq	protein_coding			ATAD3B	14.5984	14.8942	14.8859	13.6767	13.592	13.6481
clstr_21893_1925_8	0.00210472	3.88646	1.95846	up	8.86449	6.90603	AGAATGTATCTTAACGAGTATGTTCTTAAGCCGGCCACAGAAGGAAAGCGGCGTCTGAAG	ENST00000378785.6	chr1	1449689	1470158	+	GENCODE release 31	protein_coding	protein_coding	ENSG00000215915.9	ATAD3C	8.32033	9.18978	9.08336	6.83681	6.97647	6.90482
clstr_7032_2527_8	0.00121758	-5.22959	-2.3867	down	6.71139	9.09809	AGTAGGTCAAAGGTGACTGAAGAAATAGCGATACCCTTAAGGCGCTCCTCTAGACATCAG	ENST00000321990.5	chr17	30831966	30895869	+	GENCODE release 31	protein_coding	protein_coding	ENSG00000176208.9	ATAD5	6.67141	6.22997	7.23279	9.14794	9.10565	9.04068
clstr_60125_1131_17	0.00670707	2.30263	1.20329	up	10.2271	9.02379	TTTAGTGAAGTTGTGCAACGGCCAGGGTTGTGCTTTCTAGCAAATATGCTGTTATGTCCA	ENST00000366987.6	chr1	212565334	212620772	+	GENCODE release 31	protein_coding	protein_coding	ENSG00000162772.17	ATF3	9.82566	10.6307	10.2249	8.98526	9.05471	9.03139
clstr_72806_149_13	0.000612945	2.03032	1.0217	up	11.8206	10.7989	ACATTGAAATTTGGCCCAGCCCGAACTGACTCAGTCATCATTGCAGATCAAACGCCTACT	ENST00000591834.1	chr12	53506691	53625979	-	GENCODE release 31	protein_coding	protein_coding	ENSG00000267281.2	ATF7-NPFF	11.9944	11.6694	11.7981	10.7539	10.8881	10.7548
clstr_14273_3219_11	0.000130456	-3.07637	-1.62123	down	9.03753	10.6588	ACACTTACTACCTACAGCTCCAACTACCGTGAATGTAACACATCGTCCAGTAACTCAGGT	ENST00000543189.5	chr12	14365693	14482653	+	GENCODE release 31	protein_coding	protein_coding	ENSG00000171681.12	ATF7IP	8.84052	9.19985	9.07221	10.5847	10.7032	10.6883
clstr_81281_911_7	6.73e-05	2.05447	1.03877	up	13.3269	12.2881	GTGAGAAACTCTGCGAGAAGATCATCAACATCGTGGAGGTGATGAATCGGCATGAGTACT	ENST00000336854.8	chr12	52069971	52077494	+	GENCODE release 31	protein_coding	protein_coding	ENSG00000123395.14	ATG101	13.3232	13.4239	13.2336	12.2386	12.321	12.3047
clstr_20260_3227_20	0.00129635	-2.28723	-1.1936	down	7.51388	8.70748	ATCTACTTCTGCTCGTGCAGTTTACTTACACCTTCACCCTTTCAAATCCTAACTCTTCTT	ENST00000509910.2	chr5	115828200	115841565	-	GENCODE release 31	protein_coding	protein_coding	ENSG00000145782.13	ATG12	7.22213	7.64877	7.67075	8.73872	8.65505	8.72868
clstr_17686_2875_13	0.00365532	2.36563	1.24222	up	9.28626	8.04404	TGCACTGGAACTGACTAAAGGCTTTACCTTGGATAGTTGCGTATTCCTGGTGAGAGCCTT	ENST00000359513.8	chr11	46617596	46674818	+	GENCODE release 31	protein_coding	protein_coding	ENSG00000175224.16	ATG13	8.92171	9.58113	9.35593	7.92353	8.13887	8.0697
clstr_28307_1563_12	0.000899197	2.07725	1.05468	up	8.1839	7.12923	ATTCGTTTCTGGGACATTCGATCAGAGAGCATAGTTCGAGAGATGGAGCTGTTGGGAAAG	ENST00000392021.7	chr2	233251673	233295674	+	GENCODE release 31	protein_coding	protein_coding	ENSG00000085978.22	ATG16L1	8.00673	8.37325	8.17174	7.1452	7.02798	7.2145
clstr_78530_674_9	0.00931895	2.38512	1.25406	up	6.85105	5.59699	ACATTTGCAGACTACAGAAGTTAGGTTCATTTAGCGCATTGGCAGAGTGTGGACGCTCCA	ENST00000540567.1	chr11	72814432	72819015	+	GENCODE release 31	protein_coding	protein_coding	ENSG00000168010.11	ATG16L2	6.39572	6.88458	7.27285	5.45833	5.58809	5.74455
clstr_23217_1995_14	0.00132246	2.19405	1.1336	up	5.62552	4.49192	ACAGGTGTGTACAAGCTTGACTGAGCCCGTCTGTATGTGTGAATATATAAGCATGTGTAG	ENST00000544490.5	chr11	72814427	72829633	+	GENCODE release 31	protein_coding	protein_coding	ENSG00000168010.11	ATG16L2	5.47832	5.63131	5.76692	4.66482	4.27534	4.53559
A_33_P3257312	5.91e-06	2.3451	1.22965	up	13.803	12.5734	TGATATCCGTGTGGTTCGATGTATTATTTTTAAGCTCCGTGAGTGCGTGGGTCAGTGTCT	NM_015104	chr11	64894546	64917209	-	Refseq	protein_coding			ATG2A	13.8391	13.8168	13.7532	12.6189	12.5194	12.5818
clstr_1534_1426_4	0.0219407	-2.32886	-1.21962	down	5.28524	6.50486	AAATCGACCCATGCAGCAGGAAGACGAGTATCGAATTCAGATGGAATTAAACCGGTATTA	ENST00000359933.6	chr14	96279195	96363341	-	GENCODE release 31	protein_coding	protein_coding	ENSG00000066739.12	ATG2B	4.64491	5.44491	5.7659	6.45583	6.49071	6.56804
clstr_32718_1926_10	0.000486566	-2.82338	-1.49742	down	7.13492	8.63235	TTGGTGGTGGTTTCGGCTACTATGTGTTAGATTAGATGTGGAGACTAAGATGCCACGTCT	ENST00000402314.6	chr3	112532510	112561916	-	GENCODE release 31	protein_coding	protein_coding	ENSG00000144848.10	ATG3	6.90302	7.11989	7.38186	8.71239	8.60459	8.58006
clstr_28404_826_9	0.00206899	2.56749	1.36036	up	10.7985	9.43818	TTCAGCGTCCTCAACGCATTCATCGACAGGAAGGACAGTTACTACTCCATTCACCAGATA	ENST00000405546.7	chr2	241637213	241673854	+	GENCODE release 31	protein_coding	protein_coding	ENSG00000168397.17	ATG4B	10.4263	11.0561	10.9132	9.46497	9.44167	9.40789
clstr_139634_622_22	0.00181886	-2.2946	-1.19824	down	9.6447	10.8429	ATTCATGGAATTGAGCCAATGTTGGAAACACCTCTGCAGTGGCTGAGTGAACATCTGAGC	ENST00000613993.1	chr6	106186540	106316208	-	GENCODE release 31	protein_coding	protein_coding	ENSG00000057663.16	ATG5	9.32939	9.75499	9.84971	10.8994	10.7947	10.8347
clstr_6480_6349_10	0.00354885	-2.5215	-1.33428	down	8.54691	9.8812	AGGCAAGTGGACACTTTGTACCTGAGGTTTAGAATAGGTGGTCTCTTGCCAGTACAATCC	ENST00000398868.7	chr11	63624087	63671612	-	GENCODE release 31	protein_coding	protein_coding	ENSG00000184743.12	ATL3	8.12943	8.71529	8.79602	9.98992	9.81925	9.83442
clstr_10446_896_7	0.0146863	-4.00687	-2.00248	down	3.72651	5.72899	TTTGAGGTATGAGCGGAAGAAGAGATATCAGGAGACTTTCGAAACAGTCATAACGGAAGT	ENST00000530958.5	chr11	108223103	108236534	+	GENCODE release 31	protein_coding	protein_coding	ENSG00000149311.18	ATM	3.07133	3.43436	4.67384	5.78328	5.65094	5.75274
clstr_11985_3984_5	0.000744667	-2.48346	-1.31235	down	7.18851	8.50087	AAAGTCGCCAGCAACAAGCACGTAGTGTAGTGTTCCTGCTAAATGAGCGTAGGTTATCCA	ENST00000566488.1	chr16	81040525	81047346	+	GENCODE release 31	protein_coding	protein_coding	ENSG00000166454.10	ATMIN	6.90818	7.34282	7.31453	8.5167	8.47179	8.51411
clstr_7283_851_3	0.00725726	-8.09613	-3.01723	down	2.30488	5.32211	TTGTCTCCGAATTCAATCCTTTGACGTTCACCAGCGTGATCGAATGCGAGAAGCCAAACA	ENST00000555815.5	chr15	25677273	25863723	-	GENCODE release 31	protein_coding	protein_coding	ENSG00000206190.11	ATP10A	1.11963	2.80359	2.99141	5.26779	5.25729	5.44125
clstr_22006_515_12	0.000211146	2.26962	1.18245	up	7.00931	5.82686	TGCTGTCCTTCGAATTCCAGAAGATCAAGTATTCCTACGATGCCCTGGAGAAGAAGCAGT	ENST00000357324.11	chr19	19645198	19663676	-	GENCODE release 31	protein_coding	protein_coding	ENSG00000105726.17	ATP13A1	6.93512	7.09874	6.99407	5.7971	5.70812	5.97535
clstr_12526_1471_8	0.0168295	-3.0797	-1.62279	down	3.39616	5.01895	ATTTATCATGGACGGTTGTCATGAGTGTTGAAGCACACTTAACCTGCTTCGTCAGAGGGT	ENST00000619199.4	chr3	194402674	194452041	-	GENCODE release 31	protein_coding	protein_coding	ENSG00000133657.15	ATP13A3	3.49784	4.02412	2.6665	5.23348	4.85252	4.97083
clstr_22883_1731_10	0.000700324	2.07547	1.05344	up	12.4987	11.4452	TTAAAGTGCATAGAGCTGTGCTGTGGTTCCGTGAAGGAGATGAGAGAAAGATACGCCAAA	ENST00000537345.5	chr1	116373867	116404772	+	GENCODE release 31	protein_coding	protein_coding	ENSG00000163399.16	ATP1A1	12.6627	12.3526	12.4807	11.3188	11.4764	11.5405
clstr_24354_322_23	0.00220711	5.08259	2.34556	up	5.41276	3.0672	TATGACAGAGCACAAGATGTCAGTGGAAGAGGTCTGCCGGAAATACAACACAGACTGTGT	ENST00000545399.6	chr19	41966584	41994270	-	GENCODE release 31	protein_coding	protein_coding	ENSG00000105409.19	ATP1A3	5.02597	5.24435	5.96797	3.33249	2.72921	3.1399
clstr_120412_210_10	0.00028314	2.1955	1.13455	up	11.6914	10.5569	ATAAATACTTGAATGACCTGGAGGACAGCTACGGACAGCAGTGGACCTATGAGCAACGAA	ENST00000470705.1	chr1	160177411	160186977	+	GENCODE release 31	protein_coding	protein_coding	ENSG00000132681.16	ATP1A4	11.6412	11.6575	11.7756	10.5421	10.4173	10.7112
clstr_158215_58_16	0.024847	-2.24119	-1.16426	down	7.07227	8.23653	AAAGGGAGCGCCAGACCGGAACGGATGTGTATATCTCATGATTGATATGGAGAAACTAGT	ENST00000551310.1	chr12	89655583	89709300	-	GENCODE release 31	protein_coding	protein_coding	ENSG00000070961.15	ATP2B1	6.41864	7.43616	7.36201	8.2999	8.12277	8.28693
clstr_8156_5911_10	2.74e-05	2.66024	1.41155	up	9.05631	7.64476	AAATCAAATTTGAGACGTTGAAATTGGAGCTGCGTGCTGCTGCACTCACCGGCTTCTTCT	ENST00000263519.4	chrX	153536122	153582929	+	GENCODE release 31	protein_coding	protein_coding	ENSG00000067842.17	ATP2B3	9.1656	8.9473	9.05603	7.60911	7.65982	7.66533
clstr_26148_1002_8	0.0135239	3.39116	1.76178	up	5.36175	3.59997	TAATCGGTCTCATCATGCTCATTGGCTGGTCGCAAGGGAAACAACTCCTGAGTATGTTCA	ENST00000416219.6	chr16	84368527	84464187	+	GENCODE release 31	protein_coding	protein_coding	ENSG00000064270.12	ATP2C2	4.85118	5.64264	5.59144	3.0484	3.56017	4.19135
A_23_P5089	0.000231667	2.24986	1.16984	up	13.8741	12.7042	ACGGCACCACCTCCAAATACTTTGTGAGCAGCGGTTCCATCGCAGTGAACGCCGACTCTT	NM_001001975	chr19	1241751	1244825	+	Refseq	protein_coding			ATP5D	13.6979	13.9947	13.9296	12.7509	12.6725	12.6892
A_23_P46275	1.46e-05	-2.13343	-1.09318	down	14.9283	16.0215	AGAAACAGTTGACTGACTAAATGGAAACTAGTCTATTTGACAAAGTCTTTCTGTGTTGGT	NM_001688	chr1	111449464	111462773	+	Refseq	protein_coding			ATP5F1	14.8669	14.9096	15.0084	16.0432	16.0082	16.0131
clstr_144811_620_16	6.35e-05	-2.43702	-1.28512	down	6.87842	8.16354	TTTCCCATTACCGGTTATCCATGGATCAAATAGTGTATCTCAGTGGTAATTCTAGAGGGC	ENST00000395663.1	chr20	59025973	59032292	-	GENCODE release 31	protein_coding	protein_coding	ENSG00000124172.10	ATP5F1E	6.91215	6.96536	6.75776	8.21239	8.08545	8.19278
clstr_24560_2178_4	0.0169022	-8.27056	-3.04798	down	2.73606	5.78405	TCTTAGTTCACATCGTTCTTGTGAGCAAAGTGAAGGAATCGGATAAGCTCTAAATTTCGG	ENST00000243997.8	chr20	59025475	59032335	-	GENCODE release 31	protein_coding	protein_coding	ENSG00000124172.10	ATP5F1E	3.81774	1.24762	3.14283	5.64923	5.80075	5.90217
A_23_P164228	0.000111537	2.07018	1.04975	up	14.7707	13.7209	TTATTCATTTCTCCAGCTCTGATCCGCTGTTGTACCAGGGGTCTAATCAGGCCTGTGTCT	NM_005175	chr17	48892787	48895871	+	Refseq	protein_coding			ATP5G1	14.6514	14.8812	14.7795	13.6809	13.7418	13.7402
clstr_110831_651_23	8.5e-05	2.67977	1.42211	up	15.2696	13.8475	GTCATCGTCGCAATTCTTCAGACCTCCAGAGTGAAGATGGGTGACTAGATGATATGTGTG	ENST00000472174.7	chr1	43974960	43978295	+	GENCODE release 31	protein_coding	protein_coding	ENSG00000117410.14	ATP6V0B	15.0977	15.3522	15.3589	13.8785	13.8171	13.8468
clstr_71597_363_14	0.000401956	2.45251	1.29426	up	10.459	9.16476	ACTTCATTACTTACAGTTACATGATCGACAACGTGATCCTGCTCATCACAGGCACGCTGC	ENST00000290949.8	chr16	67438019	67481157	-	GENCODE release 31	protein_coding	protein_coding	ENSG00000159720.12	ATP6V0D1	10.3512	10.6571	10.3687	9.03649	9.20797	9.24981
clstr_45799_758_8	5.44e-05	4.22238	2.07805	up	7.65364	5.57559	TGAATTGAGCAAAGAAGACCGAGAGACCCTCTATCCAACCTTCGGCAAACTCTATCCTGA	ENST00000285393.4	chr8	86098910	86154225	+	GENCODE release 31	protein_coding	protein_coding	ENSG00000147614.4	ATP6V0D2	7.45285	7.79729	7.7108	5.51914	5.53376	5.67387
clstr_183507_301_14	0.00117245	2.87654	1.52433	up	9.00207	7.47773	CAGTCTTTGAGGTGACTATGCTTGTGACCTTTCTTATCAGTATGGTCAGGCAGTCAGAGT	ENST00000517669.1	chr5	172983831	173020557	+	GENCODE release 31	protein_coding	protein_coding	ENSG00000113732.9	ATP6V0E1	8.66584	9.2764	9.06397	7.38866	7.50929	7.53525
clstr_142859_115_8	0.000131936	2.32485	1.21714	up	13.7314	12.5143	GTGGAGAAGGATACAACCATCAATGAGATCGAAGACACTTTCCGTTCACTTGGAAGCCTT	ENST00000492758.1	chr7	128862904	128865844	+	GENCODE release 31	protein_coding	protein_coding	ENSG00000128524.5	ATP6V1F	13.7811	13.8445	13.5686	12.5329	12.4997	12.5103
clstr_147519_193_8	0.000171055	2.46119	1.29936	up	14.037	12.7377	GAAGACACTTTCCGGCAATTTCTAAACCGGGATGACATTGGCATCATCCTCATCAACCAG	ENST00000249289.5	chr7	128862856	128865847	+	GENCODE release 31	protein_coding	protein_coding	ENSG00000128524.5	ATP6V1F	13.9507	14.2281	13.9323	12.7407	12.7281	12.7442
clstr_147508_401_19	0.00339628	-12.6742	-3.66382	down	1.96947	5.63329	CTTAATGGACACTACAATAAGTATATGGAAAGTGTGATGAACCAGCTCTTGAGCATGGTC	ENST00000309309.11	chr1	198523222	198540945	-	GENCODE release 31	protein_coding	protein_coding	ENSG00000151418.11	ATP6V1G3	3.07815	1.0959	1.73437	5.72668	5.48784	5.68536
clstr_4680_2605_4	8.22e-05	-3.58248	-1.84096	down	4.48476	6.32572	GTCAAAGTCGTAACGCTTGCAATCGGTGATGGAGCAAATGATGTCAGCATGATACAGACA	ENST00000381668.9	chr4	42408373	42657105	-	GENCODE release 31	protein_coding	protein_coding	ENSG00000124406.16	ATP8A1	4.32344	4.5696	4.56124	6.39446	6.16882	6.41388
clstr_9726_426_5	0.00105773	2.09635	1.06788	up	8.21653	7.14865	CAGCTGTTAAAGATGCCACTGATGACTATTTCCGCCACAAGAGCGATAACCAGGTGAATA	ENST00000368489.4	chr1	154327747	154351304	+	GENCODE release 31	protein_coding	protein_coding	ENSG00000143515.17	ATP8B2	7.98647	8.31609	8.34702	7.04821	7.20318	7.19456
clstr_4824_6005_6	0.0063087	-2.14469	-1.10077	down	6.96351	8.06428	GGTAAGAACATGTTAATCCATGGTCGAGCTATGCTACTAGTGGGCCGATTTATGGAAGAA	ENST00000350721.9	chr3	142449235	142578733	-	GENCODE release 31	protein_coding	protein_coding	ENSG00000175054.16	ATR	6.55247	7.1034	7.23466	8.03727	8.05659	8.09899
clstr_4083_4137_8	0.00132389	-7.94411	-2.98989	down	2.31171	5.3016	TATGGAAGATCAAACAAACTTGTTGGGCTTCTCGACGGAGAGAGCAACTGCTTCGAGAAC	ENST00000355044.8	chr10	115093365	115948999	+	GENCODE release 31	protein_coding	protein_coding	ENSG00000107518.18	ATRNL1	2.33368	2.8755	1.72595	5.06812	5.20057	5.6361
clstr_2277_6572_8	1.6e-05	-3.62349	-1.85738	down	8.81096	10.6683	GGATCTCTAGGAATTAATCTGGTAGCTGCTAATCGAGTAATTATATTCGACGCTTCTTGG	ENST00000373344.10	chrX	77504878	77786216	-	GENCODE release 31	protein_coding	protein_coding	ENSG00000085224.22	ATRX	8.68031	8.8987	8.85388	10.6137	10.7339	10.6575
clstr_31237_1408_10	0.0221898	-3.15195	-1.65625	down	2.12244	3.77868	GAACTCTCTGAGGCGGGTCTAAGTGAGACCTGCCACAATGAATTCCATTTCCTGTTAAAT	ENST00000550844.2	chr12	111453486	111470240	-	GENCODE release 31	protein_coding	protein_coding	ENSG00000204842.16	ATXN2	2.43453	2.68944	1.24335	3.9758	3.67152	3.68874
clstr_40989_1899_16	0.00721542	-6.0466	-2.59612	down	2.31161	4.90773	AACTAGGAGAAGCATAGTATGCAGGCAAGTCTCCTTCTGTTAGAAGACTAAACATACGTA	ENST00000359366.10	chr14	92062786	92106590	-	GENCODE release 31	protein_coding	protein_coding	ENSG00000066427.23	ATXN3	2.44727	1.37627	3.11129	4.92615	4.73964	5.05741
clstr_95585_996_12	0.00569869	-2.03506	-1.02507	down	7.77988	8.80495	TCTAGGTAAGGCCTGCTCACCATTCATCATGTTCGCTACCTTCACACTTTATCTGACATA	ENST00000532032.5	chr14	92070745	92106562	-	GENCODE release 31	protein_coding	protein_coding	ENSG00000066427.23	ATXN3	7.42796	8.0502	7.86147	8.87073	8.82807	8.71603
clstr_116870_400_20	8.78e-05	-3.21257	-1.68373	down	4.86663	6.55036	TTTAAGTAACTTACCTTAGACGACTTTACTAGGTGATCTGCCAGATTGCGAAGCTGACCA	ENST00000556671.5	chr14	92070938	92106574	-	GENCODE release 31	protein_coding	protein_coding	ENSG00000066427.23	ATXN3	4.88423	4.69084	5.02481	6.49634	6.52589	6.62884
clstr_114716_324_28	5.5e-05	-3.09864	-1.63163	down	7.1776	8.80924	GCTCAGGATCGATCCTATTGGTTTAACTTGAATTCTCTCTTGACGGGTCCAGAATTAATA	ENST00000554350.5	chr14	92070938	92106574	-	GENCODE release 31	protein_coding	protein_coding	ENSG00000066427.23	ATXN3	7.0298	7.31741	7.1856	8.73896	8.8445	8.84426
clstr_7101_4899_8	0.000608484	-2.88447	-1.52831	down	10.0131	11.5415	GCCTTTAGCAATGGAATTTACAGATCGATCATGTTGTTCCGAAAGATGTGAATAGGATCC	ENST00000538065.5	chr3	63898399	64003453	+	GENCODE release 31	protein_coding	protein_coding	ENSG00000163635.18	ATXN7	9.77278	10.0011	10.2656	11.6636	11.4487	11.512
clstr_6328_2799_6	0.000259259	-2.74008	-1.45422	down	8.28179	9.73601	AACATCTTCCCATAGCATCGGCCTCAACTGTGTGACGAATAAAGCAAATGCGGTGAACGT	ENST00000295900.10	chr3	63864560	64003462	+	GENCODE release 31	protein_coding	protein_coding	ENSG00000285258.1	ATXN7	8.05527	8.35992	8.43018	9.79432	9.72605	9.68766
clstr_72768_945_14	0.0294527	2.32742	1.21873	up	7.35256	6.13382	AAGCGAGAAATTAGATGAACAGCGCACAGCCACGGTGAGATAATAGAGGAGTTGGCAGAT	ENST00000601799.5	chr19	57231140	57235548	+	GENCODE release 31	protein_coding	protein_coding	ENSG00000105146.12	AURKC	6.68469	7.63089	7.74209	5.83828	6.23943	6.32377
clstr_6735_6241_8	8.51e-05	-2.94844	-1.55995	down	11.3056	12.8656	CACTGTATTCAATAACTGACGGATGTAAGGTGCACGTTTCCTGATGTGACGCACTGTATT	ENST00000644939.1	chr7	69598296	70792867	+	GENCODE release 31	protein_coding	protein_coding	ENSG00000158321.17	AUTS2	11.1453	11.3748	11.3969	12.9715	12.8145	12.8108
A_23_P109133	8.56e-05	2.63005	1.39509	up	7.26582	5.87074	CGAGAGCTGCGTGACCGAGCCCGAGTGCCGCGAGGGCTTTCACCGCCGCGCCCGCGCCAG	NM_000490	chr20	3082556	3084724	-	Refseq	protein_coding			AVP	7.15646	7.20875	7.43226	5.86347	5.9032	5.84554
clstr_84643_1214_14	4.35e-05	2.73915	1.45373	up	13.1995	11.7458	GTGACAGGCACTTAGATGCAGCATTTCACCACTCATGCTACTAATCATCTACCTGCTACT	ENST00000370626.4	chr10	97677424	97687241	-	GENCODE release 31	protein_coding	protein_coding	ENSG00000119986.7	AVPI1	13.0535	13.2983	13.2468	11.7655	11.7188	11.753
clstr_56160_310_4	0.0266546	2.00129	1.00093	up	5.86538	4.86445	TGGAGTATTACAACGACAGTAACGGGTCTCACGTATTGCAGGGAAGGTTTGGTTGTGAGA	ENST00000411734.1	chr7	99966738	99976017	-	GENCODE release 31	protein_coding	protein_coding	ENSG00000160862.13	AZGP1	5.81484	5.40488	6.37641	4.94618	4.70822	4.93894
clstr_13159_698_8	0.0238148	2.38554	1.25431	up	4.85093	3.59661	TTTACTGGCTATGTCATTAATGGAGGACCGATTCGGGATGTCCGCAGTAAGTGGTATATG	ENST00000392690.3	chr2	167868948	167874041	+	GENCODE release 31	protein_coding	protein_coding	ENSG00000172318.5	B3GALT1	4.23015	5.40601	4.91664	3.43756	3.59364	3.75865
clstr_36313_1326_4	0.000266299	2.26703	1.18081	up	12.6263	11.4454	TCTTATCAGTGGCGTTTCTCACGTCTGCGTCTCAGATCTAACGTGGTTTCACATCAATCC	ENST00000379198.5	chr1	1232237	1235041	+	GENCODE release 31	protein_coding	protein_coding	ENSG00000176022.7	B3GALT6	12.4438	12.7646	12.6703	11.404	11.4718	11.4605
A_24_P832426	3.06e-06	-2.97461	-1.5727	down	9.27991	10.8526	TTTGGAATGGTGTAAGCCTAACCACAAATAAAAGATCTTTGCCTAAGTTTTTGATTTCCC	NM_194318	chr13	31199975	31332276	+	Refseq	protein_coding			B3GALTL	9.3163	9.1986	9.32482	10.8336	10.8544	10.8699
clstr_49791_1347_20	0.000870048	3.48055	1.79932	up	8.2453	6.44599	TGTGGTCTGAGCATAAGGGAGTGCCAGGGAAGGTTTGAGGTTTGATGAGTGAATATTCTG	ENST00000318683.6	chr19	17795110	17813082	+	GENCODE release 31	protein_coding	protein_coding	ENSG00000179913.10	B3GNT3	7.86427	8.35908	8.51256	6.4163	6.5408	6.38085
A_23_P101380	0.0328429	2.29618	1.19924	up	10.0896	8.8904	GGCCTGGGCAGGAAAGATGGGGTGGTGGACTGTTTTTGCCTACTTTTTGTTTTTGAAAAA	NM_198540	chr19	41425359	41428730	-	Refseq	protein_coding			B3GNT8	10.4126	9.50949	10.3469	8.95414	9.26386	8.4532
clstr_38293_2245_20	0.0100773	2.0188	1.01349	up	9.20409	8.1906	AAACCAATACCCACACTTACCTTAATACAAACATCCCAGCAACAGCACATGGCAGGCCAT	ENST00000449549.4	chr16	67148104	67150998	-	GENCODE release 31	protein_coding	protein_coding	ENSG00000237172.4	B3GNT9	8.7792	9.46979	9.36329	8.16232	8.11999	8.28949
clstr_58258_1630_35	0.000197561	2.09857	1.06941	up	10.0044	8.93499	GACTGGCTTCTTCTTGTCATTTAGATCTCAGTTCAAATGCCTCCTCTTCACTATCACATT	ENST00000550764.5	chr12	57629329	57633202	-	GENCODE release 31	protein_coding	protein_coding	ENSG00000135454.14	B4GALNT1	10.0322	10.081	9.89999	8.83558	9.04703	8.92235
clstr_18871_1664_5	2.6e-05	2.02203	1.0158	up	10.3604	9.34457	AAATTTGGTGGCCGTGGAACACATTCCCGGTGATAGAATTGCTAAATTGTCGTGAAATAG	ENST00000379731.4	chr9	33110637	33167356	-	GENCODE release 31	protein_coding	protein_coding	ENSG00000086062.12	B4GALT1	10.3693	10.2951	10.4167	9.2958	9.39977	9.33812
clstr_44691_836_8	0.00133615	2.72684	1.44723	up	9.82279	8.37556	TATTTGGCCGAGATCAGGGACCGACATTTGACTATTCTCACCCTCGTGATGTCTACAGTA	ENST00000622395.4	chr1	161171311	161177968	-	GENCODE release 31	protein_coding	protein_coding	ENSG00000158850.15	B4GALT3	9.49408	10.107	9.86726	8.30984	8.41069	8.40614
clstr_21597_1290_8	0.000375404	3.9485	1.9813	up	7.66004	5.67873	TTAGGACGGTATAAATTACTAAGGTATTCCAAGGAGCGTCAGTACATCGATGGACTGAAC	ENST00000306851.9	chr18	31623169	31684723	-	GENCODE release 31	protein_coding	protein_coding	ENSG00000118276.11	B4GALT6	7.4578	7.65679	7.86552	5.74601	5.41991	5.87029
clstr_131395_331_28	0.000441636	3.23848	1.69532	up	10.1601	8.46479	CCACCCTTCTTGTCTTTACTTCCTCCTTACCCAACCTGGAGTCCAAGGTCCATCATTAAA	ENST00000507061.1	chr5	177604312	177605224	+	GENCODE release 31	protein_coding	protein_coding	ENSG00000027847.14	B4GALT7	9.86516	10.4116	10.2035	8.46989	8.47005	8.45442
clstr_136620_464_15	0.000133575	3.07408	1.62015	up	11.5149	9.89477	TTGTCCCAGAATCTACGTCTAAACTGCAGAAGTTTACAAGTTTGTGCCTGGTCGCCTCCT	ENST00000268841.10	chr17	19346946	19362669	-	GENCODE release 31	protein_coding	protein_coding	ENSG00000108641.16	B9D1	11.4451	11.7264	11.3733	9.86035	9.95713	9.86684
clstr_4065_5035_8	0.0325314	-3.28464	-1.71574	down	3.13171	4.84745	CCACGTGTGGTTCAGTTCTAAGTTCTGGACTAGTGCCACTCGATATCATTGGGAATAAAT	ENST00000347667.5	chr21	41167801	41282518	+	GENCODE release 31	protein_coding	protein_coding	ENSG00000182240.16	BACE2	2.79652	4.16489	2.43371	4.82311	5.00833	4.71089
clstr_3646_3422_5	0.0186614	-2.46064	-1.29903	down	4.24326	5.5423	AGAAACCGAGAACACATTTGGTGCACACTACAGCGGTCTTAGCAGCAATACTGTTCCGAA	ENST00000257749.9	chr6	89926528	90296843	-	GENCODE release 31	protein_coding	protein_coding	ENSG00000112182.15	BACH2	3.70391	4.2179	4.80798	5.3302	5.72987	5.56682
A_33_P3262043	2.19e-05	2.26501	1.17952	up	13.0752	11.8956	TTCCCTTCCGGTGCGTGTGAAGCCACGGAAGGCTTGGTCCCATCGGAAGTTTTGGGTTTT	NM_004322	chr11	64269828	64284704	-	Refseq	protein_coding			BAD	13.1721	13.0204	13.0329	11.9124	11.8603	11.9141
clstr_7576_4815_7	0.00118744	-11.0734	-3.46903	down	2.81883	6.28786	AAGGAAACCTGAGGAACTCTGAAATATGGCAGTTATTCCACAGCGATATGTCTACGCAAA	ENST00000370693.5	chr6	57172326	57189833	+	GENCODE release 31	protein_coding	protein_coding	ENSG00000112208.11	BAG2	2.92507	2.04194	3.48949	6.27153	6.27968	6.31237
clstr_14394_4049_4	0.000177322	-2.52366	-1.33552	down	12.6987	14.0342	CAATCTGTTCTCGTTCCTTGTACCGGATTATTCTACTCCTGCAATGAACCCTGTTGACAC	ENST00000445922.2	chr14	103556545	103562318	-	GENCODE release 31	protein_coding	protein_coding	ENSG00000166170.9	BAG5	12.5784	12.6362	12.8815	14.0986	14.0271	13.977
A_23_P163492	0.00107558	3.14072	1.65109	up	7.86293	6.21184	GACGCATTTTTGGTAATCACAGCTGGGGAGTGAAAAGGGTGCCACTGGCACCACTGGGTG	NM_003933	chr16	1334504	1349441	+	Refseq	protein_coding			BAIAP3	7.60422	8.15529	7.82929	6.21769	6.01449	6.40334
clstr_50190_1851_14	0.00200515	2.16572	1.11484	up	12.8188	11.704	AAAGGAGTAGGGAGTTCATCTGGAGGGTTCTAAGTGGGAGAAGGACTATCAACACCACTA	ENST00000442998.6	chr6	33572547	33580293	-	GENCODE release 31	protein_coding	protein_coding	ENSG00000030110.13	BAK1	12.5152	13.0026	12.9386	11.697	11.6587	11.7562
clstr_69198_1124_10	0.000591271	2.46728	1.30292	up	11.2196	9.91669	ATGTACAGTGGGCACGGGAAGCTGGAATTCGTATGACGGAGTCTTATCTGAACTACACTT	ENST00000375533.6	chr10	28677521	28682932	+	GENCODE release 31	protein_coding	protein_coding	ENSG00000095739.11	BAMBI	10.9842	11.4065	11.2682	9.96764	9.95429	9.82813
clstr_44113_1103_10	0.00333165	2.30121	1.2024	up	8.89783	7.69544	TATAAATTTGGCATCACAGAATCCGACTGGTACCGAATCAAGCAGAGCATCGACTCCAAG	ENST00000393207.5	chr16	87970018	88077318	+	GENCODE release 31	protein_coding	protein_coding	ENSG00000172530.20	BANP	8.52059	9.12866	9.04424	7.6731	7.66221	7.751
clstr_156912_67_24	0.00269016	-3.21219	-1.68356	down	8.49338	10.1769	ACGCAGAAGCAGGCTCAACAGAGAACAGCTGCACTTGATTCTGAAAGATGATCACGATGA	ENST00000432456.5	chr2	214728538	214730508	-	GENCODE release 31	protein_coding	protein_coding	ENSG00000138376.11	BARD1	7.98813	8.71618	8.77583	10.1632	10.1499	10.2178
clstr_80397_389_14	8.91e-05	-2.18112	-1.12507	down	10.4123	11.5374	AACTTTGTAGTAAGCTTCGAAATTTGCTACATGACAATGAGCTGTCAGGGCGACATACCT	ENST00000620057.4	chr2	214728677	214809642	-	GENCODE release 31	protein_coding	protein_coding	ENSG00000138376.11	BARD1	10.383	10.3178	10.5362	11.551	11.4846	11.5766
clstr_143929_629_28	0.000134828	-4.00041	-2.00015	down	11.4425	13.4426	AAGTCTGGAAGGCTCCTTCGAGCTGGTTTATAGACTGTGTGATGTCCTTTGAGTTGCTTC	ENST00000613192.2	chr2	214728676	214809683	-	GENCODE release 31	protein_coding	protein_coding	ENSG00000138376.11	BARD1	11.2973	11.3143	11.7158	13.4744	13.396	13.4575
clstr_64342_1154_5	8.38e-05	8.63557	3.11029	up	9.3989	6.28861	AGTCCTGGATTTCCAAGATCCGCGTCTGAAAGTGCAGTACATCGTTTGTACCTGAAACTG	ENST00000322611.4	chr5	17217631	17276834	+	GENCODE release 31	protein_coding	protein_coding	ENSG00000176788.9	BASP1	9.03956	9.55298	9.60416	6.40909	6.19036	6.26638
clstr_111434_850_28	0.0011839	3.21006	1.6826	up	6.0662	4.3836	TTGCAGGCCCAATGCAGAAGAGTATTAAGAAAGATGCTCAAGTCCCATGGCACAGAGCAA	ENST00000286639.6	chr14	75522425	75547015	+	GENCODE release 31	protein_coding	protein_coding	ENSG00000156127.6	BATF	5.9222	5.85788	6.41851	4.25613	4.58456	4.3101
clstr_126158_698_24	2.01e-06	3.89314	1.96093	up	13.7626	11.8017	TCATCCACCCTGGCAGCTAGTAGGTTCTGCTGTTATGCAGAGCCATTTCCTCTAGAATTT	ENST00000243440.2	chr1	212686417	212699840	-	GENCODE release 31	protein_coding	protein_coding	ENSG00000123685.9	BATF3	13.679	13.7842	13.8247	11.7659	11.8281	11.8111
A_33_P3341144	0.00040665	3.65295	1.86906	up	11.7303	9.86129	CTGCCTCTGGAATTGCTCAAGTTCATTGATGACCCTCTGACCCTAGCTCTTTCCTTTTTT	NM_004324	chr19	48954875	48961798	+	Refseq	protein_coding			BAX	11.4388	11.8232	11.929	9.72251	9.8429	10.0184
clstr_9692_3866_4	0.00417871	-2.12432	-1.087	down	5.92799	7.015	ACCTATCCACCTTGGATCGTAGCGTGATATGGTCTAAATCTATACTGAATGCGCGTTGCA	ENST00000358716.8	chr14	34752731	34875647	-	GENCODE release 31	protein_coding	protein_coding	ENSG00000198604.11	BAZ1A	5.91236	6.24778	5.62384	7.08286	7.02029	6.94185
clstr_3992_1843_10	0.000310166	2.21484	1.1472	up	11.4158	10.2686	AAGAGGATGAAGCAATTTCCAGAAGTGATCAAGTACCTGAGCCGCAACGTGGTACACAGT	ENST00000379441.7	chr12	56595596	56636366	-	GENCODE release 31	protein_coding	protein_coding	ENSG00000076108.11	BAZ2A	11.5044	11.3195	11.4236	10.1043	10.3658	10.3358
clstr_4966_3266_6	5.18e-06	-10.9899	-3.45811	down	6.46941	9.92752	AACATCAGGAACGAGAGCGAAGGCGACAACACATGATGCTTATGAAAGCTATGGAAGCTC	ENST00000392782.5	chr2	159318979	159616569	-	GENCODE release 31	protein_coding	protein_coding	ENSG00000123636.18	BAZ2B	6.3194	6.42921	6.65962	9.93547	9.86649	9.98059
clstr_62181_1703_18	0.0102667	2.14051	1.09795	up	14.0621	12.9642	AGGGATGGCCCAGCCTGTAAGATACTGTATATGCGCTGCTGTAGATACCGGAATGAATTT	ENST00000439096.2	chr19	47220827	47231194	-	GENCODE release 31	protein_coding	protein_coding	ENSG00000105327.17	BBC3	13.5824	14.3206	14.2834	12.9565	12.953	12.983
clstr_53163_1061_16	0.0141548	-2.94662	-1.55906	down	5.51316	7.07222	TATGTGCCATGTCACGTTTAATGCTATCTTGTGTGACCAGATCCCACCAGTAATGACAAA	ENST00000651766.1	chr10	110898833	110918213	-	GENCODE release 31	protein_coding	protein_coding	ENSG00000214413.8	BBIP1	5.75853	6.00362	4.77731	7.09543	7.05606	7.06516
clstr_3814_1723_8	0.000186197	-2.33406	-1.22284	down	8.11573	9.33857	AAGAGGCAGTCTTCGGAATCTGACATTGAGAGCGTCATATATACCATTGAAGCCGTCGCA	ENST00000325805.13	chr3	107522962	107811339	+	GENCODE release 31	protein_coding	protein_coding	ENSG00000114439.19	BBX	8.19524	7.93933	8.21261	9.3901	9.30513	9.32047
clstr_10237_2063_16	4.04e-05	-3.85499	-1.94673	down	6.61707	8.5638	ACAGACATGTAGGAGACATTCAACAGGAGTATGAAATGAGAGTTAGACCATATGGGCTGA	ENST00000379119.6	chr7	107580759	107623317	+	GENCODE release 31	protein_coding	protein_coding	ENSG00000075790.10	BCAP29	6.44648	6.66084	6.7439	8.65156	8.4994	8.54045
clstr_63695_803_8	0.00408953	2.27052	1.18302	up	13.3601	12.1771	ATTGTCATCCTTGTGCTGTTGGTCATCGATGCCGTGCGCGAAATTCGGAAGTATGATGAT	ENST00000458587.7	chrX	153700492	153724101	-	GENCODE release 31	protein_coding	protein_coding	ENSG00000185825.16	BCAP31	12.9982	13.6669	13.4152	12.1228	12.265	12.1435
clstr_15610_544_18	0.000259626	2.05852	1.04161	up	11.0151	9.97347	CAAAGCATTGTTATTGTGGAATTAAAGAGCCCGCTCCTGCTCGCCTCCAGAAGTGGTAAT	ENST00000562556.5	chr16	75229031	75265215	-	GENCODE release 31	protein_coding	protein_coding	ENSG00000050820.17	BCAR1	11.1049	10.9573	10.983	9.83821	9.99697	10.0852
clstr_90414_559_12	6.48e-05	-3.02516	-1.59701	down	11.7375	13.3345	GAGAAATGGAGTCAAATTGGGTATCCCTGGTCAGTAAGAATTATGAGATTGAACGGACTA	ENST00000369541.4	chr1	114567557	114581615	-	GENCODE release 31	protein_coding	protein_coding	ENSG00000116752.6	BCAS2	11.5538	11.8203	11.8383	13.3402	13.3353	13.3279
clstr_23855_1367_6	0.000481288	2.22693	1.15505	up	7.83053	6.67547	ATCAACCCTTATGGTGGCCAGCCTTGTGTTCGTACACATATGTCACCACGAGTAGTGAAT	ENST00000589222.5	chr17	60677852	61392831	+	GENCODE release 31	protein_coding	protein_coding	ENSG00000141376.22	BCAS3	7.64689	7.97161	7.87308	6.58857	6.65922	6.77863
clstr_3558_9071_6	7.22e-05	-32.7357	-5.03279	down	2.17894	7.21174	TATGTATAGTGGTGACAACTTGCAGGATCGCATTTCTGTAACCAAACGGCCGACAGCTGA	ENST00000261192.12	chr12	24810024	24949101	-	GENCODE release 31	protein_coding	protein_coding	ENSG00000060982.15	BCAT1	2.61461	2.30095	1.62127	7.28517	7.24436	7.10568
clstr_41971_1833_10	0.0399358	-2.94831	-1.55989	down	3.09923	4.65912	GAATACAGAGTCAACAAGAATAATGACGAAACTACGTGCTCAACAATGTCGATTCTGGAC	ENST00000482958.1	chr3	165772905	165837462	-	GENCODE release 31	protein_coding	protein_coding	ENSG00000114200.10	BCHE	3.83352	3.34189	2.12227	4.80588	4.44941	4.72206
A_33_P3302305	0.0010674	2.36344	1.24089	up	12.8939	11.653	TCACCTGTTGTTACAGTGCCTTCTCCCAGGGGCTGGGTGAGGGCACATTCAGGACTAGAA	NM_000709	chr19	41397818	41425002	+	Refseq	protein_coding			BCKDHA	12.6232	13.0861	12.9724	11.7323	11.6527	11.5739
clstr_55838_955_15	0.000278277	2.04379	1.03125	up	10.9958	9.96452	AAGATTATTGAGAAGTGGGTGGACTTTGCCAGACGCCTGTGTGAGCACAAGTATGGCAAT	ENST00000219794.11	chr16	31108386	31112791	+	GENCODE release 31	protein_coding	protein_coding	ENSG00000103507.14	BCKDK	10.8963	11.1428	10.9482	9.88269	10.0234	9.98747
clstr_136179_602_24	0.00721121	-2.82621	-1.49887	down	5.47413	6.973	GAACACATAGCAGCTCAGACTGAACTGGAGGATGTATTTGTGTACCTTATGGTGTAATTG	ENST00000409351.5	chr2	60541783	60553500	-	GENCODE release 31	protein_coding	protein_coding	ENSG00000119866.21	BCL11A	4.95606	5.93628	5.53005	7.13823	6.91932	6.86144
clstr_204216_188_27	0.00828028	2.10853	1.07624	up	6.39147	5.31523	CCCAAACAGGAACACATAGCAGCAGGATGTGGGAATGACCATTTCCATGTGTTGTCTTGT	ENST00000489183.1	chr2	60544230	60546180	-	GENCODE release 31	protein_coding	protein_coding	ENSG00000119866.21	BCL11A	6.71001	6.31389	6.15053	5.10383	5.59655	5.24533
clstr_129396_66_14	1.48e-05	21.7585	4.44351	up	10.0291	5.58563	TTGGATATATTTACAGGCTGGCTCAGGACTATCTGCAGTGCGTCCTACAGATACCACAAC	ENST00000335661.6	chr15	79960892	79971169	-	GENCODE release 31	protein_coding	protein_coding	ENSG00000140379.8	BCL2A1	9.72436	10.0524	10.3106	5.60114	5.49401	5.66173
clstr_40874_91_8	0.000454109	3.13516	1.64854	up	8.42478	6.77624	GAGTCCACTGGTGCTTTCGATTTGACTTAAGTGAAGTATCTTGGAACCTAGACCCAGACC	ENST00000376062.6	chr20	31664452	31722597	-	GENCODE release 31	protein_coding	protein_coding	ENSG00000171552.13	BCL2L1	8.16773	8.60585	8.50076	6.64455	6.92994	6.75423
clstr_13306_4886_11	0.0314585	-2.69881	-1.43232	down	3.34226	4.77459	TTGAGGTGGTGATCATACCCATCAAGACGGCCTTGTAGGCTATCTGATTGCTAACAGACA	ENST00000418951.6	chr22	17638584	17730855	+	GENCODE release 31	protein_coding	protein_coding	ENSG00000099968.17	BCL2L13	3.53008	3.98323	2.51349	4.63676	4.78916	4.89784
clstr_53290_1163_13	0.0201365	-3.01937	-1.59425	down	3.65008	5.24433	TGTTTCATCAGAAAGCACGACCATCGTGGCATTGAAACTTGAGTTATAGCCTACTATCAT	ENST00000493680.5	chr22	17638772	17703733	+	GENCODE release 31	protein_coding	protein_coding	ENSG00000099968.17	BCL2L13	3.93823	4.1996	2.8124	5.28773	5.19799	5.24727
A_23_P4662	6.66e-06	3.35813	1.74766	up	13.8485	12.1008	TACCAGATAACTGAGGAGGGGAGAGGTGGGCCGTAACGGGCACGGATCACGATGTAAATT	NM_005178	chr19	44748708	44760044	+	Refseq	protein_coding			BCL3	13.8237	13.8451	13.8767	12.0068	12.1962	12.0995
clstr_19075_1105_10	0.000170431	3.56373	1.83339	up	6.31588	4.48249	CTCAACCTTAATCGTCTCCGGAGTCGAGACATCTTGACTGATGTTGTCATTGTTGTGAGC	ENST00000419510.6	chr3	187721387	187737088	-	GENCODE release 31	protein_coding	protein_coding	ENSG00000113916.18	BCL6	6.51321	6.29172	6.14272	4.6003	4.52133	4.32585
clstr_18543_1640_10	0.000127802	-4.4343	-2.14871	down	5.12819	7.2769	TTGCTAGCTCAAATTCCTGGGTTTCATGGAATTATGATTGAGGCACTACCCTTGTAGTGG	ENST00000534269.5	chr6	136259696	136289795	-	GENCODE release 31	protein_coding	protein_coding	ENSG00000029363.16	BCLAF1	4.87689	5.27691	5.23077	7.14392	7.40474	7.28202
clstr_6272_2128_10	8.71e-05	-6.26017	-2.6462	down	10.322	12.9682	ATGACCCTAAACGAGCGGTTCACTTCGTATCAGAAAGCCACTGAAGAACATAGTACTCGG	ENST00000531224.5	chr6	136256863	136289851	-	GENCODE release 31	protein_coding	protein_coding	ENSG00000029363.16	BCLAF1	10.0181	10.5639	10.384	13.0067	13.0001	12.8977
clstr_6491_5265_6	0.000337142	2.53017	1.33923	up	9.69286	8.35363	TGCAGAATGAGGCAATAATACGGACCAACAAGAAGCCGCCTTATCAATGCCAGCATTAGC	ENST00000540052.5	chrX	130005188	130058083	+	GENCODE release 31	protein_coding	protein_coding	ENSG00000085185.15	BCORL1	9.46585	9.80188	9.81086	8.40047	8.29786	8.36256
clstr_34252_2601_9	0.0235706	-8.76078	-3.13106	down	2.61506	5.74612	TTGGACCGGGCACTACACTACCGAATTATGGCTAACTTTGGTTTGTGATCTAGACCAAGT	ENST00000296424.9	chr4	103077592	103099834	-	GENCODE release 31	protein_coding	protein_coding	ENSG00000164039.15	BDH2	4.37062	1.78908	1.68549	5.82546	5.67834	5.73458
clstr_88894_1152_18	3.29e-05	6.71055	2.74643	up	10.0778	7.33136	TTATGTCTTTGTGGGCCGGCTCTTCAGGACCAAGGTCTGGGAACTTTATAAACAATGCAC	ENST00000216629.11	chr14	96256210	96264763	+	GENCODE release 31	protein_coding	protein_coding	ENSG00000100739.11	BDKRB1	9.85556	10.2031	10.1747	7.41105	7.18469	7.39833
clstr_2348_10216_7	0.00108555	-16.5839	-4.05171	down	5.64698	9.6987	GTGAAATTTATGGCGTAACACTTTGTCAGAGAGGAGGCTATATAATTCGGAGCGGAAATT	ENST00000358731.9	chr5	71455651	71567820	+	GENCODE release 31	protein_coding	protein_coding	ENSG00000145734.19	BDP1	4.88673	5.5207	6.53352	9.76135	9.64404	9.6907
clstr_28889_3159_20	0.000180352	3.07165	1.61901	up	13.6955	12.0765	ATTCCTGGTTTCTGTAGCTTGCATTCTTGTTGTCTCTGATGCATGCCCTGCCAGTTAGTA	ENST00000637716.1	chr14	100537149	100577952	-	GENCODE release 31	protein_coding	protein_coding	ENSG00000183092.16	BEGAIN	13.4696	13.8547	13.7623	12.1391	12.0689	12.0215
clstr_18311_559_11	0.0360244	2.2381	1.16228	up	4.43164	3.26936	TACTCAGTGTGGACACCTGTATGCCTACGACTGGATTAGTATCCCACTGGTGTATACACA	ENST00000449131.6	chr11	61950370	61965515	+	GENCODE release 31	protein_coding	protein_coding	ENSG00000167995.16	BEST1	4.19902	5.09222	4.00368	3.3355	2.95329	3.5193
clstr_77849_1128_12	0.0195333	3.16898	1.66402	up	5.8455	4.18148	TTTAGCTGTGGACGAAATGCACATGAGCTTACCCAAGATGAAGAAGGACATTTACTGGGA	ENST00000331471.8	chr12	69643554	69699361	-	GENCODE release 31	protein_coding	protein_coding	ENSG00000127325.19	BEST3	5.01412	6.29383	6.22855	3.89317	4.36246	4.28882
clstr_42347_1411_7	0.00921111	2.29503	1.19851	up	5.61285	4.41434	ATGATGACGACTTTGAGACAAATCAGCTCATAGACCGCAACTTGCAGGTGTCCCTGCTAT	ENST00000372207.4	chr1	44783585	44788170	-	GENCODE release 31	protein_coding	protein_coding	ENSG00000142959.5	BEST4	5.10502	5.87858	5.85494	4.39282	4.42415	4.42604
clstr_79091_803_26	0.00589782	-2.07277	-1.05156	down	10.0159	11.0675	TCATAAATGCAGGTTTATGTCCCATGTAAGGAAACTTAGTGGGAGAGTAACAGAATGCCT	ENST00000222547.8	chr7	93993245	94004355	-	GENCODE release 31	protein_coding	protein_coding	ENSG00000105829.13	BET1	9.64787	10.1521	10.2479	11.1946	11.0077	11.0002
clstr_123399_444_12	2.18e-07	2.0607	1.04313	up	10.7209	9.67778	AGGATGTGCCCAATAGGCTTGTCGATAACATTGATATGATAGATGGAGATGGAGATGATA	ENST00000543160.5	chrX	102153708	102155790	-	GENCODE release 31	protein_coding	protein_coding	ENSG00000184515.11	BEX5	10.7238	10.6954	10.7435	9.67499	9.6847	9.67365
clstr_50050_815_7	0.0134888	3.48103	1.79951	up	5.61638	3.81686	GCCCATGAGTGTTATGACGATGAGATTCAGCTTTATAACGAGCAGATTGAGACACTGCGC	ENST00000377873.8	chr20	17493905	17531379	-	GENCODE release 31	protein_coding	protein_coding	ENSG00000125864.14	BFSP1	4.80444	6.2425	5.80219	3.79414	3.87819	3.77826
A_33_P3312730	0.00520524	2.55117	1.35116	up	7.99609	6.64493	AGACGCTCACGCTGGCCAAGAACTACATCAAATCGCTGACGGCCACCATCCTGACCATGT	NM_177455	chr7	98212254	98212959	+	Refseq	protein_coding			BHLHA15	8.31885	7.83222	7.8372	6.59125	6.98551	6.35803
A_33_P3372688	0.000355361	2.35438	1.23535	up	7.79887	6.56352	CTAGCACAGGCCTCCGGGGGAAGCTGGCGCCGCTGTCCGGGGGCTTCCTCTGCCGGGCCG	NM_001164405	chr17	1270564	1271271	+	Refseq	protein_coding			BHLHA9	7.87031	7.61592	7.91038	6.44629	6.64079	6.60348
A_24_P57898	0.000103826	2.30019	1.20175	up	12.1457	10.9439	GCCTGGCCGCGCCCGTAAACGCCGCGCCCTTGACGCCCTTCGGCCAGGCCACTGTGTGCC	NM_080606	chr20	63005927	63006964	-	Refseq	protein_coding			BHLHE23	12.1015	12.0636	12.2719	10.9675	11.0066	10.8576
clstr_11426_723_6	0.00297652	-3.475	-1.79701	down	6.7792	8.57622	ATTTAAACAGCGTTCCCGAATGTATGGTGCTACTGTCATAGTACGAGGGTCTCAGAATAA	ENST00000373886.7	chr10	58513140	58831437	+	GENCODE release 31	protein_coding	protein_coding	ENSG00000122870.11	BICC1	6.23597	6.94552	7.15612	8.60112	8.57349	8.55404
clstr_66157_1102_11	0.0200364	-3.1208	-1.64192	down	5.47557	7.11748	AGAAGCTATTAGCCACCAAAGCTATGTTAAAGAAACCAGTGGTGACGGAGGTCAGAACGC	ENST00000263103.1	chr10	58793535	58814314	+	GENCODE release 31	protein_coding	protein_coding	ENSG00000122870.11	BICC1	4.7967	5.35114	6.27886	7.21099	6.9741	7.16737
clstr_3466_5048_5	0.00212501	-3.51569	-1.81381	down	3.79506	5.60886	AATGGTAAGTCGTAAAGCACATTGCAGGAGCTTTCGTTAGTCATACGCCTATTAAGTAGT	ENST00000652176.1	chr12	32106847	32383633	+	GENCODE release 31	protein_coding	protein_coding	ENSG00000151746.14	BICD1	3.38635	4.24572	3.7531	5.67745	5.48168	5.66746
clstr_7863_5862_6	0.000305063	-2.45755	-1.29722	down	8.64341	9.94063	ACATGTATTTCACTCCTGTGATTAGGTTCTACGCACATGGGTCATAACTCGCATGTCGAG	ENST00000314073.9	chr6	42782027	42868560	+	GENCODE release 31	protein_coding	protein_coding	ENSG00000112624.12	BICRAL	8.46376	8.82838	8.63808	10.0026	9.88257	9.9367
clstr_124097_391_16	8.9e-06	4.10443	2.03718	up	11.3064	9.26925	ATGGAGCTGCGACAGTGATTCTGAAAGTCAAGAAGACATCATCCGGAATATTGCCAGGCA	ENST00000342111.9	chr22	17735499	17774412	-	GENCODE release 31	protein_coding	protein_coding	ENSG00000015475.18	BID	11.2229	11.389	11.3074	9.16392	9.32387	9.31996
clstr_42761_994_6	2.29e-05	2.97281	1.57183	up	14.9742	13.4024	TTATTAACCAGAACCTACGCACCTACGTGAGGAGCTTAGCCAGAAATGGGATGGACTGAA	ENST00000317361.11	chr22	17734138	17774016	-	GENCODE release 31	protein_coding	protein_coding	ENSG00000015475.18	BID	14.8498	15.0868	14.986	13.381	13.4226	13.4035
A_23_P165333	0.000197056	2.27842	1.18803	up	12.8713	11.6832	AGCAAAGGGAAATCAAGAGGAGACCCCCAGGCAGAGGGGCGTTCTCCCAAAGATTAGGTC	NM_139346	chr2	127048032	127107154	-	Refseq	protein_coding			BIN1	13.0498	12.8099	12.7541	11.6913	11.6812	11.6772
clstr_950_13920_5	0.00115305	-2.96661	-1.56881	down	7.32044	8.88925	GTGTGTTTGTACGCTGTGATGAGGAGCGACTTGATATCATGAAGGTTCTAATAACTGGTC	ENST00000421745.6	chr2	32357028	32618899	+	GENCODE release 31	protein_coding	protein_coding	ENSG00000115760.14	BIRC6	6.97657	7.36831	7.61643	8.92265	8.9214	8.8237
A_23_P79769	0.0424063	2.31741	1.21251	up	10.5379	9.32536	GGTCAAAAGGAAGAGACTTTGTCCACAGTGTGCAGGAGACTCACTCCCAGCTGCTGGGCT	NM_022161	chr20	63235905	63240495	+	Refseq	protein_coding			BIRC7	11.3622	10.1436	10.1078	9.32939	9.30127	9.34544
clstr_56334_1154_8	0.0169591	-3.22549	-1.68952	down	2.15498	3.8445	TTTGGGCCACAACGTTAATATTCGAGGTGAATCTGATGTTGCGAGTTCTGATAGGAATTT	ENST00000426466.3	chr19	53289601	53291622	-	GENCODE release 31	protein_coding	protein_coding	ENSG00000163098.5	BIRC8	2.65425	2.49487	1.31583	3.99506	3.75776	3.78068
clstr_8061_6095_9	0.000344348	-2.10094	-1.07104	down	8.36078	9.43182	TATGTAGTTTATCGAGATTTGAACCCAGCACCTGGGTGGCTGTGTTGGGCGGATACATTT	ENST00000626538.2	chr1	205434885	205456746	-	GENCODE release 31	protein_coding	protein_coding	ENSG00000281406.2	BLACAT1	8.25416	8.514	8.31418	9.52769	9.42054	9.34722
clstr_50408_761_9	2.11e-06	2.39415	1.25952	up	10.3783	9.11878	ATTGACATAGGTCATAAAGCATTGGAGTTTCAAATCCCGCAGCCTCGCGGGTGTCACATT	ENST00000414542.6	chr20	37517418	37527931	-	GENCODE release 31	protein_coding	protein_coding	ENSG00000166619.15	BLCAP	10.3583	10.3814	10.3952	9.14871	9.06129	9.14635
clstr_123154_169_12	0.00200865	-4.7036	-2.23377	down	3.97224	6.206	TTCTTCCCATCTAACACCGTGCTTATGCAAAGCATAGTCCATATGAGATCTGCCTTATAA	ENST00000560104.1	chr11	122115354	122116215	-	GENCODE release 31	protein_coding	protein_coding	ENSG00000259571.1	BLID	4.48759	3.96253	3.46659	6.40894	6.10873	6.10034
clstr_12470_2533_8	0.00021498	-2.41162	-1.27	down	5.80232	7.07232	AAAGAATGAATATGCTTCGCCAGAAGTTTCCTTCTGTTCCGGTGATGGCTCTTACGGCCA	ENST00000355112.8	chr15	90717346	90816166	+	GENCODE release 31	protein_coding	protein_coding	ENSG00000197299.12	BLM	5.75991	5.93082	5.71622	7.08664	6.93656	7.19376
clstr_68156_1608_18	0.00185926	4.50239	2.17069	up	6.173	4.00231	TCATGTGGACTTGTTCTATTGCCTGACCTGATGAACTGTTAATATCTGGTGAGGTTGAGT	ENST00000371176.6	chr10	96191702	96271540	-	GENCODE release 31	protein_coding	protein_coding	ENSG00000095585.16	BLNK	6.02773	6.69878	5.79248	4.17397	4.0614	3.77155
clstr_20295_2436_12	0.000462989	-3.17092	-1.6649	down	6.70417	8.36908	TGGTAAGATGGAATCACTACCTCTGATCACATATCAGGCTAACGATAGAGAAAGCATTAG	ENST00000220531.7	chr15	45587123	45609711	+	GENCODE release 31	protein_coding	protein_coding	ENSG00000104164.10	BLOC1S6	6.40714	6.86399	6.84139	8.47822	8.31095	8.31807
clstr_83743_583_11	0.00385957	2.88992	1.53103	up	6.01771	4.48667	AGAGAGAGGTGGTAAACAGATCCATGATCAAACTGACATCCAGATCATCGGAGCTGGGAT	ENST00000597870.1	chr19	40447821	40465735	-	GENCODE release 31	protein_coding	protein_coding	ENSG00000090013.10	BLVRB	6.37733	5.55759	6.11819	4.52585	4.60121	4.33296
clstr_42040_931_11	0.000318578	-3.34723	-1.74297	down	8.54716	10.2901	GGGCTATACAAGATCTCCTAAGTGAACGGGAACAGTTTCGTCAAGAAATGATAGCTACCC	ENST00000367808.8	chr1	169368195	169388305	+	GENCODE release 31	protein_coding	protein_coding	ENSG00000117475.14	BLZF1	8.31807	8.50097	8.82244	10.3059	10.2305	10.334
clstr_25352_1914_7	0.00183307	-3.50374	-1.8089	down	9.29237	11.1013	TGGGCCATAGTTTGTTAATCTCAACTAACGCCTACATTACATTCTCCTTGATCGTTCTTG	ENST00000376663.8	chr10	22321099	22331484	+	GENCODE release 31	protein_coding	protein_coding	ENSG00000168283.14	BMI1	8.81351	9.46317	9.60043	11.1512	11.0164	11.1362
clstr_25296_2042_6	4.61e-07	8.48035	3.08412	up	12.0383	8.95419	TCAAGCCAAACACAAACAGCGGAAACGCCTTAAGTCCAGCTGTAAGAGACACCCTTTGTA	ENST00000378827.5	chr20	6767686	6780246	+	GENCODE release 31	protein_coding	protein_coding	ENSG00000125845.7	BMP2	11.9421	12.095	12.0778	8.9713	8.9719	8.91938
clstr_59628_1532_18	1.76e-05	-2.55677	-1.35432	down	12.0334	13.3877	CACTGAACTGAGTGCCATCTCCATGCTGTACCTGGATGAGTATGATAAGGTGGTACTGAA	ENST00000245451.9	chr14	53949736	53956825	-	GENCODE release 31	protein_coding	protein_coding	ENSG00000125378.16	BMP4	11.9684	12.1303	12.0015	13.3788	13.3463	13.438
clstr_20886_1904_12	0.000131021	-2.09314	-1.06567	down	11.9368	13.0025	ATGAATGCCACCAACCACGCTATAGTTCAGACTCTGGTTCATCTGATGTTTCCTGACCAC	ENST00000370830.4	chr6	55753653	55875590	-	GENCODE release 31	protein_coding	protein_coding	ENSG00000112175.8	BMP5	11.8029	11.9723	12.0353	13.0503	12.9772	12.98
clstr_2236_1927_5	0.000669591	-2.23176	-1.15818	down	6.84747	8.00566	ATCCGTCATACGAAGATATGCGTGAGGTTGTGTGTGTCAAACGTTTGCGGCCAATTGTGT	ENST00000372037.7	chr10	86756650	86932838	+	GENCODE release 31	protein_coding	protein_coding	ENSG00000107779.13	BMPR1A	6.64605	6.86893	7.02743	8.10446	7.96163	7.95088
clstr_1860_1368_5	0.000298443	-2.60632	-1.38202	down	7.81506	9.19708	CTGCTTCGCAGAATCAAGAACGGCTATGTGCGTTTAAAGATCCGTATCAGCAAGACCTTG	ENST00000374580.9	chr2	202376180	202567751	+	GENCODE release 31	protein_coding	protein_coding	ENSG00000204217.14	BMPR2	7.59832	7.86711	7.97976	9.21464	9.1359	9.2407
clstr_5408_4594_5	3.32e-05	-2.87877	-1.52545	down	6.02232	7.54777	AAGGAAATCGTATGTATCAGTGAGATAGGCTTCCCGTATTATGCTCATGCGTTATACCTG	ENST00000374518.6	chr10	42782795	42834937	+	GENCODE release 31	protein_coding	protein_coding	ENSG00000165733.8	BMS1	5.95254	6.12214	5.99229	7.61584	7.58586	7.44162
clstr_1650_8550_4	0.000150456	-10.894	-3.44546	down	6.61382	10.0593	CACACGTGGTAGTCTTGTTTGCGTTAGTACTAAGGTCATGTTTGATCTGTCCCAGACGAG	ENST00000380672.9	chr9	16409503	16870670	-	GENCODE release 31	protein_coding	protein_coding	ENSG00000173068.18	BNC2	6.18009	6.66707	6.9943	10.1602	10.0854	9.93224
clstr_8432_5270_11	0.0020384	-4.18223	-2.06427	down	6.88595	8.95022	AATAGGTCTGGTCTTGTTATAGGTCATAGGAATTGTGTAGTTTGAGTTGCTGCGAGAAAG	ENST00000267859.7	chr15	59659146	59689534	-	GENCODE release 31	protein_coding	protein_coding	ENSG00000140299.11	BNIP2	6.36891	6.93502	7.35392	9.04099	8.88412	8.92555
clstr_26379_2013_18	5.47e-05	-2.91835	-1.54515	down	7.83144	9.37659	ATGTGAAGCTTTAGGACCAAATTGTTAGAAAGCATCAGGATGACCAGTTATCTCGAGTAG	ENST00000380629.7	chr8	26383054	26413127	+	GENCODE release 31	protein_coding	protein_coding	ENSG00000104765.16	BNIP3L	7.71603	7.8197	7.95858	9.31503	9.34268	9.47205
clstr_2622_5542_8	0.0014153	-4.61788	-2.20723	down	6.14973	8.35696	GGCCAGCAAGTTGCACAGGTTCAGAAGATAGCAGCGAAGGCTTTGCTATAAGTTCTGAAT	ENST00000040738.10	chr4	13568738	13627725	-	GENCODE release 31	protein_coding	protein_coding	ENSG00000038219.13	BOD1L1	5.61102	6.30917	6.52899	8.28558	8.44724	8.33807
A_33_P3234490	2.19e-06	3.35209	1.74506	up	11.7105	9.96545	AGTAAGGGCGGAAGTGAGTTTTCCAGCGGAAGTGGCTCCTGTAAGGCAGCAAGGTAGCGT	NM_001039182	chr16	30192932	30193666	-	Refseq	protein_coding			BOLA2B	11.6428	11.7751	11.7137	9.92642	9.98254	9.98738
A_23_P43800	1.26e-05	2.2853	1.19238	up	14.9645	13.7721	GGATCTTTCCACCAAGCCATACAGGATGCTGAGACACCACAAGAAGGCTCTGCGGGCTGT	NM_015201	chr8	144262045	144291438	-	Refseq	protein_coding			BOP1	14.9526	14.9925	14.9484	13.6872	13.8293	13.7998
clstr_32331_2064_10	2.79e-05	-5.10082	-2.35073	down	9.10529	11.456	AGAATCAAAGACTAAGCTTAAGAGTTCCTCGCATATATCGTTGTGCACAGGATCAACATG	ENST00000613797.4	chr13	72727904	72756198	+	GENCODE release 31	protein_coding	protein_coding	ENSG00000136122.16	BORA	8.94322	9.06298	9.30965	11.4748	11.4751	11.4181
clstr_78690_1060_13	0.00369499	3.80924	1.9295	up	7.56073	5.63123	AGACATACGACAACCAGGTAAACATGGCAGACAAGAGCATGTCAGATGCGCTGTGAAGAA	ENST00000477565.3	chr19	19181882	19192589	-	GENCODE release 31	protein_coding	protein_coding	ENSG00000254901.8	BORCS8	6.94573	7.97633	7.76013	5.71274	5.54987	5.63108
A_23_P254797	0.000688924	3.3247	1.73323	up	10.3195	8.58628	CCTCCTCCAACGTGGGCTTCATTGATACAGATCAGGTGCGCACACTGATGGGCACCGTTT	NM_025227	chr20	33007704	33023703	+	Refseq	protein_coding			BPIFB2	10.6101	10.1177	10.2307	8.43664	8.79085	8.53135
clstr_46146_143_13	0.00286903	2.50951	1.3274	up	8.41219	7.08479	TGTCTTTGGTCCAACGTTGTTCCAGAGTGTACCATGGCTTCCAGTAACACTGTGTTGATG	ENST00000414869.6	chr1	220057482	220089853	-	GENCODE release 31	protein_coding	protein_coding	ENSG00000162813.18	BPNT1	8.12396	8.77364	8.33898	7.21143	7.07675	6.96619
clstr_2332_2719_12	1.14e-05	-5.87243	-2.55396	down	11.2576	13.8116	CAGTTGTGATGCTACCAATATGGCGAGAATCTTTAGGACATACCAGGTTACACCGGATGA	ENST00000306378.11	chr17	67825503	67984378	+	GENCODE release 31	protein_coding	protein_coding	ENSG00000171634.18	BPTF	11.4032	11.0932	11.2765	13.8371	13.8475	13.7501
clstr_141881_617_40	0.000198299	-3.61411	-1.85364	down	6.15115	8.00479	AACACCGGCTGTTCATTGGAACAGAAAGAAATGGATTTATCTGCTCTTCGCGTTGAAGAA	ENST00000618469.1	chr17	43124026	43125364	-	GENCODE release 31	protein_coding	protein_coding	ENSG00000012048.22	BRCA1	5.94875	6.39589	6.1088	8.04062	7.89673	8.07701
clstr_6261_3939_10	0.000876992	-6.49358	-2.69901	down	5.03935	7.73837	TATACCTTCTCAGTCTACTAGGCATAGCACCGTTGCTACCGAGTGTCTGTCTAAGAACAC	ENST00000471181.7	chr17	43044295	43125483	-	GENCODE release 31	protein_coding	protein_coding	ENSG00000012048.22	BRCA1	5.43466	5.23266	4.45074	7.66214	7.74711	7.80585
clstr_40437_893_12	2.22e-05	-6.5546	-2.71251	down	7.45865	10.1712	AAGATTTCTGCTAACAGTACTCGGCCTGCTCGCTGGTATACCAAACTTGGATTCTTTCCT	ENST00000665585.1	chr13	32356428	32398233	+	GENCODE release 31	protein_coding	protein_coding	ENSG00000139618.15	BRCA2	7.65441	7.46638	7.25518	10.2067	10.1972	10.1096
clstr_35537_647_13	0.0032457	-2.04053	-1.02894	down	8.68248	9.71143	GGTATGAGAGAATCGAAATCCCAATCCATATTGTACCTCATGTCACTATCGGGAAAGTGT	ENST00000369462.5	chrX	155071503	155123074	+	GENCODE release 31	protein_coding	protein_coding	ENSG00000185515.14	BRCC3	8.4361	8.98228	8.62907	9.73017	9.75736	9.64675
clstr_10585_678_7	0.00151902	2.21982	1.15044	up	9.18495	8.03451	CCTGAGGACGTTGCCTGCAAATGGGCGGAATTCCTAATTTCTACCATTCAGTTAAACGAG	ENST00000603928.3	chr9	134025481	134031587	+	GENCODE release 31	protein_coding	protein_coding	ENSG00000235106.10	BRD3OS	8.95022	9.44566	9.15897	7.95985	8.0464	8.09727
clstr_15837_2356_5	0.000659919	2.00078	1.00056	up	8.52686	7.5263	CTGACAGCGAAGACTCCGAAACAGGTCCTGCCTAATCATTGGACACGGACTCTTAATAAA	ENST00000371835.8	chr19	15247047	15280451	-	GENCODE release 31	protein_coding	protein_coding	ENSG00000141867.17	BRD4	8.33445	8.64829	8.59783	7.52791	7.59054	7.46044
clstr_40335_1407_16	0.000264332	3.4088	1.76926	up	10.7667	8.99745	CTGTTCTGACAGCTTGATAACATTCCTGTTATAACCAAGGATGGAAGTGTACACCAGTCC	ENST00000220659.10	chr8	37843268	37849904	-	GENCODE release 31	protein_coding	protein_coding	ENSG00000104221.12	BRF2	10.5472	11.0367	10.7162	8.99006	8.95776	9.04453
clstr_7457_1065_6	9.03e-05	2.0496	1.03534	up	11.6262	10.5909	ATTCCCAGAAGAGCGGAAAGATCATTGACGTGGAACTACACACGAAGTGTAATTAGTGGG	ENST00000341446.9	chr12	124993645	125031231	+	GENCODE release 31	protein_coding	protein_coding	ENSG00000184992.11	BRI3BP	11.5372	11.6287	11.7129	10.6663	10.5276	10.5787
clstr_9255_2801_5	3.69e-07	-11.4931	-3.52269	down	6.44946	9.97216	TGGATGATCGCTTTAGGAATAACCCAAGTCGCTATATATCTGGACTTTCTAAATGGGTAC	ENST00000259008.6	chr17	61681266	61863521	-	GENCODE release 31	protein_coding	protein_coding	ENSG00000136492.8	BRIP1	6.3787	6.47699	6.4927	10.0546	9.94902	9.91289
clstr_82073_485_22	0.00051594	2.61663	1.38771	up	11.8864	10.4987	ATTCAGGTGGCAGGGATCTACAAGGGCTTCTGTCTGGATGTGATCAGGAATAAGTACGAA	ENST00000359957.8	chr11	66337339	66345104	-	GENCODE release 31	protein_coding	protein_coding	ENSG00000174744.14	BRMS1	11.659	12.1001	11.9	10.4077	10.5271	10.5612
clstr_39624_1334_8	0.00576753	-2.20347	-1.13977	down	7.12961	8.26939	TATCACGATCCTTACGTTGATTTGCCTCTTAGGTCCGATGACCAATAGGTATTCTGTATA	ENST00000216807.12	chr14	35826338	35871963	+	GENCODE release 31	protein_coding	protein_coding	ENSG00000100916.14	BRMS1L	6.73176	7.38127	7.2758	8.33913	8.1371	8.33192
clstr_1604_3650_7	0.000799391	-5.01859	-2.32728	down	4.92624	7.25353	TGTGTACATACCCGAAGTACTGTACTGTAGTAGCTTATCCAACCGATCTTTACACAATTC	ENST00000342449.7	chr21	39190219	39313570	-	GENCODE release 31	protein_coding	protein_coding	ENSG00000185658.13	BRWD1	4.71857	5.41965	4.64052	7.30901	7.13294	7.31863
clstr_6294_5369_6	0.00244283	-3.17108	-1.66497	down	6.25358	7.91855	CCATTGTTTCCCGGTTTAATAATGATCCATCTATAGACGTTCTGTTACTTACCACTCACG	ENST00000265990.11	chr10	91923770	92030325	+	GENCODE release 31	protein_coding	protein_coding	ENSG00000095564.14	BTAF1	5.97226	6.70068	6.08779	7.99777	7.73107	8.02681
clstr_67672_1648_16	0.00418066	2.74935	1.45909	up	5.81487	4.35578	CTGGTTTCAAGAGCTGATTTCACAGCTGACTTGAAGGAACGTTCTTGGTCCTGAATAAAC	ENST00000375366.4	chr17	74356416	74361868	-	GENCODE release 31	protein_coding	protein_coding	ENSG00000204347.4	BTBD17	5.54482	6.25345	5.64635	4.467	4.46934	4.131
clstr_113087_377_19	6.24e-06	2.74104	1.45472	up	10.2247	8.76993	AACCAGAGAGAACTTTCTCTCTCTCTCTAAGGAAATGTCAGGCGCGACTCTTCGATGAAC	ENST00000587825.1	chr19	1987208	1997424	-	GENCODE release 31	protein_coding	protein_coding	ENSG00000133243.9	BTBD2	10.2947	10.2107	10.1685	8.71859	8.81541	8.77581
clstr_9275_5169_12	0.00435534	-4.05855	-2.02096	down	1.89988	3.92084	TTATCTGCAGGAGACATAGATGATTGTGACACACTGGCACAAACCCGCATGTATGACCAT	ENST00000636805.1	chr1	92080305	92184725	+	GENCODE release 31	protein_coding	protein_coding	ENSG00000189195.13	BTBD8	1.62137	2.58529	1.49299	3.85825	4.00734	3.89694
clstr_16427_1147_10	0.00109057	-2.51362	-1.32977	down	7.89745	9.22722	GGCTTCATGCTGGAGTAATGGGTAACATATCTTTGGTATGGTTGCCTTAGATTAACTTAC	ENST00000313334.13	chr1	52056295	52090716	+	GENCODE release 31	protein_coding	protein_coding	ENSG00000134717.18	BTF3L4	7.58313	8.07074	8.03848	9.24956	9.20423	9.22786
clstr_37756_1885_18	0.00132331	2.47444	1.3071	up	11.1916	9.8845	GGGAAAGGTTGCTGTCTGTCTCAGTACAATCCAAATTTGTCGTAGACTTGTGCAATATAT	ENST00000290551.5	chr1	203305519	203309602	+	GENCODE release 31	protein_coding	protein_coding	ENSG00000159388.6	BTG2	11.0121	11.4661	11.0966	9.75154	10.0432	9.8588
clstr_83629_565_8	0.0010469	2.27987	1.18895	up	7.23304	6.04409	TCAACAAATCAGTTATGCCGTTAGTAGAGCCTCATCAGACGTTTCCTCTGGCACTTCCTG	ENST00000525791.5	chr11	111496512	111512339	-	GENCODE release 31	protein_coding	protein_coding	ENSG00000137707.13	BTG4	7.186	7.483	7.03014	6.00219	5.99916	6.13093
clstr_65062_1195_24	0.000493136	3.06741	1.61702	up	7.03676	5.41974	GAACATTCTTACATGCTGATGTCAACCTGACTGGATTAAGGAATACCTAGACAGCTGGTA	ENST00000469230.5	chr6	26383096	26394874	+	GENCODE release 31	protein_coding	protein_coding	ENSG00000124508.16	BTN2A2	6.73082	7.15594	7.22352	5.44859	5.44218	5.36845
clstr_33406_1615_9	0.000227744	2.26679	1.18065	up	7.17016	5.98951	ACTGGAGAGATCTCGTTCTATAATGCCACAGATGGATCTCATATCTACACCTTTCCGCAC	ENST00000244519.7	chr6	26440504	26453415	+	GENCODE release 31	protein_coding	protein_coding	ENSG00000111801.16	BTN3A3	7.07685	7.29347	7.14016	5.85341	6.05998	6.05514
A_33_P3264731	0.0222197	2.2138	1.14652	up	7.6686	6.52208	AAAGCTGACTTTGATGTCACTGGGCCTCATGCCCCTATTCTGGCTATGGCTGGGGGACAC	NM_001287262	chr1	228510359	228512288	-	Refseq	protein_coding			BTNL10	7.2131	7.87875	7.91395	6.20768	6.94334	6.41521
clstr_158039_172_21	0.000438391	-2.42768	-1.27958	down	11.2082	12.4878	TTTGACACTACATTCCAAAGTCACCTGAACAAAGCCTTATGGAAGGGAGTGCCGCTTCCT	ENST00000559435.1	chr15	40218500	40264890	+	GENCODE release 31	protein_coding	protein_coding	ENSG00000259288.7	BUB1B-PAK6	11.0126	11.1954	11.4168	12.5375	12.4431	12.4829
clstr_68051_825_10	0.00224195	2.26775	1.18126	up	11.5086	10.3274	GCTCCCTCGAGTACGAGATGACGTTGCTGAATACAAACGACTCAACTTCCATCTCTACAT	ENST00000230340.9	chr6	41921499	41933046	+	GENCODE release 31	protein_coding	protein_coding	ENSG00000112578.10	BYSL	11.2668	11.8284	11.4306	10.2671	10.3761	10.3388
clstr_98075_413_16	0.00969261	2.27416	1.18533	up	10.5945	9.40917	GATGAGCGTGCCATAGAGATGTTCATGAACAAGAACCCTCCTGCCAGGTATTATCTAAGT	ENST00000489290.1	chr6	41921534	41932655	+	GENCODE release 31	protein_coding	protein_coding	ENSG00000112578.10	BYSL	10.1377	10.971	10.6748	9.26338	9.51238	9.45174
A_24_P113131	0.00769094	2.08767	1.06189	up	6.17793	5.11604	GGGTGTGGAATGGTGGGGGAATTTGTTTAAAAAGACATTTTATTATAATAAAGTCTATTT	NM_004758	chr17	58301231	58328795	-	Refseq	protein_coding			BZRAP1	5.76526	6.31187	6.45666	5.15842	5.15	5.03969
clstr_7914_799_7	7.9e-05	-2.63779	-1.39933	down	11.4678	12.8672	GGCTTGAAAGAGCTTTCAGAATATGTTCGGAATCAGCAAACCATCGGAGCTCGTAAGGAG	ENST00000409600.6	chr2	200811910	200827338	+	GENCODE release 31	protein_coding	protein_coding	ENSG00000082153.18	BZW1	11.4982	11.3546	11.5507	12.7464	12.9091	12.9459
A_24_P329795	6.6e-06	5.49049	2.45693	up	12.8458	10.3888	TGTGTTTTCTCTGGAGATAGAATGTAAACCATATTAAAAGGAAAAAGTTTCAGACAAGCA	NM_007021	chr10	44976128	44978809	-	Refseq	protein_coding			C10orf10	12.961	12.8828	12.6936	10.3748	10.3952	10.3966
A_32_P516067	0.0353797	-4.33632	-2.11647	down	2.59372	4.7102	AAAGAGATGACAGTGAGTTTGTGAGAACAGGTTTGTGTTTCATAAAATGAATTGTGTGAG	NM_153244					Refseq	protein_coding			C10orf111	1.77379	3.91624	2.09115	4.76874	4.87373	4.48812
A_23_P115838	0.000437119	-3.12198	-1.64246	down	7.53854	9.181	ACTTGCAGAGTCCTTCTCTGAGGCTAAGGGAAGTTATATATTATATTCTGGTTGTTCCTT	NM_015652					Refseq	protein_coding			C10orf12	7.27258	7.5661	7.77696	9.2771	9.13202	9.13389
A_23_P369328	5.99e-08	2.66312	1.41312	up	13.0804	11.6672	GGAGCAGGACTTGGGCTTAGGGCAGGTGGAAAAAATTCCAGACTTTTTTAGCACTGTTTT	NM_145306	chr10	69630247	69633596	+	Refseq	protein_coding			C10orf35	13.0865	13.0744	13.0802	11.6595	11.6483	11.6939
clstr_46062_1743_8	7.78e-06	2.55949	1.35586	up	7.27612	5.92026	AGATATCACCAACACAACCAGTGGATGGAACAAAGCCGGGCTTATTGCTTTCGGCAGTAA	ENST00000412307.3	chr10	73909978	73916642	-	GENCODE release 31	protein_coding	protein_coding	ENSG00000222047.8	C10orf55	7.18722	7.33772	7.30341	5.91001	5.92712	5.92365
A_33_P3296592	0.0049392	-2.71172	-1.43921	down	8.68519	10.1244	GCATCTACATCTGGGGGGAAAAAGCTGTGATACTATAGTTAATAAATTCCCACTAGAGTG	NM_001300942	chr11	76445018	76553031	+	Refseq	protein_coding			C11orf30	8.45079	8.56693	9.03784	10.3646	9.7654	10.2432
clstr_60162_724_18	0.00204391	2.14276	1.09947	up	10.3666	9.26715	TGTTCAGAGACTGACCTTCTATGGATTCCTCATGGCTCTCTCAAAGCACCGTGGAATCAA	ENST00000395460.6	chr11	46936768	47162247	+	GENCODE release 31	protein_coding	protein_coding	ENSG00000149179.13	C11orf49	10.1526	10.6586	10.2887	9.29994	9.29476	9.20676
clstr_19807_2544_7	0.0190941	-2.56095	-1.35668	down	4.39727	5.75395	CTTGTTCACGACTGTAGCACTAGTGCCTTTAACTGCTAGCAAAGTAGCCACTCGGATGAT	ENST00000528288.5	chr11	93741591	93764749	+	GENCODE release 31	protein_coding	protein_coding	ENSG00000182919.14	C11orf54	4.16753	5.08893	3.93535	5.83454	5.64204	5.78527
A_23_P150238	8.71e-05	2.3131	1.20983	up	13.5653	12.3554	TCAGGAGAGAGAAAACTTAGTGCTTCCAGCCCTTCTTGGAGCCTTCATGGTCCAGGGGTA	NM_031450	chr11	65916810	65919062	-	Refseq	protein_coding			C11orf68	13.4452	13.6727	13.5779	12.2858	12.4062	12.3744
A_23_P313223	0.000267449	2.0741	1.05248	up	10.763	9.71055	GCCTTACACAAGAGTGGTCATAAGGGGGTTTGAACTGAGTCCCACTACCTCGGGGGACAC	NM_138471	chr11	63813456	63827716	+	Refseq	protein_coding			C11orf84	10.7579	10.8453	10.6858	9.79972	9.56425	9.76767
A_32_P524904	0.00309653	3.11722	1.64026	up	8.36906	6.7288	GGCTGAGCACTCTGTGCTGAAAACCTTTGAACCTCACGGTGTCCTGATGAAGGAAGCAGA	NM_001136485	chr11	66975304	66977009	+	Refseq	protein_coding			C11orf86	7.94354	8.66906	8.49457	6.85374	6.45855	6.8741
A_33_P3314813	0.00410822	2.31857	1.21324	up	8.25363	7.0404	GTATTACTATGATGCACACCTATGACCCAAGGCCCTCATAAAGATACCATGTGTGACAAA	NM_001080446	chr11	45906534	45907271	-	Refseq	protein_coding			C11orf94	7.86892	8.56598	8.32599	7.05471	7.06414	7.00233
clstr_94832_685_18	0.00386688	2.47637	1.30822	up	13.1604	11.8522	GCAGGGTTCAAGCGTGCAATGGATCTGGTTCAAGAGGAGTTTCTGCAGAGATTAGATTTC	ENST00000267103.10	chr12	53299695	53307177	+	GENCODE release 31	protein_coding	protein_coding	ENSG00000139637.14	C12orf10	13.5681	13.0857	12.8274	11.8159	11.8707	11.8699
clstr_22348_1393_6	1.53e-05	-3.91729	-1.96985	down	8.97388	10.9437	CCATGTGAAATCGGGAAACATCACTGCTCGTGATCCTGCCATTATGGGACTCCGAAATAT	ENST00000261250.8	chr12	4487735	4538469	-	GENCODE release 31	protein_coding	protein_coding	ENSG00000047621.12	C12orf4	8.91041	8.8845	9.12674	10.9733	10.9475	10.9104
clstr_135392_484_20	0.0115341	2.419	1.27441	up	7.74026	6.46585	CTCTTCAGTCAATCAGCTTACTACCCTGGACCCTAACTCTACAATCAAGGAAGAAGGACA	ENST00000548364.6	chr12	48482498	48496384	+	GENCODE release 31	protein_coding	protein_coding	ENSG00000177627.10	C12orf54	8.301	7.54385	7.37593	6.55322	6.38903	6.45529
clstr_69500_27_5	0.00176915	2.369	1.24428	up	6.52631	5.28203	ATACAATACTCAATTGGTTGGTTGTCGGCTAAGAGCCCGCCTCATTGCGCTCATCTAGTA	ENST00000330828.2	chr12	14803572	14824415	+	GENCODE release 31	protein_coding	protein_coding	ENSG00000182993.4	C12orf60	6.25923	6.72651	6.5932	5.10591	5.31207	5.42813
clstr_19318_131_9	0.0122719	2.03683	1.02633	up	8.3581	7.33177	TATCTTCTCTTACGACAAGGCTAAGGACAATGTGGAGAAGGAACGAGAGGCCAACAAGAG	ENST00000398055.7	chr12	64191083	64222291	-	GENCODE release 31	protein_coding	protein_coding	ENSG00000174206.12	C12orf66	7.91755	8.47907	8.67768	7.25212	7.45958	7.28362
clstr_176705_102_21	0.0183986	-2.15072	-1.10482	down	4.0353	5.14012	GACCTGGTGTGAATAGTGGTTTGGAGCACAATGTTGGGAGCAGTCATTTCTGTTTGGACT	ENST00000552460.1	chr12	103951480	103956738	-	GENCODE release 31	protein_coding	protein_coding	ENSG00000204954.10	C12orf73	3.63299	3.8869	4.58599	5.13894	5.20606	5.07535
A_24_P58177	0.000164017	2.8009	1.48589	up	9.399	7.91311	GGCTGAGATCTTTGAGATCATGGAGAAAGTCCAGCCCTGGAGAAATCCCACTGGCTCTGC	NM_001286473	chr14	91114073	91167723	+	Refseq	protein_coding			C14orf159	9.18805	9.49915	9.50981	7.94778	7.86514	7.92643
A_23_P48771	0.000256418	2.05262	1.03747	up	10.8243	9.78683	GACAAAGGACAACATTTCTCTGGGGCTTTTTAACTTTTATTCCTAAGACTCTAAAGGCGT	NM_024952	chr14	91114013	91225396	+	Refseq	protein_coding			C14orf159	10.8898	10.9247	10.6584	9.78287	9.76385	9.81378
clstr_152262_403_26	0.000236438	2.19488	1.13414	up	8.79593	7.66179	ACTGTGCCCGGCCCGGAGAACATGATCTTAACCATACTGTCTTCCAAGTGAAAGATTCTA	ENST00000355883.4	chr14	77760830	77769742	+	GENCODE release 31	protein_coding	protein_coding	ENSG00000197734.9	C14orf178	8.89519	8.7872	8.70542	7.51914	7.75359	7.71264
A_33_P3288839	0.000163544	-2.62643	-1.3931	down	8.75184	10.1449	TACTTCAGTCTCCTAGTTTTATTATTCTCACCTTCCGTTTTATTCTTGGCGAGGAAAAAA	NM_001001872	chr14	58000761	58152213	-	Refseq	protein_coding			C14orf37	8.56067	8.79439	8.90047	10.1569	10.1144	10.1636
clstr_36793_2229_13	0.000137368	-20.4097	-4.35118	down	3.05876	7.40994	TTGGTACTTTGATAAGAACAAGAACTGCAGTAGTAACTCCAGAGTTAGTGCTGAAGCGTA	ENST00000321731.8	chr14	60435956	60486063	-	GENCODE release 31	protein_coding	protein_coding	ENSG00000179008.9	C14orf39	2.45604	3.35259	3.36765	7.34008	7.44463	7.4451
A_23_P376870	0.00316496	3.20913	1.68218	up	7.54777	5.86559	ATAGCGACGTTTGCTAAAATCAGGAGGACTTTGTACCTTTATGAGGAATTTTTCATTTTC	NM_174891	chr14	104985788	104995516	+	Refseq	protein_coding			C14orf79	7.35116	7.99069	7.30146	5.96761	5.57904	6.05012
clstr_16539_3919_9	3.63e-05	3.00978	1.58966	up	10.2579	8.66823	ACCTTCCTATAGAAAGTCTTCGTGTGTCCTAGGACTTGGCTATCGTAGAGTGGTACCTTA	ENST00000360639.6	chr15	75198892	75212169	+	GENCODE release 31	protein_coding	protein_coding	ENSG00000167173.19	C15orf39	10.1245	10.3554	10.2937	8.6065	8.6583	8.7399
clstr_121652_417_14	0.000107281	2.47605	1.30804	up	9.13866	7.83062	AAATGTCCAAAGGGTGACCAAATGACGAGCCCTCGCCTCTTTCTTCTGAAGAGTACTCTA	ENST00000344300.3	chr15	45430607	45433449	+	GENCODE release 31	protein_coding	protein_coding	ENSG00000166920.12	C15orf48	9.17418	9.16267	9.07912	7.93145	7.88836	7.67204
A_32_P98975	0.000584578	2.35751	1.23726	up	11.4327	10.1954	GATCGGTTCCTCCAGGAGAAGTTAGCTTCAGAGTTCTTTGTGGATGGACTTGATTCTGAT	NM_052849	chr15	40552913	40565042	-	Refseq	protein_coding			C15orf57	11.2092	11.6246	11.4641	10.2584	10.1679	10.1598
A_23_P398491	0.000193968	2.42126	1.27576	up	10.0573	8.78157	GCCTCATTTGCCATTGGAGACAGTGCAATCTGGTGTATGCACTAATAATAATAATAACAT	NM_001289132	chr15	40531341	40565057	-	Refseq	protein_coding			C15orf57	9.87138	10.1741	10.1265	8.78625	8.737	8.82146
clstr_62403_1413_12	0.000747078	2.20021	1.13764	up	8.18411	7.04646	AGAAGCAGTAAGAAGACGCCACGTTTGGAGCAAGGTCTTATTTACACCTGCCATGGTCAT	ENST00000378611.8	chr16	81053497	81077213	-	GENCODE release 31	protein_coding	protein_coding	ENSG00000166455.13	C16orf46	7.94844	8.26156	8.34232	6.99906	7.07504	7.06529
A_21_P0000053	0.00222356	-2.51444	-1.33024	down	8.65511	9.98535	ACAGGACTTTTAGTTGTATCACCTCAAGAGATTTTGAAGTTTGTGATCAAGGTCTGTATA	NM_001164579	chr16	22008111	22084654	+	Refseq	protein_coding			C16orf52	8.38056	8.59967	8.98512	10.0989	9.85232	10.0048
A_32_P178499	0.00130138	3.50348	1.80879	up	6.479	4.67021	GGTGAGTGACCACAAGGCCGAGGTGGATAAGTCAACCCAGGTGGACATCGACAAGATGCT	NM_001012984	chr16	67666814	67668755	+	Refseq	protein_coding			C16orf86	6.11654	6.5552	6.76526	4.43259	4.78053	4.79752
A_32_P212095	0.0156066	2.20094	1.13812	up	7.04429	5.90617	AAGACACTCCCGACTGGCTGAATGCTCCATCTTCAGATGCTTCAATAAAGCTTGGAACAT	NM_001136483	chr17	43780435	43787620	+	Refseq	protein_coding			C17orf105	7.45563	7.04016	6.63708	5.59938	6.05749	6.06163
A_33_P3243214	0.0259288	2.72497	1.44624	up	8.07	6.62376	TGCTGTGGACTCCTTAGGTGAAGCCGTGGACATGAGCATCAAGGGCATGTACACCCTGCT	NM_017622	chr17	8188345	8190180	-	Refseq	protein_coding			C17orf59	7.27247	8.66767	8.26987	6.59166	6.73031	6.54932
A_23_P113417	0.000256377	2.09172	1.06469	up	11.7683	10.7036	TTCTGGGGTTTGGACTTGGGGTGAGTTTGTAACTGTTGCTGCCACACCACCAGGAGCACC	NM_025161	chr17	81539891	81552353	-	Refseq	protein_coding			C17orf70	11.8071	11.8646	11.6332	10.5999	10.7671	10.7439
clstr_26416_3228_7	0.000154162	-2.45068	-1.29318	down	10.9175	12.2107	ACGTATTTGAAGGTTCTGTTACTACAAGTTGGGAATATTCACGGACATGCCTGAATACCC	ENST00000268942.12	chr17	73232637	73248874	+	GENCODE release 31	protein_coding	protein_coding	ENSG00000141219.15	C17orf80	11.0006	10.7556	10.9964	12.2976	12.1441	12.1905
clstr_154349_398_7	0.0054773	2.43767	1.2855	up	4.65943	3.37393	GCATGACCACTACAATGCTGATCTGAAACCGATCGATGGGTTCAATGGAAGGTTTGGCTA	ENST00000614158.1	chr17	38835088	38841455	-	GENCODE release 31	protein_coding	protein_coding	ENSG00000275489.1	C17orf98	4.2043	4.8053	4.9687	3.39486	3.29981	3.42712
clstr_12349_1329_12	5.56e-05	2.12846	1.08981	up	11.1756	10.0858	TTGGGCTTCACCAGCAGAAGTTGTTGACCTTACCTTGGATGAGGATAGCAGGCGTAAATA	ENST00000619301.4	chr18	46174034	46266983	+	GENCODE release 31	protein_coding	protein_coding	ENSG00000152242.11	C18orf25	11.0661	11.2649	11.1958	10.0774	10.0633	10.1167
clstr_10489_1838_8	0.00248823	-2.67488	-1.41947	down	6.93733	8.3568	AGAAGGCTTTGCACCATTTATCTCGCCTGAGAGACCTGGTTGATGATACGAATGGAGAAC	ENST00000620105.5	chr18	54357906	54382034	+	GENCODE release 31	protein_coding	protein_coding	ENSG00000166845.15	C18orf54	6.52616	7.11354	7.17229	8.40567	8.28176	8.38297
clstr_44995_803_17	0.00201489	2.33151	1.22126	up	10.339	9.11776	TTCTGGAAGAGGATAGGGACATTATTGCTGTACTGTGATTCTGTCGTCAGCTCACAGTGG	ENST00000436106.3	chr19	1473201	1479118	-	GENCODE release 31	protein_coding	protein_coding	ENSG00000119559.16	C19orf25	10.0231	10.6067	10.3873	9.09753	9.13784	9.11792
clstr_27715_374_10	0.000327925	2.53482	1.34189	up	7.27028	5.92839	AAACCCGGATCATGAATCGGAAGCTGCAGAGGAATTTGTCTGACACGGAATCTGACTCAA	ENST00000221671.8	chr19	16496394	16521352	+	GENCODE release 31	protein_coding	protein_coding	ENSG00000105072.9	C19orf44	7.12986	7.19488	7.48611	5.89184	5.88385	6.0095
A_33_P3319886	0.00627875	2.78556	1.47797	up	6.89205	5.41409	TCCTTTCAAGTACCAGGGCCCAGCAGCCCTGAGACTGAAAAATCCTCAGGAGGGCTTCGT	NM_198534	chr19	7497548	7508450	+	Refseq	protein_coding			C19orf45	6.33669	7.23087	7.10861	5.46532	5.37011	5.40682
A_33_P3214705	6.59e-05	2.42895	1.28034	up	12.4459	11.1656	ACGCCAGAGCTGGCGGGGCAGGAGGACGCTGTACGGATGCAGCAGCTGAAAATGAAGTGA	NM_001100418	chr19	18588685	18592337	+	Refseq	protein_coding			C19orf60	12.3017	12.5329	12.5033	11.1366	11.1849	11.1753
clstr_59730_1002_16	0.00323404	2.13008	1.09091	up	10.023	8.93214	GATACAAACCAGACACGGTCTGTGGCTACTTTGTGTTATTATAAGATATGAGCTCAAACC	ENST00000253110.16	chr19	10086317	10093243	+	GENCODE release 31	protein_coding	protein_coding	ENSG00000130813.18	C19orf66	9.71522	10.2291	10.1248	8.78841	9.02666	8.98134
A_24_P383581	0.000163484	2.50152	1.32281	up	14.4213	13.0985	TACTTTCCCATCCGTGACTCCTGGAATGCAGGCATCATGACGGTGATGTCAGCTCTGTCG	NM_205767	chr19	5678414	5680896	-	Refseq	protein_coding			C19orf70	14.476	14.5462	14.2417	13.0892	13.1521	13.0542
clstr_71600_517_10	0.00454169	-2.09671	-1.06813	down	8.41996	9.48809	TTACAAATACGCCTTTGATAAGTATAGAGACCAATACAACTGGTTCTTCCTTGCACGCCC	ENST00000304661.6	chrX	120625674	120630054	-	GENCODE release 31	protein_coding	protein_coding	ENSG00000171155.8	C1GALT1C1	8.05789	8.56176	8.64023	9.5564	9.43846	9.4694
clstr_90184_182_4	0.0290424	-2.37409	-1.24737	down	5.95699	7.20437	TTTGGCCAAATTCACATTCGACACAGAGGTCAAACTCAAGACCACGAGCACCATCACCTT	ENST00000475092.4	chr2	43675151	43676429	-	GENCODE release 31	protein_coding	protein_coding	ENSG00000223658.8	C1GALT1C1L	5.25211	6.09526	6.52361	7.15501	7.22559	7.2325
clstr_44694_1872_7	0.0398	-3.2928	-1.71931	down	4.79094	6.51025	TGCTCATTGCATGAGTCAAGTCGGCCACAGACTTGAGCGCTTTATTATTAGTTAATCTTT	ENST00000652664.1	chr5	160347751	160370641	-	GENCODE release 31	protein_coding	protein_coding	ENSG00000145861.8	C1QTNF2	4.81581	5.7686	3.78841	6.48955	6.56422	6.47699
clstr_26715_3024_14	0.0452114	-2.07582	-1.05368	down	5.2602	6.31388	GTGCAATCTTATGTTGAAAGAATGAACTACCTCACTAGTAGTTCACGTGATGTCTGACAG	ENST00000382079.3	chr5	33987174	34124528	-	GENCODE release 31	protein_coding	protein_coding	ENSG00000273294.1	C1QTNF3-AMACR	5.09796	5.9542	4.72842	6.40735	6.23781	6.29647
A_33_P3531206	0.0309949	2.34779	1.23131	up	6.71704	5.48573	GTATTTTTACTCCGTTTTTGACCAAAGACACCTGAACATTCCTGGAGAAAACAGTGATGT	NM_001014442	chr13	23888868	23892103	+	Refseq	protein_coding			C1QTNF9B-AS1	6.09502	7.38141	6.67469	5.53388	5.56377	5.35955
clstr_31682_2779_12	5.09e-06	10.7423	3.42524	up	12.3181	8.89291	TGACTGAAAGAAGACACGAGCGAATGATTTAAATAGAACTTGATTGTTGAGACGCCTTGC	ENST00000406697.5	chr12	6988259	7071032	+	GENCODE release 31	protein_coding	protein_coding	ENSG00000182326.15	C1S	12.4689	12.2987	12.1868	9.01016	8.78912	8.87945
A_33_P3394243	0.00597388	3.18345	1.67059	up	7.02546	5.35487	ATGGAAGTCAATGATTGAACTTAACAAGCACCTCCCACTAGAAGAAGTCTGGGGACCTGA	NM_173807	chr1	244461273	244640504	+	Refseq	protein_coding			C1orf101	7.45984	6.7756	6.84094	5.10282	5.80452	5.15728
A_24_P6370	0.00849442	-2.87742	-1.52478	down	2.92978	4.45456	TGCTGGCAAAACGGCATAGCTATTCTCTCTGTTTTAGTTTGATATATAGTAGTGGTAGGA	NM_178550	chr1	162854297	162868815	-	Refseq	protein_coding			C1orf110	3.23747	3.23637	2.3155	4.46749	4.5766	4.31958
clstr_17631_435_4	0.000850378	-2.1751	-1.12108	down	7.36935	8.49043	AAAGAGTTCTTCCGCTTGTTGTTGGCTTTCAACTGTTGGATTTGAGGCGCTTAGCGCCTT	ENST00000286031.10	chr1	169795409	169854080	+	GENCODE release 31	protein_coding	protein_coding	ENSG00000000460.17	C1orf112	7.13224	7.52351	7.4523	8.55354	8.44112	8.47664
clstr_116459_148_12	0.000515451	3.38934	1.761	up	11.7698	10.0088	GCCTCCTCCGGACCTAAATCGCGCACCAGTTTGTTCTGAGTAATGAATACCCTATTACTA	ENST00000472795.5	chr1	169794730	169804386	+	GENCODE release 31	protein_coding	protein_coding	ENSG00000000460.17	C1orf112	12.0015	11.5608	11.747	9.83186	10.2259	9.96851
A_32_P174693	0.00652804	2.33154	1.22128	up	6.73944	5.51815	AATCAGATGTTCATCATATGGAATAAAATGAATCACCACGGGCGGTCAAGCAGACATCGG	NM_001242521	chr1	23010834	23015852	-	Refseq	protein_coding			C1orf234	6.36276	6.69022	7.16533	5.50736	5.4714	5.5757
A_32_P148824	2.49e-05	-12.2086	-3.60983	down	7.56964	11.1795	GAAAAACAGATGTTATCCTCAGCACAAATTCAGTAAAGAGACTACAAAAGGATGATCTTC	NM_017847	chr1	186375838	186421375	+	Refseq	protein_coding			C1orf27	7.31148	7.54769	7.84975	11.2782	11.1345	11.1256
clstr_197490_244_10	8.12e-05	2.93243	1.55209	up	8.90684	7.35474	CATAACAGAAGCAATAGAGACTACCATTAGTCTTGAAACAGCACGTGCAGACCATCCGAA	ENST00000369098.3	chr1	150272780	150280914	+	GENCODE release 31	protein_coding	protein_coding	ENSG00000118292.9	C1orf54	8.76444	9.01451	8.94156	7.36604	7.24767	7.45051
A_33_P3359344	7.02e-06	2.11535	1.0809	up	12.7889	11.708	CTGTGGAGGGTGCCGCGGCCCTGCGCAGCTGCCCCATGTGCCAGAAGGAGTTCGCCCCCA	NM_182533	chr1	2189548	2194772	-	Refseq	protein_coding			C1orf86	12.7245	12.8407	12.8014	11.7026	11.7276	11.6937
clstr_61253_960_24	0.00386032	2.59641	1.37652	up	11.0914	9.71486	CTTTCTGGTCAAGGTTGGCTTCCTGAAGATCCTGCACAGGTATGAGATTACCTTCACTCT	ENST00000379772.3	chr20	3753508	3768387	-	GENCODE release 31	protein_coding	protein_coding	ENSG00000101220.17	C20orf27	10.6457	11.3725	11.2559	9.66638	9.79619	9.68202
clstr_116067_681_24	2.88e-06	2.71167	1.43918	up	8.05835	6.61917	AAATTATCGCCAAGATTCAGCAACCATTACAGCAGCAGATCATCAGACTCCACCAAGAGC	ENST00000553001.1	chr21	32578823	32612281	-	GENCODE release 31	protein_coding	protein_coding	ENSG00000265590.9	C21orf59-TCP10L	7.99202	8.1077	8.07534	6.58748	6.63364	6.6364
clstr_97953_1001_14	0.0161916	2.19748	1.13585	up	6.66538	5.52953	ATAATTTGCAGAAGGAATCTGGAAATAAGGCCGTGAGATAGGTATCCCTACCCACAACTG	ENST00000490358.5	chr21	32793564	32813743	-	GENCODE release 31	protein_coding	protein_coding	ENSG00000205929.11	C21orf62	7.04057	6.68834	6.26723	5.50841	5.84376	5.23641
clstr_65614_1317_15	0.00638386	2.34473	1.22942	up	6.40424	5.17482	AAACTAAGTCTCAACAAGATACCACAACCAAGGGCATTTACCTGGCAAGCAGTGCATTCA	ENST00000619227.4	chr22	37943050	37953669	-	GENCODE release 31	protein_coding	protein_coding	ENSG00000128346.10	C22orf23	6.08186	6.51065	6.62022	5.40872	4.84859	5.26715
clstr_84478_532_7	0.0121588	2.39338	1.25905	up	5.50978	4.25073	GAGAATATAACGTCAGATATTGAAATATCTGAGGCCAAGCACGACCACCATTTGGTCGAA	ENST00000382097.4	chr22	32149006	32159303	-	GENCODE release 31	protein_coding	protein_coding	ENSG00000205856.4	C22orf42	6.06786	5.26935	5.19214	4.113	4.27447	4.36473
clstr_14980_2157_6	0.00145619	4.9037	2.29387	up	6.93095	4.63708	AAGCAGACGAGACAACCCGTTCGGATATTTCTGAGAGGCCATCTGTGGATGATATTGAGT	ENST00000336702.7	chr11	119107383	119118544	+	GENCODE release 31	protein_coding	protein_coding	ENSG00000172375.13	C2CD2L	6.42506	7.20134	7.16645	4.51429	4.4623	4.93464
clstr_17087_785_12	0.0208659	-2.15288	-1.10627	down	6.69224	7.7985	AGTGGATTGATCGAATTCGCACACCAAGGGCATCAAATGAGGCCAGACAGAGACTCATTT	ENST00000333957.8	chr12	22448583	22544546	-	GENCODE release 31	protein_coding	protein_coding	ENSG00000111731.12	C2CD5	6.15889	6.72478	7.19303	7.79911	7.78169	7.81469
clstr_136862_378_8	0.0147378	-4.99807	-2.32137	down	2.13816	4.45953	TCACCTATTGGCTTAACAGAGATCGAAATGGACATGAATACTATGGCGATTACTACCAAC	ENST00000238044.8	chr2	106065688	106078155	+	GENCODE release 31	protein_coding	protein_coding	ENSG00000119147.10	C2orf40	2.52609	1.09178	2.79662	4.83682	4.37578	4.166
A_33_P3286372	0.0321767	-2.01805	-1.01296	down	7.62616	8.63912	AATTAGAATATGAAGAACTCCTTCAAGTCAGCAAGAAGACAGGCAAGCCGAGAGGAGGAC	NM_182626					Refseq	protein_coding			C2orf48	7.09963	7.72808	8.05077	8.88551	8.64546	8.3864
clstr_111413_470_30	0.0069575	2.23333	1.1592	up	6.81242	5.65322	AACTGGAGTTTCCTGAAAGACTATGACCCAATGGGCAACAAGAAGGAGCCTGAGAAGTTG	ENST00000405022.3	chr2	11133129	11146790	+	GENCODE release 31	protein_coding	protein_coding	ENSG00000150873.11	C2orf50	6.76283	6.46211	7.2123	5.52877	5.73816	5.69272
A_23_P60990	2.59e-05	-10.8902	-3.44495	down	1.47741	4.92237	AAATGCTGTATATTTGGTTTTGAAAAAATGAATGTGCTGGGTATACACAGCAGAAAGGGT	NM_024861	chr2	240886048	240892035	-	Refseq	protein_coding			C2orf54	1.69692	1.5017	1.23362	4.76181	4.97046	5.03483
A_21_P0000038	0.000919477	2.33392	1.22276	up	9.44462	8.22187	GCATAGCCTTTTCTTCAACAACAACAATTGGCTTTTAAAATAAAGTGATCTTGGCACCAA	NM_001163561	chr2	47086991	47155308	-	Refseq	protein_coding			C2orf61	9.18321	9.61954	9.53112	8.24578	8.27525	8.14456
clstr_18247_3285_6	0.0108384	-2.00592	-1.00426	down	6.53343	7.53769	CAGCAGGCTGCTTTAGAATCCGCTCATTTGACTAGATACGATGTAATTGGCTGTCTTTAA	ENST00000306336.6	chr2	85605254	85612066	-	GENCODE release 31	protein_coding	protein_coding	ENSG00000168887.11	C2orf68	6.10398	6.83913	6.65719	7.59778	7.52298	7.49232
clstr_135373_384_9	0.000513033	5.39573	2.43182	up	7.63982	5.208	CTCCACAGAGCTTACGAATTTCTACCAGATGGTCCAGCAGCATCGGAAGTACTATCAAGA	ENST00000409392.5	chr2	26562585	26579532	+	GENCODE release 31	protein_coding	protein_coding	ENSG00000173557.15	C2orf70	7.23863	7.93529	7.74555	5.40596	5.00829	5.20976
clstr_121169_216_20	0.0018018	-2.20717	-1.1422	down	8.48465	9.62685	GACAAGCAATCCAGAGGACCATGAAAGGATCTTAATGCAAGTCATGAACTTGAATGTGCC	ENST00000426997.5	chr2	61145068	61164808	+	GENCODE release 31	protein_coding	protein_coding	ENSG00000237651.6	C2orf74	8.17983	8.66995	8.60417	9.62187	9.59506	9.66361
clstr_98269_530_6	0.0044839	-2.10292	-1.07239	down	9.55455	10.6269	TGGAGAAGTGACCATCACAGTTCGCCTCATCCGTTCCTTTGAACATCGCAATTTCAAACC	ENST00000409466.6	chr2	119302225	119366742	-	GENCODE release 31	protein_coding	protein_coding	ENSG00000186132.15	C2orf76	9.18945	9.76275	9.71144	10.6894	10.5839	10.6075
clstr_12354_1908_8	5.63e-05	32.2507	5.01126	up	10.4211	5.40984	AATAAGAAGAACAAACTGACGCAGAGTAAGATCTGGGACGTGGTGGAGAAGGCAGACATC	ENST00000245907.10	chr19	6677704	6720682	-	GENCODE release 31	protein_coding	protein_coding	ENSG00000125730.16	C3	10.6083	10.2498	10.4052	4.89384	5.63381	5.70188
A_24_P921155	0.00100019	-4.14347	-2.05084	down	7.42739	9.47823	TCTCACCAGCTACAGGAACTGCCTAGCACTTGGGTATGTACAACCTGGAAGAGGTGTGGG	NM_015412	chr3	113002444	113019671	-	Refseq	protein_coding			C3orf17	6.95899	7.66383	7.65936	9.5121	9.53056	9.39203
clstr_39195_2527_12	2.61e-06	2.04906	1.03497	up	12.5141	11.4792	AATGCTATAAATACGTTAGCACTTGAGTCGACTGGAGGCTGCCAGGAATTCAGGATGCAT	ENST00000357203.8	chr3	50558025	50567747	-	GENCODE release 31	protein_coding	protein_coding	ENSG00000088543.15	C3orf18	12.4665	12.5522	12.5237	11.462	11.4872	11.4883
clstr_44692_1009_8	0.00224137	-2.13955	-1.09731	down	9.74773	10.845	ACTGTATGTGGTACCAATGAAGTACGACATAATGTAAAGCAGGCTTCGGATAGTGGAACT	ENST00000318887.8	chr3	88149959	88157965	+	GENCODE release 31	protein_coding	protein_coding	ENSG00000179021.10	C3orf38	9.48495	9.74227	10.016	10.9012	10.7756	10.8583
clstr_48296_1381_17	0.0124409	2.07539	1.05338	up	8.66421	7.61083	CAGCCAGCCTTAGGAACACCACCAAGGTTACTTTGAAATCTATGTATATAGCTAGTTACA	ENST00000264848.9	chr3	112086349	112118210	+	GENCODE release 31	protein_coding	protein_coding	ENSG00000114529.12	C3orf52	8.19197	8.9315	8.86915	7.71524	7.51495	7.60229
A_24_P371399	0.0113624	-2.45543	-1.29597	down	6.15518	7.45115	TAAAATAGTTGCATTCGGTTAATTTTTACACATTAGTGCATTGCGTATATCAACTGGCCC	NM_173552	chr3	143971798	143992368	+	Refseq	protein_coding			C3orf58	5.81873	6.6857	5.9611	7.48925	7.23533	7.62886
clstr_6440_5661_3	0.0379584	-2.18971	-1.13074	down	6.37712	7.50786	GCCTGAACACTTCTCAAAGCGACTTATCACTAGCGGCTTTAATATTGAGCTTCTATATCG	ENST00000335012.3	chr3	185076838	185153060	-	GENCODE release 31	protein_coding	protein_coding	ENSG00000187068.3	C3orf70	5.69181	6.48212	6.95742	7.56892	7.45963	7.49503
clstr_37963_1660_5	0.0148849	-4.16793	-2.05933	down	5.07712	7.13646	TTTACCATGCATTGAACGCAACAGGAGGGTATTTCAGCAAATTCACGACAAGGTAATCGT	ENST00000326474.4	chr3	160225496	160228213	+	GENCODE release 31	protein_coding	protein_coding	ENSG00000180044.5	C3orf80	4.11309	5.69679	5.42149	7.2423	6.90067	7.2664
clstr_11630_1561_10	0.00380584	-2.38828	-1.25597	down	4.76337	6.01934	ATTACTACTACATGATCCTATCCCGAGGGCAGATCGTGTTCATGAATCGAGAGCCCAAGA	ENST00000428956.7	chr6	31982057	32002681	+	GENCODE release 31	protein_coding	protein_coding	ENSG00000244731.8	C4A	4.64756	4.51237	5.13017	6.12106	5.83889	6.09807
clstr_100520_771_12	0.0052511	2.44437	1.28946	up	8.58418	7.29471	ACCATTAGTTATTACTGTGAAGACAGGTACTACTTAGTGGGCGTGCAGGAGCAGCAATGC	ENST00000243611.9	chr1	207089238	207099993	+	GENCODE release 31	protein_coding	protein_coding	ENSG00000123843.13	C4BPB	9.01914	8.30567	8.42772	7.14127	7.38859	7.35428
A_23_P312999	0.0107041	3.31993	1.73115	up	6.38298	4.65183	AGCAAAAGACGCTAACAAGTGCTGGTAAAGACCTACAAGATAATTTTCTGACGGCCCTGG	NM_152770	chr4	80335720	80963756	+	Refseq	protein_coding			C4orf22	5.63963	6.75566	6.75366	4.49214	4.64449	4.81885
A_24_P49371	7.71e-06	-2.83914	-1.50545	down	10.2507	11.7561	ATTTGCAAGACAATAGTTGAGGCTGCAAGTGATGATGAGAGACGAAAAGCTTTTGCTCCC	NM_017867	chr4	169729470	169757944	-	Refseq	protein_coding			C4orf27	10.1874	10.2379	10.3266	11.7718	11.6974	11.7991
clstr_27464_2937_6	0.000856597	-2.75296	-1.46099	down	9.0425	10.5035	CCCAAATATGCCGATTTGGCATACTGATTATTTCGAGCTAAAGGTGCTTGACTAACAGTA	ENST00000379205.5	chr4	158666675	158671887	-	GENCODE release 31	protein_coding	protein_coding	ENSG00000205208.5	C4orf46	8.75846	9.05258	9.31646	10.5446	10.4608	10.505
clstr_99345_568_16	0.00388045	2.44689	1.29095	up	5.19441	3.90346	GAGCACCATCGTTTACTTAAAGGAGCACCATTTAAGTTAAATCTTCACCCAAGGGACTAT	ENST00000378850.4	chr4	185429390	185449826	+	GENCODE release 31	protein_coding	protein_coding	ENSG00000205129.8	C4orf47	4.8285	5.31303	5.44168	3.7475	4.1081	3.85476
clstr_13214_3522_10	1.2e-05	-3.17859	-1.66839	down	6.73532	8.40371	AGAAAGCCGAATTTACTGTTCATCTGAGCGGTTACCTGGAGTATTATATCTATGCACTGG	ENST00000394976.4	chr5	134845968	134859735	+	GENCODE release 31	protein_coding	protein_coding	ENSG00000181904.9	C5orf24	6.77288	6.63896	6.79413	8.48359	8.36226	8.36529
A_23_P121875	0.00176298	-2.80031	-1.48558	down	8.99518	10.4808	TTAAAACATGTTGGCTACAGTAGCACTTTACTGAAGTAGTATTTTTTGGTATCTCTAGCC	NM_022483	chr5	43444252	43483865	-	Refseq	protein_coding			C5orf28	8.61178	9.09515	9.27859	10.5107	10.4976	10.434
A_33_P3530314	0.00016233	-13.7438	-3.78071	down	7.95392	11.7346	GATAAGTACCTTTCAAGCCAAGTTTGCATAACCTACTTTCAATAAAAACCCTCTATCTTG	NM_023073	chr5	37106228	37249428	-	Refseq	protein_coding			C5orf42	7.47604	7.97137	8.41436	11.7991	11.7616	11.6431
clstr_179140_400_22	2.77e-06	-6.9248	-2.79177	down	6.51112	9.30289	AAAGCAACTCCCAACGAGTTCTCAGGATTCAGGCTCTGGCTTCAACCAAACAGAACTCAT	ENST00000318315.5	chr5	147892722	147906538	-	GENCODE release 31	protein_coding	protein_coding	ENSG00000178776.5	C5orf46	6.4983	6.62694	6.40811	9.37418	9.26256	9.27194
clstr_12445_3758_10	0.000464663	-2.92834	-1.55008	down	7.42627	8.97635	TTTACCTTCGTGACCCTGGTAGACCACTTGGTCTCACTGGTTGGTACAATTATGAGGGTA	ENST00000381647.7	chr5	41904344	41921636	+	GENCODE release 31	protein_coding	protein_coding	ENSG00000205765.9	C5orf51	7.69687	7.22252	7.35941	8.98003	8.89881	9.05021
A_23_P81993	0.000152692	2.41586	1.27254	up	15.2485	13.976	CAGGCAGGCTTTGGAGTTGTTTCCATGGTGATGGGGCCAGATGTATAGTATTCAGTATAT	NM_178508	chr6	34246380	34249108	-	Refseq	protein_coding			C6orf1	15.4214	15.2104	15.1138	13.9605	13.9807	13.9868
clstr_98949_856_22	1.11e-05	-5.57155	-2.47808	down	8.51257	10.9907	AATATTCATCTATACCCAGGTATCAATAACCCATTTCCTCCTGGAGTCCTCCGCCCTCCT	ENST00000259870.3	chr6	31111223	31112559	-	GENCODE release 31	protein_coding	protein_coding	ENSG00000204542.2	C6orf15	8.66702	8.51878	8.35192	11.0024	10.9683	11.0013
A_33_P3294836	0.00112597	-2.69272	-1.42906	down	6.23848	7.66755	GGAGAAAGTAGTTCTCAGAATACCAATGTACTAAATTCATTGGAAGACCTAAAACCTTTC	NM_024573	chr6	151452466	151470101	+	Refseq	protein_coding			C6orf211	5.93256	6.31993	6.46296	7.64122	7.57069	7.79072
clstr_43228_215_18	0.0138781	2.17221	1.11917	up	7.60825	6.48908	ACTTTGTAGAAATCATAGCCCTCTAAATCAAGGGACGAACGCTGCTGGCTGGAGTTTGCT	ENST00000375911.1	chr6	31658298	31660772	-	GENCODE release 31	protein_coding	protein_coding	ENSG00000204439.3	C6orf47	7.12378	7.7192	7.98176	6.32866	6.5232	6.61537
clstr_146946_390_32	0.00157507	2.17289	1.11961	up	7.08753	5.96792	AACCAAGATGAAGACCCACTAGAAGTGACGTCTCAGTATGTTGCCCAGGCTGATCTCAAA	ENST00000503680.1	chr6	10671422	10694797	-	GENCODE release 31	protein_coding	protein_coding	ENSG00000137434.11	C6orf52	6.81466	7.20227	7.24568	5.86533	6.00568	6.03274
clstr_94762_303_12	0.00372779	11.119	3.47495	up	4.92226	1.44731	TATAGGACAGGCAGATTAGCTGATCCAACCCGAAGGACAAACTGTGGCTATGAATCTGGA	ENST00000329722.8	chr6	127577174	127591820	+	GENCODE release 31	protein_coding	protein_coding	ENSG00000184530.9	C6orf58	4.00512	5.18531	5.57636	1.09105	1.15648	2.0944
A_23_P82588	4.69e-05	2.10067	1.07085	up	12.4381	11.3673	TTGGATGCTGCATTCATAGGAGAATTGAATAATTTCTATCAATATGTATTTATCATTAAA	NM_197964	chr7	139341337	139346328	+	Refseq	protein_coding			C7orf55	12.5458	12.3739	12.3946	11.3516	11.4017	11.3485
clstr_53592_380_7	0.0419785	2.96844	1.56971	up	6.31899	4.74929	AGAAACAGATTCGGAATATGTGAAGCTCGCGAAACAAGGTGGCAGGCCCGATTTGTTGAA	ENST00000348904.4	chr7	48035543	48061297	+	GENCODE release 31	protein_coding	protein_coding	ENSG00000164746.14	C7orf57	6.3144	5.71257	6.93	5.31724	3.97843	4.95219
clstr_110742_236_18	0.0016434	2.44993	1.29274	up	8.87967	7.58693	TGGTTGTGGTCATGAAGTTCTTCCGATGGGTTAGACGGGCTTGGCAAAGGATTATTTCCT	ENST00000332375.4	chr7	100456620	100464260	-	GENCODE release 31	protein_coding	protein_coding	ENSG00000185955.5	C7orf61	9.12746	8.76991	8.74164	7.35161	7.70845	7.70073
A_33_P3422812	0.000135013	-2.11178	-1.07846	down	9.41624	10.4947	CTTGCATTATCTGTAGACGTGGACGTAAATATCCACCTCATAGGGTTTTCATAAAAAATA	NM_001130929	chr7	135662514	135676416	+	Refseq	protein_coding			C7orf73	9.34679	9.34537	9.55657	10.51	10.4438	10.5304
clstr_24099_2797_6	0.0048431	2.07824	1.05536	up	7.34465	6.28928	ACAAGAGAAACGTTCCGCTGATCTTCTTCTTTGCGTTCCATGCTCTTCTTGTCCTACGCT	ENST00000337103.8	chr8	68437913	68819022	+	GENCODE release 31	protein_coding	protein_coding	ENSG00000165084.16	C8orf34	7.05777	7.60712	7.36905	6.33212	6.10199	6.43374
A_23_P253350	2.71e-06	12.1646	3.60462	up	10.1647	6.56011	TGAAAAAGTGCACCACATGGATGTTAAGTAGAAATTCAAGAAAGTAAGATGTCTTCAGCA	NM_020130	chr8	40153482	40155310	+	Refseq	protein_coding			C8orf4	10.0907	10.0724	10.3311	6.60813	6.47535	6.59685
A_23_P353614	0.0103126	-3.71808	-1.89456	down	5.97155	7.86611	AGAACAAAGTTAGGGAGCAAACCAGTAACCTATGCTGGTCGTAACAGAGGATCCTACAAT	NM_152765	chr8	66493566	66518524	+	Refseq	protein_coding			C8orf46	5.14626	6.30857	6.45982	7.85056	7.89289	7.85487
A_23_P9392	0.00168388	2.18167	1.12543	up	9.03165	7.90621	CTGAACCCAGTGTCCTCTTTGACCTGTACGTCAATACCTGTCCTGGCCAGGGTAGCCGTA	NM_016390	chr9	128819651	128829794	-	Refseq	protein_coding			C9orf114	9.22483	9.1209	8.74922	7.85428	7.87875	7.98562
clstr_133083_697_28	1.73e-06	2.47608	1.30806	up	13.0829	11.7748	GAAGTCCTGCCATTTCACATCTAATAAGTACATGGGAAAGATGCTAATGGTTGACTTTGC	ENST00000371791.5	chr9	135495181	135501734	-	GENCODE release 31	protein_coding	protein_coding	ENSG00000160345.13	C9orf116	13.1109	13.0503	13.0874	11.7924	11.806	11.7261
clstr_90251_200_14	0.00604794	2.73781	1.45302	up	5.43258	3.97956	TATTTGGCTTAGGAGAATTTCATAAAGTTAGCCAGATCTCGGGTCTCAATTTAGACTCGG	ENST00000371789.7	chr9	135495181	135500518	-	GENCODE release 31	protein_coding	protein_coding	ENSG00000160345.13	C9orf116	5.06716	5.96391	5.26667	3.93436	3.96402	4.04029
clstr_98014_969_15	0.00065817	2.06611	1.04692	up	5.47028	4.42336	CACTCTACTGAGGACAAAGCAGGGCTCACCTAGCAATGGAAGCTCTTCAATACTTAAGGT	ENST00000375419.1	chr9	93318199	93346414	-	GENCODE release 31	protein_coding	protein_coding	ENSG00000204352.3	C9orf129	5.36753	5.51087	5.53244	4.35845	4.29934	4.6123
A_33_P3267745	9.12e-05	2.61257	1.38547	up	8.55882	7.17335	TAAATAGGGCCGCTCTGGCCCCTGCACCCCGTGGAGGAGCCGGGCGGAGGGAGAGGGCGA	NM_001256526	chr9	136114581	136118431	-	Refseq	protein_coding			C9orf69	8.57045	8.44398	8.66202	7.2123	7.0558	7.25194
A_23_P32135	0.00039552	2.17898	1.12365	up	11.181	10.0573	AAGCAGCCTCAGAGCAAAATACCCTCATGATGTGGTGAACCACCTCAGCTGTGACGAGGC	NM_018956	chr9	132878898	132890201	+	Refseq	protein_coding			C9orf9	11.0696	11.3679	11.1054	10.1392	10.0099	10.0228
clstr_21654_89_13	0.00335677	2.4683	1.30352	up	11.4174	10.1138	TCTCTCCGTCTCTCCCTCTAACTCAAATCTCTCATTCCCGAGTCCAAACTAAGAGAGACT	ENST00000321764.4	chr8	85245458	85284073	+	GENCODE release 31	protein_coding	protein_coding	ENSG00000185015.8	CA13	11.7938	11.107	11.3512	10.0114	10.2068	10.1233
clstr_89080_1163_28	9.05e-05	2.58045	1.36762	up	8.70758	7.33996	GGCTCTCACTGTGACCAGATTGTGGCTTCTGATTGTATTGTAGAATTTCTGGCCCAGCTT	ENST00000649158.1	chr16	87881546	87936580	-	GENCODE release 31	protein_coding	protein_coding	ENSG00000174990.7	CA5A	8.71135	8.83328	8.5781	7.34347	7.26221	7.41419
clstr_27880_3126_16	5.15e-07	-10.9156	-3.44832	down	7.24939	10.6977	TCAATACATATGCACGTCCACAGCAGAGAATGCCATGCGGCCTGTGTAAGAATTAAGGCA	ENST00000216144.4	chr22	29720003	29731833	+	GENCODE release 31	protein_coding	protein_coding	ENSG00000100314.4	CABP7	7.21679	7.34426	7.18712	10.7611	10.6878	10.6442
clstr_88322_464_10	0.00142061	2.16941	1.1173	up	6.62322	5.50592	ATATGTGATGCCCATGAACACCCAGCTGACATCCGAGTCCACGGTCAATGTTCTAAAGAT	ENST00000533854.5	chr17	66835117	66885486	+	GENCODE release 31	protein_coding	protein_coding	ENSG00000075429.8	CACNG5	6.75546	6.58953	6.52468	5.38141	5.75509	5.38126
clstr_62540_412_12	0.000228382	3.32262	1.73232	up	8.7752	7.04288	AAGCAATCTCGACTTTCGCATTTGAGATTCCAGACAGGACTCGGCTCTCCCTCTTTCATA	ENST00000252729.6	chr19	53992288	54012669	+	GENCODE release 31	protein_coding	protein_coding	ENSG00000130433.7	CACNG6	9.03079	8.7113	8.58352	7.07823	6.9733	7.07712
clstr_37076_1977_18	0.000889113	-4.77488	-2.25546	down	7.17757	9.43304	CTGGAGGTATTAGCCAACACAGTTAGATCAGAGAAAGCAATTGAAGCCAGGCATGAAGGC	ENST00000367679.6	chr1	174999733	175011710	+	GENCODE release 31	protein_coding	protein_coding	ENSG00000116161.17	CACYBP	6.83891	7.04638	7.64743	9.58255	9.33569	9.38087
clstr_18002_3189_8	0.0102716	-2.39279	-1.25869	down	5.77366	7.03235	AACAACTGACTTGCGCATTCCAGCTTCCGTTTGCACTATGTTTAATGTATTAGTCGATGC	ENST00000412584.6	chr7	122319746	122886458	-	GENCODE release 31	protein_coding	protein_coding	ENSG00000081803.16	CADPS2	5.81372	6.21651	5.29074	6.92592	7.14683	7.02431
clstr_41846_893_10	0.0338462	3.18087	1.66942	up	5.75349	4.08407	ATAATGGCTTTGTCGGATGGAGGGAAGCTGTACCGAACGGATCTTGCTCTTATTCTCTGT	ENST00000265431.7	chr8	90058608	90082879	-	GENCODE release 31	protein_coding	protein_coding	ENSG00000104327.7	CALB1	4.75558	5.98064	6.52426	4.03104	4.01588	4.20529
clstr_80500_1144_10	0.00039927	2.18797	1.12959	up	13.526	12.3964	CCCTAATTCTCTTCGCTGTGATGCATGAGCTCCCTCGCTGTATGATTTAGGCTTCTATGT	ENST00000302628.9	chr16	71358723	71390433	+	GENCODE release 31	protein_coding	protein_coding	ENSG00000172137.19	CALB2	13.38	13.7145	13.4834	12.3446	12.3948	12.4497
clstr_13575_61_14	0.000145916	-4.33622	-2.11644	down	6.92062	9.03705	GAAATCAGTCCTTCCTTTCCGACTTAGTCCTCGGGAAGAAGTTTCAGACTACAAGGTATC	ENST00000361675.7	chr7	134779634	134970729	+	GENCODE release 31	protein_coding	protein_coding	ENSG00000122786.20	CALD1	6.63989	7.14598	6.97598	9.07426	9.01622	9.02068
clstr_60229_1759_14	0.000146955	2.15942	1.11065	up	10.0976	8.98691	TGGGCTCCTTTATGGTACTCTATGCAGTTAACATGTATCTAGCTGCATAGGGACACCCAG	ENST00000260743.10	chr10	103446786	103452370	-	GENCODE release 31	protein_coding	protein_coding	ENSG00000138172.11	CALHM2	10.0677	10.2385	9.98654	8.96399	9.0395	8.95723
clstr_175086_386_19	0.000844569	2.22621	1.15459	up	7.54827	6.39367	GAAGACTCACAGTATCAGGTCTACTGAAGGAGATACGGTGATTCCTGTTCTTGGCTTTGT	ENST00000368606.7	chr6	116461370	116463768	+	GENCODE release 31	protein_coding	protein_coding	ENSG00000188820.13	CALHM6	7.31797	7.62971	7.69711	6.30689	6.38381	6.49032
clstr_87759_34_6	0.000171662	-5.22098	-2.38432	down	11.2605	13.6448	ACATCTTGTTAGGGAAAGTGTTCGGCTCCAGCTAGGGTTCTACAAGGCGTTTCTTGTTCA	ENST00000668667.1	chr2	47160205	47175539	-	GENCODE release 31	protein_coding	protein_coding	ENSG00000143933.18	CALM2	10.9722	11.2555	11.5538	13.7499	13.5881	13.5964
A_33_P3339865	0.0031716	2.47598	1.308	up	7.47024	6.16224	GCAGTGGAATGAGGGCCCCTCAGCCCCGCATTGATCTAAATAAAGGACTGCCGAGTTCCA	NM_017422	chr10	5498697	5499570	-	Refseq	protein_coding			CALML5	7.11768	7.50702	7.786	6.02429	6.20319	6.25923
clstr_133628_502_12	0.000363273	2.87157	1.52184	up	9.389	7.86716	AAAGGATAACTCTGGAAGAGTTGAAGCACATTCTCTATCATGCCTTCCGAGACCACCTAA	ENST00000431984.5	chr7	71787775	72447151	-	GENCODE release 31	protein_coding	protein_coding	ENSG00000183166.11	CALN1	9.15507	9.60078	9.41115	7.82977	7.95234	7.81938
clstr_12338_4689_11	0.00193163	-2.75741	-1.46331	down	5.67347	7.13679	AGTCTAGAACTACTCCTGGGTCTACGGTAATCCTAAACTGGTCAAGTCTGAGACCTCACT	ENST00000249364.9	chr7	128739359	128773400	+	GENCODE release 31	protein_coding	protein_coding	ENSG00000128595.17	CALU	5.66675	5.33552	6.01815	7.18673	7.04734	7.17629
clstr_1953_3727_9	0.00298237	-2.6325	-1.39643	down	5.05999	6.45643	TTTCAACACTAGAGTAGGGCGGACTGCATTGTTTGGCCCTGAGAACTATAGAAACAACGT	ENST00000282356.9	chr5	111224384	111494886	+	GENCODE release 31	protein_coding	protein_coding	ENSG00000152495.11	CAMK4	4.85924	5.48887	4.83187	6.44042	6.41441	6.51445
clstr_33465_1707_11	0.0150147	2.01752	1.01258	up	8.46925	7.45667	CCAGGATCTGATCAAAGGCATCGAGTACTTACACTACCAGAAGATCATCCACCGTGACAT	ENST00000392473.2	chr12	121243588	121298308	-	GENCODE release 31	protein_coding	protein_coding	ENSG00000110931.19	CAMKK2	7.97988	8.7343	8.69356	7.38235	7.49479	7.49286
clstr_77545_1019_16	0.00139342	2.076	1.05381	up	7.3911	6.3373	CCAAACATGGATAGAAGATTAAGCTTCTCAAAGACGAAGAAACGTATCAAGTGCATAGGG	ENST00000378494.8	chr2	44361947	44772592	+	GENCODE release 31	protein_coding	protein_coding	ENSG00000143919.15	CAMKMT	7.34379	7.60346	7.22606	6.43431	6.19323	6.38435
clstr_6100_2093_8	0.00213368	-2.66823	-1.41588	down	7.3971	8.81299	AGACACTGGAATTCACGTTCCTTCAGAAGATATTCCTGAAACTATGGACGAAGATTCTTC	ENST00000358823.6	chr1	200739558	200860704	+	GENCODE release 31	protein_coding	protein_coding	ENSG00000118200.14	CAMSAP2	7.02083	7.50897	7.66151	8.9208	8.74292	8.77525
clstr_19069_3516_15	4.01e-05	2.56157	1.35703	up	9.39331	8.03628	TGTACAAAGAACCCAGCGCCAAGTCCAACAAGTTCATCATCCACAATGCCCTATCACACT	ENST00000446248.4	chr19	7595902	7618304	+	GENCODE release 31	protein_coding	protein_coding	ENSG00000076826.9	CAMSAP3	9.38028	9.41193	9.38772	7.92882	8.01604	8.16399
clstr_4626_7712_8	0.00465656	-2.75806	-1.46365	down	5.1961	6.65976	GATAGGAAGTAGGTTTAAAGCCTACCAGTGTAACCTACCAGTACAACTGTGAATCCTAGG	ENST00000303635.12	chr1	6785454	7769706	+	GENCODE release 31	protein_coding	protein_coding	ENSG00000171735.19	CAMTA1	4.69094	5.51126	5.38612	6.64418	6.70919	6.62591
clstr_14935_700_10	0.000407948	3.00136	1.58562	up	7.68607	6.10045	ATCATCCTCTACAATCGCAAGAAGGTGAAATATCGGAAGGATGGTTACCTCTGGAAGAAG	ENST00000361571.9	chr17	4967997	4987370	-	GENCODE release 31	protein_coding	protein_coding	ENSG00000108509.21	CAMTA2	7.40942	7.82465	7.82414	6.18866	6.08298	6.02971
clstr_2272_1822_8	0.00288468	-2.34597	-1.23018	down	6.60618	7.83636	CAAGCTCATCGAATTTGAAGATCGATGCTTTGTCATGTCTATACGTAATCCTCTGTAACC	ENST00000545606.6	chr12	67269358	67319953	+	GENCODE release 31	protein_coding	protein_coding	ENSG00000111530.13	CAND1	6.23713	6.77756	6.80384	7.77596	7.81867	7.91447
clstr_25427_1641_4	2.35e-05	3.16178	1.66074	up	11.367	9.70628	TTCCTGTTGCCGGAGACCAAGATCGGAAGCGTGAAATACGAAGGCATCGAGTTCATTTAA	ENST00000302345.6	chr17	78991717	79009817	-	GENCODE release 31	protein_coding	protein_coding	ENSG00000171302.17	CANT1	11.5036	11.2749	11.3226	9.6697	9.69393	9.75522
clstr_81781_1021_19	8e-05	-2.61515	-1.38689	down	10.4144	11.8013	AAGACAGAAGGTTGCCACATATACCTCAGTGAAGATGCATTAGACTGTGAGATCGTGAGC	ENST00000489374.5	chr6	17393633	17556659	+	GENCODE release 31	protein_coding	protein_coding	ENSG00000112186.12	CAP2	10.2879	10.3874	10.5679	11.8261	11.8155	11.7622
clstr_34172_2054_12	0.00182261	-3.31026	-1.72695	down	8.90957	10.6365	TACCACATGTTCACCTTTATCAGCGTGGATACTGTCAGCATGAGTACATATTTCAACCCA	ENST00000229922.7	chr6	17393595	17557780	+	GENCODE release 31	protein_coding	protein_coding	ENSG00000112186.12	CAP2	8.45871	9.20546	9.06454	10.7399	10.5766	10.5931
clstr_91887_894_12	0.00246662	2.26476	1.17936	up	12.4535	11.2741	ATATCTGATGACTGCTTTGTGCTGGACAACGGGCTCTGTGGCAAGATCTATATCTGGAAG	ENST00000263867.9	chr2	85394753	85410366	-	GENCODE release 31	protein_coding	protein_coding	ENSG00000042493.16	CAPG	12.758	12.4442	12.1583	11.3043	11.2649	11.2532
clstr_31526_1912_6	4.96e-05	3.3237	1.73279	up	10.7107	8.97795	ACATGGAGATCAGCGTGAAGGAGTTGCGGACAATCCTCAATAGGATCATCAGCAAACACA	ENST00000527323.5	chr11	65182462	65211987	+	GENCODE release 31	protein_coding	protein_coding	ENSG00000014216.15	CAPN1	10.5693	10.8733	10.6896	8.9183	9.01295	9.0026
clstr_39959_2517_27	0.000193519	2.069	1.04893	up	12.7314	11.6825	CACACCCAGAGGGTAGGGCAGCAGATCTTCTTTATAACTATTTATTGTTCGAATCACTTT	ENST00000391984.7	chr2	240586734	240599104	+	GENCODE release 31	protein_coding	protein_coding	ENSG00000142330.20	CAPN10	12.5741	12.8216	12.7987	11.665	11.7044	11.6781
clstr_28119_128_20	0.0325766	-3.08218	-1.62395	down	2.62074	4.2447	TAAGATGGACATAACCTGTACGACCTTCTGATGGGCTTTCAACTTTGAACTGGATGTGGA	ENST00000397163.8	chr15	42359501	42412317	+	GENCODE release 31	protein_coding	protein_coding	ENSG00000092529.24	CAPN3	3.12929	3.10894	1.62399	4.39594	4.24144	4.09671
clstr_36319_2720_27	2.58e-05	2.14323	1.09978	up	12.0265	10.9267	CCATCCATTTCCTCACTCAGTGGAGATTTGCCAAATGAATAAACGACACCTTTGAGGCCC	ENST00000456580.6	chr11	77066993	77124495	+	GENCODE release 31	protein_coding	protein_coding	ENSG00000149260.18	CAPN5	11.9411	12.0961	12.0422	10.9591	10.9347	10.8862
clstr_7835_5517_7	0.00643218	-3.38883	-1.76079	down	6.28453	8.04532	ATAATTTCCAGCAGTGTTATAAGCGAGGAGGGACATCTGGTGGTCCACGAGCAAATTCGA	ENST00000537553.5	chr12	30709552	30753659	-	GENCODE release 31	protein_coding	protein_coding	ENSG00000110888.17	CAPRIN2	5.61826	6.52567	6.70965	8.05064	8.05104	8.03428
clstr_17806_2867_12	0.000938544	-2.43856	-1.28603	down	5.00448	6.2905	AAACAGAGTTTATGACCTCAGAGACTCCTGAGGTATTTAACGTTAATGCACCTCTGCCTC	ENST00000298892.9	chr12	30709553	30754514	-	GENCODE release 31	protein_coding	protein_coding	ENSG00000110888.17	CAPRIN2	5.18183	5.1142	4.71739	6.3146	6.24165	6.31526
clstr_109316_671_12	0.000307789	-7.13964	-2.83585	down	6.41775	9.2536	TGAACTACTATGCAGGTGTGAGCGCATCCATTGACACTGATGTGTACTTCATCATCATGA	ENST00000397367.6	chr5	35904295	35938779	-	GENCODE release 31	protein_coding	protein_coding	ENSG00000152611.12	CAPSL	5.98581	6.82103	6.44642	9.20248	9.27278	9.28556
clstr_13282_763_3	0.0054035	-2.35923	-1.23832	down	9.87116	11.1095	TATCAGACAATGTCGGACACTACTTTCAAAGCCTTACGTCGACAGTTGCCAGTTACACGC	ENST00000361183.8	chr7	116862587	116922049	+	GENCODE release 31	protein_coding	protein_coding	ENSG00000198898.14	CAPZA2	9.43474	10.035	10.1437	11.2056	11.0384	11.0844
clstr_129385_689_21	0.0061741	-2.70815	-1.43731	down	7.09267	8.52998	AGGAGCAGGATATGGTGAGATTCTGTAATCTTATGTTCATGACTCGTCTCAGTTTAGATC	ENST00000490693.5	chr7	116862600	116904754	+	GENCODE release 31	protein_coding	protein_coding	ENSG00000198898.14	CAPZA2	6.60765	7.28542	7.38496	8.76773	8.44388	8.37832
clstr_102707_349_6	0.000702761	-2.52669	-1.33725	down	2.87715	4.2144	TACCACTCTGCATCGATGGAAATCCAGTACTCTTGTCTCACCACAATGTAATGGGCGACT	ENST00000317658.4	chr12	18738101	18739187	+	GENCODE release 31	protein_coding	protein_coding	ENSG00000177938.4	CAPZA3	3.1425	2.75855	2.73039	4.23707	4.28573	4.1204
clstr_17542_1074_8	0.000257421	2.65527	1.40886	up	7.88805	6.47919	ACCTCCAACTCGAGATCGATCAGCTAAAGCACCGGTTGAATAAGATGGAGGAGGAATGTA	ENST00000396946.8	chr7	2906141	3043945	-	GENCODE release 31	protein_coding	protein_coding	ENSG00000198286.9	CARD11	7.69207	7.98406	7.98803	6.3685	6.5778	6.49128
clstr_146405_532_17	0.00291349	-3.38153	-1.75767	down	3.28305	5.04072	CCTTGCATAAAGGATCTCTATATCCTAGAATCCCAGGTTTAGGTAAAGAGTTGCAAACTG	ENST00000375706.6	chr11	105041326	105045315	-	GENCODE release 31	protein_coding	protein_coding	ENSG00000204397.7	CARD16	3.31958	3.71836	2.8112	5.06958	5.14015	4.91243
clstr_155104_26_10	0.0108917	-7.26243	-2.86045	down	3.26197	6.12242	ATGTAGGTAATGCTAGAATCAGAAGGAAGTACGTGGAGTAAATGCAAAGGTATAAGACCG	ENST00000526823.1	chr11	105137943	105139282	-	GENCODE release 31	protein_coding	protein_coding	ENSG00000255501.2	CARD18	2.10603	3.46713	4.21275	6.30551	6.25537	5.80639
clstr_102202_761_14	0.000231799	2.83297	1.50231	up	9.17152	7.6692	AGAGGAGGTTTATGATGACCCAGAGCACGTTGGATATGATGGTGAAGAGGACTTCGAGAA	ENST00000381677.4	chr5	40841308	40860175	+	GENCODE release 31	protein_coding	protein_coding	ENSG00000132357.14	CARD6	8.99815	9.1154	9.401	7.66203	7.6731	7.67248
clstr_20277_1005_9	0.00554582	2.51328	1.32957	up	5.64528	4.31571	GATGAAAGTTCAAGCACGAGATGTGACGGCTAGGGATTCAATCCTCAGTCACAAGGTTCT	ENST00000254691.10	chr5	40841367	40855354	+	GENCODE release 31	protein_coding	protein_coding	ENSG00000132357.14	CARD6	5.33681	5.60824	5.9908	4.17224	4.1511	4.62379
clstr_5099_3137_14	0.00126675	-2.80418	-1.48758	down	5.26659	6.75417	GAAGGAACTGTTCATCGGATTCTGTTGGGAGATGTGCAGACTATTCCAATACAGATTATA	ENST00000438828.4	chr2	202912275	202988263	+	GENCODE release 31	protein_coding	protein_coding	ENSG00000138380.18	CARF	4.98531	5.22478	5.58969	6.71189	6.68939	6.86124
clstr_27934_1210_12	1.87e-05	2.61857	1.38878	up	9.48327	8.09449	GACACATTTGACATCCGGATCCTGATGGCCAAGTCTGTCAAGTACACGGTGAACTTCTTA	ENST00000327064.8	chr19	10871513	10923070	+	GENCODE release 31	protein_coding	protein_coding	ENSG00000142453.11	CARM1	9.42914	9.52463	9.49603	8.02428	8.06505	8.19414
clstr_16904_3805_13	3.02e-06	6.60179	2.72286	up	10.5786	7.85575	CAAAGCAAAGATGGCGAGATCAAGAAAGCTGGCTCAGATGGTGACATTATGGACAGTTCC	ENST00000334583.11	chr16	67645144	67657569	+	GENCODE release 31	protein_coding	protein_coding	ENSG00000159753.14	CARMIL2	10.5158	10.637	10.583	7.89773	7.73082	7.9387
clstr_36318_1131_4	0.00368007	2.10084	1.07097	up	11.241	10.17	GTGGACAACGGTTACGGCTATGTCTCCAATGGGTCTGTCTACTTTGATACAGCGAAGTTT	ENST00000531387.5	chr11	3000922	3057437	-	GENCODE release 31	protein_coding	protein_coding	ENSG00000110619.17	CARS	10.9151	11.5055	11.3024	10.1086	10.207	10.1945
clstr_63139_1407_10	6.26e-07	3.1933	1.67505	up	12.4267	10.7516	AAACTGTTGGAATTTCTCTGGCAAATCAACAGTACGTTTCAGGAGACGGCAGCGAGGCTA	ENST00000257347.9	chr13	110641417	110706116	-	GENCODE release 31	protein_coding	protein_coding	ENSG00000134905.17	CARS2	12.3905	12.4741	12.4154	10.7191	10.7588	10.7771
A_33_P3213342	0.000972608	-17.833	-4.15648	down	3.06226	7.21874	CTACAAACTATTATCCTTTTTCTCCGTTACTAAAATGCTATTAAGAGAAAGTAGGGCTGG	NM_170589	chr15	40594249	40664342	+	Refseq	protein_coding			CASC5	3.04096	3.90184	2.24399	7.20766	7.26277	7.18579
clstr_21252_1267_7	0.000162184	-2.96427	-1.56768	down	8.09204	9.65971	ACATAATTCATCGTAATGCTCATCGGAAGAATAAGCCGTGTACTGATTTGGAAAGTGGAG	ENST00000297273.9	chr7	94509809	94557019	+	GENCODE release 31	protein_coding	protein_coding	ENSG00000127995.17	CASD1	7.94786	8.02887	8.29938	9.64591	9.59604	9.73719
clstr_139662_411_17	0.00535504	2.05694	1.0405	up	6.3897	5.3492	AGGTCACCTTCTACACTTTGTCTGAACACTTCCAGTGACAGGAATGCGTTGCTCTATGAG	ENST00000486402.1	chrX	41660101	41665832	-	GENCODE release 31	protein_coding	protein_coding	ENSG00000147044.21	CASK	6.16305	6.69391	6.31213	5.37283	5.51707	5.1577
clstr_10292_1759_9	0.00217983	2.44006	1.28692	up	4.87161	3.58469	CCCAGTACTACAAGGTGTTGGTGGACAATGGCTACGAGAACATTGATTTCATCACCGACA	ENST00000343516.7	chr16	2177180	2196525	-	GENCODE release 31	protein_coding	protein_coding	ENSG00000167971.15	CASKIN1	4.91053	4.98835	4.71595	3.80167	3.2615	3.69091
clstr_86607_240_10	2.72e-05	2.71255	1.43965	up	11.727	10.2874	AAACTGAAGACAAAGTTCGGGTCATGGCAGACTCTATGCAAGAGAAGCAACGTATGGCAG	ENST00000393150.7	chr11	104942868	104956698	-	GENCODE release 31	protein_coding	protein_coding	ENSG00000196954.14	CASP4	11.5975	11.7825	11.801	10.3118	10.2901	10.2602
clstr_177767_108_16	1.77e-05	2.27825	1.18793	up	13.9739	12.7859	AGAAGGACTTCATTGCTTTCTGTTCTTCAACACCACATAACGTGTCCTGGAGAGACCGCA	ENST00000438448.6	chr11	104994235	104999028	-	GENCODE release 31	protein_coding	protein_coding	ENSG00000137757.11	CASP5	13.9288	13.9398	14.053	12.8398	12.7386	12.7794
clstr_8936_4059_5	0.00130483	-24.9499	-4.64096	down	2.25443	6.89539	ACAGACATCCCAGCATGCAACTTTGAAGCCAGAACGAAGTTTCGAGATTCTTACCGAACA	ENST00000551025.3	chr6	89829900	89871412	+	GENCODE release 31	protein_coding	protein_coding	ENSG00000118412.12	CASP8AP2	3.09013	1.14564	2.52752	6.92691	6.87746	6.88181
clstr_36251_2719_22	8.92e-06	2.31701	1.21226	up	9.561	8.34874	CATTGCGCCTGACCTATTTCTGGTTCTTAGGGCCCTGGATGTTAGGATGGATTTCTGAAT	ENST00000333868.10	chr1	15491401	15524215	-	GENCODE release 31	protein_coding	protein_coding	ENSG00000132906.18	CASP9	9.53064	9.57013	9.58224	8.27428	8.36335	8.40858
clstr_29753_2131_8	0.000886934	-3.77356	-1.91593	down	9.89945	11.8154	GGCAACATCTTTATCCGTAGTGGGTATGGTTGACACTAGCCCAATGAAATGAATTAAAGT	ENST00000614113.4	chr7	116525009	116561184	+	GENCODE release 31	protein_coding	protein_coding	ENSG00000105974.12	CAV1	9.47356	10.0664	10.1584	11.7821	11.8552	11.8088
clstr_33714_2431_14	0.00451289	-2.48688	-1.31434	down	6.57726	7.8916	TGCCCTAGGCCATTGCAGCATCCTTAGATGGGACGCATAATCATTACCTTAAAGCATCAC	ENST00000222693.5	chr7	116499738	116508541	+	GENCODE release 31	protein_coding	protein_coding	ENSG00000105971.15	CAV2	6.12469	6.7787	6.8284	7.87564	7.94314	7.85603
clstr_107351_858_6	0.00879283	2.24934	1.1695	up	6.25733	5.08783	AAATCCTTTCAGAATGTAGCACTCACGCCCTAATAAGGAGCGAATCCTACATCCACCAAG	ENST00000303927.4	chr11	6318946	6320501	-	GENCODE release 31	protein_coding	protein_coding	ENSG00000170955.10	CAVIN3	6.02731	6.73342	6.01127	5.16693	5.11922	4.97732
clstr_122024_416_6	0.0478275	2.11885	1.08328	up	7.07618	5.99289	CCCTTCGTTCCCGTCTCGTTATAGGTACTAGTGAACATTGGGAACAACTTTGATTCAGAA	ENST00000564786.1	chr16	49279290	49281482	-	GENCODE release 31	protein_coding	protein_coding	ENSG00000102924.12	CBLN1	7.54264	7.09799	6.5879	6.20895	6.30847	5.46126
clstr_94456_367_22	0.00100395	2.08666	1.0612	up	11.1276	10.0664	CATCGCCTTCAAGGTTGCTGATCCCACACCCTTTCATATTCAAGCTGAAGTGACGATGAA	ENST00000290349.11	chr21	36070024	36073164	+	GENCODE release 31	protein_coding	protein_coding	ENSG00000159228.13	CBR1	10.9233	11.3458	11.1138	10.0385	10.0977	10.0632
clstr_109890_460_12	0.000267414	5.16744	2.36945	up	8.20621	5.83676	TTGCCACTAGAAACATGTGCAACGAGTTACTGCCGATAATGAAACCTCATGGGAGAGTGG	ENST00000290354.6	chr21	36135079	36146562	+	GENCODE release 31	protein_coding	protein_coding	ENSG00000159231.6	CBR3	7.85194	8.49636	8.27034	5.9303	5.75086	5.82914
clstr_46255_46_10	0.00281871	2.51892	1.3328	up	4.80473	3.47193	ACCAGGACGCACGTTTCAAGCTCATCAGTAAAGGTTCCTTAAATTCCCGAAGGGCAAGAA	ENST00000618024.4	chr21	6444869	6468040	-	GENCODE release 31	protein_coding	protein_coding	ENSG00000274276.4	CBSL	4.7695	4.81581	4.82888	3.37201	3.18131	3.86245
clstr_42316_1781_12	0.0130924	-2.42759	-1.27953	down	5.1988	6.47833	AAATATAATGTCTCCACGTGGAGGGTAGGTATTGTTGCGTAGTGTTGAAGATCACAGACC	ENST00000377447.7	chr9	152914	179025	-	GENCODE release 31	protein_coding	protein_coding	ENSG00000172785.18	CBWD1	4.60041	5.51273	5.48327	6.5226	6.48573	6.42665
clstr_64344_885_15	0.00199212	-4.08104	-2.02894	down	8.30045	10.3294	TTTCAAGGACAGTGTTCACTAGTCTACCATAGACCCTAGAAGAGTTACCCAACACATAGT	ENST00000382389.5	chr9	171953	179023	-	GENCODE release 31	protein_coding	protein_coding	ENSG00000172785.18	CBWD1	7.74831	8.48103	8.67201	10.3579	10.2814	10.3488
clstr_70326_1095_29	1.71e-05	-2.98646	-1.57843	down	12.7357	14.3141	TGACACTGAGAGAACAAATCGATTGGTCCTCCTTGGCAGAAATTTAGATAAGGATATCCT	ENST00000416503.6	chr2	113437763	113496171	+	GENCODE release 31	protein_coding	protein_coding	ENSG00000136682.14	CBWD2	12.648	12.6985	12.8606	14.299	14.3083	14.335
clstr_82753_466_40	0.000466985	-2.69504	-1.4303	down	11.0079	12.4382	AATTTGATTACATACTGTTAGAGACCACTGGATTGGCAGACCCAGGTGCAGTGGCTTCTA	ENST00000433343.6	chr2	113437788	113495797	+	GENCODE release 31	protein_coding	protein_coding	ENSG00000136682.14	CBWD2	10.7414	11.121	11.1613	12.4905	12.4055	12.4186
clstr_51612_1498_28	3.05e-06	-3.39138	-1.76187	down	12.5401	14.302	GAAGGGATTGGTGTCAATCAAAGACAAATCACAACAAGTGATTGTCCAGGGTGTCCATGA	ENST00000360171.10	chr9	68241481	68300013	+	GENCODE release 31	protein_coding	protein_coding	ENSG00000196873.15	CBWD3	12.5191	12.4749	12.6262	14.3001	14.2784	14.3274
clstr_44500_1805_12	8.76e-05	-2.93181	-1.55179	down	12.5203	14.0721	TATTGGAGAGTATACAGTACAAGCAGATCATTCTGCCTTAGAGGTGCTAATTCCCGAAAT	ENST00000393408.7	chr17	48070052	48101198	-	GENCODE release 31	protein_coding	protein_coding	ENSG00000108468.15	CBX1	12.3293	12.6159	12.6158	14.0713	14.0971	14.048
clstr_54932_1532_17	1.25e-05	-6.67557	-2.73889	down	12.6974	15.4363	AGAAACCTAATCAGATGGTTAGAGGTGTTGGCAGTTTAGGACCTGCTGTCATAAATGTGT	ENST00000396386.7	chr7	26201745	26213607	+	GENCODE release 31	protein_coding	protein_coding	ENSG00000122565.19	CBX3	12.6208	12.5722	12.8993	15.4774	15.429	15.4024
clstr_2121_7244_3	0.000215496	-6.63403	-2.72988	down	7.87721	10.6071	GATTTAATCATCGAAGCGTAGCTGGGTTAAGAAACAGTCTGATCGTAAGGATGTTGTCGA	ENST00000209875.9	chr12	54230942	54280122	-	GENCODE release 31	protein_coding	protein_coding	ENSG00000094916.16	CBX5	7.46027	8.05044	8.12092	10.6872	10.5503	10.5837
clstr_24876_2012_21	0.00499546	2.37046	1.24517	up	8.01636	6.7712	TGAACCACTCAAACCAATTCACCCAGCTGGGCAACATCACTGAAACCACCAAGTTTGAAA	ENST00000318003.11	chr19	13906201	13930879	+	GENCODE release 31	protein_coding	protein_coding	ENSG00000132024.17	CC2D1A	7.6143	8.36647	8.06832	6.70875	6.84699	6.75785
clstr_42116_1664_18	0.00164848	2.75909	1.46419	up	9.38456	7.92037	AGCAAAGGCATCAAGTTTGAGATCTTCCACAAAGGGTCCTTCTTCAGAAGCGACAAGCTG	ENST00000438021.5	chr1	52352538	52360196	-	GENCODE release 31	protein_coding	protein_coding	ENSG00000154222.14	CC2D1B	9.04323	9.67819	9.43227	7.83446	7.89423	8.03242
clstr_8218_2868_13	0.00518919	-11.2584	-3.49293	down	3.80213	7.29506	TGCTCCTTTGTAACGTTGTTGAGGGCCCTCTTGTTTCCAATGAGCAGCTTATAGGTTACT	ENST00000649564.1	chr18	59430939	59697662	-	GENCODE release 31	protein_coding	protein_coding	ENSG00000183287.14	CCBE1	4.47349	4.38928	2.54364	7.35565	7.2618	7.26774
A_23_P315206	0.000358215	2.38128	1.25174	up	11.0092	9.75742	CTGTCTTTGTCCAGGTTTCAGACATTTCTAGGTTGGGGAAGATGCTATTGGGAAACCTCT	NM_004059	chr9	128832942	128881950	-	Refseq	protein_coding			CCBL1	11.1332	11.0977	10.7965	9.78123	9.7968	9.69423
A_33_P3318696	0.00712807	-2.16342	-1.11332	down	7.29625	8.40956	GCATCAGCGATGAGGTTTATGAATGGCTTGTATATTCTGGAAATAAGCACTTAAAAATAG	NM_001008661	chr1	88935779	88992629	-	Refseq	protein_coding			CCBL2	6.87346	7.60229	7.41299	8.44464	8.41823	8.36582
clstr_26500_1777_12	0.00602448	2.86935	1.52073	up	5.38447	3.86375	TTTCCTCATCTAGAGGCTTCCGCTTAGCAGAGCTTTCTAGGAGCCCTATGAGCCTTTAAT	ENST00000417826.3	chr17	44899729	44905390	+	GENCODE release 31	protein_coding	protein_coding	ENSG00000167131.17	CCDC103	4.96326	5.63308	5.55708	3.8528	3.53611	4.20233
clstr_45382_1544_15	0.000484171	-2.21525	-1.14747	down	6.65524	7.8027	AAACAATGTTAGTAGAGATCCCTCTAGGCTTTACAAACCCACCAAAGGTTGGGAAGAACG	ENST00000379611.10	chr5	115267190	115296654	-	GENCODE release 31	protein_coding	protein_coding	ENSG00000164221.13	CCDC112	6.5691	6.53601	6.86059	7.88163	7.76169	7.76479
clstr_12301_210_8	0.00121922	2.39891	1.26238	up	7.89983	6.63745	TGAGATGTTTGAGAAATATTACGCTAAACTGGAGCCCAGGGATCAGCGACCTCCACGATT	ENST00000219299.8	chr16	58249936	58283836	+	GENCODE release 31	protein_coding	protein_coding	ENSG00000103021.9	CCDC113	7.59641	8.02971	8.07338	6.65325	6.58684	6.67227
clstr_46530_1222_11	0.000103155	-3.86975	-1.95224	down	3.90698	5.85922	TACTCGTTAATAAGCTATTCCACAAACCTCCAGTTAACCTAACACATGACCCTAACCTAG	ENST00000324364.3	chr2	27625639	27629012	-	GENCODE release 31	protein_coding	protein_coding	ENSG00000176714.9	CCDC121	4.13369	3.85737	3.72989	5.85564	5.78718	5.93486
clstr_151523_389_17	0.0118317	-6.78621	-2.76261	down	1.88454	4.64714	CACAATGGAAAGCATCGTCTTTCCAAACCTCTCTGACTTCATATTCGCAATTATCAAGAG	ENST00000614023.1	chr13	43858151	43858801	-	GENCODE release 31	protein_coding	protein_coding	ENSG00000151773.13	CCDC122	3.12705	1.44113	1.08543	4.61441	4.63868	4.68834
A_33_P3417141	0.000115791	2.41073	1.26947	up	13.4451	12.1756	ACAAGAGAACCCCAACATGCGGCTGTCGCAGCTGAAACAGCTGCTCAAGAAGGAGTGGCT	NM_138442	chr19	17935096	17943985	+	Refseq	protein_coding			CCDC124	13.3113	13.5881	13.4357	12.1243	12.2202	12.1823
A_24_P77947	0.00933403	-2.54605	-1.34826	down	5.78213	7.13039	GCCTTCTTGCAAATCAAAGGAAACGTCAGTTGCTGATTGGACTTCTGAAATCTCTGAGAA	NM_024553	chr7	93232340	93276428	+	Refseq	protein_coding			CCDC132	5.23749	6.21149	5.8974	7.13357	7.13972	7.11788
clstr_45674_442_10	0.00345577	-2.76449	-1.46701	down	7.29866	8.76567	AAAGTTGCCTTGCCAACTAATACGACCTCATCGAGACCTCGGACTGAGTGTTGTAGTGAT	ENST00000295124.9	chr2	108786771	108876578	+	GENCODE release 31	protein_coding	protein_coding	ENSG00000163006.12	CCDC138	6.89329	7.30068	7.70201	8.82567	8.78171	8.68963
clstr_8000_5311_10	1.44e-05	-10.236	-3.35557	down	7.43623	10.7918	TTTCAACGTTCACTTCTCGTGATGAACAAGACTTCAGAAATGGCCTTGCGGCATTAGATG	ENST00000489746.5	chr3	123913727	123958900	-	GENCODE release 31	protein_coding	protein_coding	ENSG00000175455.15	CCDC14	7.2418	7.37983	7.68704	10.8189	10.7722	10.7843
clstr_11136_3177_19	0.00744608	-6.84669	-2.77541	down	3.10637	5.88178	AAACAACAACCTACGTCAGAGGCTACCTCACGTTGTCACATTAATTTAGATGAGACACAG	ENST00000360495.9	chr17	16690325	16774999	+	GENCODE release 31	protein_coding	protein_coding	ENSG00000170160.17	CCDC144A	4.16195	2.84159	2.31557	5.75483	5.87964	6.01085
clstr_50129_1863_12	0.022056	-5.17766	-2.3723	down	4.04262	6.41492	AAATGGAGAGCATGACAGGTAAGCCTATAGCAGCGTTTAACAGGAGACAATTGGTCAAGC	ENST00000340621.9	chr17	16690232	16712148	+	GENCODE release 31	protein_coding	protein_coding	ENSG00000170160.17	CCDC144A	2.79109	4.3888	4.94796	6.59059	6.36579	6.28838
clstr_30945_1203_13	4.5e-05	3.80373	1.92742	up	11.3851	9.4577	CTAGGCATGATTTGGTTGAACACGAGAAATATTGTGACCAATATCGCTTTGCTATAGAGC	ENST00000283233.9	chr2	158171081	158456753	-	GENCODE release 31	protein_coding	protein_coding	ENSG00000153237.17	CCDC148	11.561	11.3485	11.2459	9.51679	9.47658	9.37973
clstr_21798_3717_12	0.00212959	2.06914	1.04903	up	8.5218	7.47277	GGTGAAATGAGAGCCAGTAAGTTAGTTGATCCTGTCACAGATATAACCCTGATAACACCC	ENST00000504487.5	chr4	24806117	24912886	-	GENCODE release 31	protein_coding	protein_coding	ENSG00000181982.18	CCDC149	8.42205	8.77778	8.36558	7.52351	7.32711	7.56769
clstr_103280_330_14	0.0121693	2.05445	1.03875	up	6.72545	5.6867	AGGAAACAGGCTAATCTTGCACAACTATTGAGAGATTCTCAGGACCGAAATAAACATCTG	ENST00000502801.1	chr4	24808188	24912954	-	GENCODE release 31	protein_coding	protein_coding	ENSG00000181982.18	CCDC149	6.2884	7.01751	6.87043	5.55478	5.65543	5.84988
clstr_32124_2586_12	0.000131239	-5.77249	-2.52919	down	5.56824	8.09744	GGAAGAAGCTCATCGCTGGTTTAAGCACAGGTTTGATGGTCTACAACTTGAGCTGACAAA	ENST00000431807.6	chr2	196639554	196732800	+	GENCODE release 31	protein_coding	protein_coding	ENSG00000144395.18	CCDC150	5.36331	5.45906	5.88236	8.2366	8.00909	8.04662
clstr_52957_1823_526	0.0112354	2.34921	1.23218	up	6.46372	5.23155	ATCACTCAAGATCCGTTCCCAGAAATTAATCGAAAGTCACAAGAAGCACCGTCGCTCTCG	ENST00000356392.9	chr19	11420605	11435121	-	GENCODE release 31	protein_coding	protein_coding	ENSG00000198003.12	CCDC151	5.96153	6.82322	6.60641	5.37045	5.04165	5.28254
clstr_25887_769_5	0.000328398	-3.15874	-1.65935	down	9.05018	10.7095	ATTCGCGATTTAGAGCAACGCCTTTCTGTTGGCAAAGATTCTCACCTTAAGCGTAGACGG	ENST00000361970.10	chr5	42756818	42802439	+	GENCODE release 31	protein_coding	protein_coding	ENSG00000198865.10	CCDC152	8.79665	9.14884	9.20504	10.8366	10.6067	10.6853
clstr_46514_2197_13	0.0270135	3.77176	1.91524	up	4.77371	2.85847	AGTTGGCAGTTGTAGCTTCCTACATCACATCTGCGGGAAACGGAAATTTCTTCCTTCCTT	ENST00000447857.8	chr19	49388249	49417990	+	GENCODE release 31	protein_coding	protein_coding	ENSG00000161609.10	CCDC155	4.45896	5.4384	4.42376	3.53691	3.03808	2.00044
clstr_7811_3330_8	0.0172711	-3.34265	-1.74099	down	4.53049	6.27148	AAGTGGAGCGCCGCTCACTACGCTTAGAGGTCACAGAATTCAAACGAAGTGTGAATGAAA	ENST00000380701.8	chr9	15553043	15974037	+	GENCODE release 31	protein_coding	protein_coding	ENSG00000164989.17	CCDC171	4.37282	5.35631	3.86233	6.37181	6.13153	6.3111
clstr_16295_1216_16	1.5e-06	-7.40175	-2.88787	down	8.84684	11.7347	AAAGAGCTGAACGACAAAGGAATGAAGCACTATATAATGCCGAAGAGCTGAGTAAAGCTT	ENST00000401026.7	chr1	93180363	93278607	+	GENCODE release 31	protein_coding	protein_coding	ENSG00000122483.17	CCDC18	8.73812	8.87576	8.92662	11.7979	11.7086	11.6976
clstr_46511_1285_4	5.37e-06	6.87697	2.78177	up	9.91156	7.12978	GACTTTGGGAGCATCGAGAATTCTTTCTGCCCAACTAAGCGAATTATAGCGAACTGCGGA	ENST00000316554.4	chr12	48183584	48185926	+	GENCODE release 31	protein_coding	protein_coding	ENSG00000177875.4	CCDC184	9.79619	10.0636	9.87488	7.12709	7.18712	7.07513
clstr_55865_857_18	0.000104499	-8.84993	-3.14567	down	5.61745	8.76311	TTGTTGGAAGAAATAGAATCTGAGCTCTTATCTACGGAGTTTGCAGAACATCGAGTACCA	ENST00000369285.7	chr10	114161608	114174202	-	GENCODE release 31	protein_coding	protein_coding	ENSG00000165813.20	CCDC186	5.23307	5.70482	5.91446	8.81491	8.69454	8.7799
clstr_6119_1461_8	0.00242505	-6.07656	-2.60325	down	6.42029	9.02354	TTTCTCAGGAGAAAGGACGGTTGCACCAGCTGTATGAAACTAAGGAAGGCGAAACGACTA	ENST00000648613.1	chr10	114120901	114174232	-	GENCODE release 31	protein_coding	protein_coding	ENSG00000165813.20	CCDC186	5.92054	6.17291	7.16742	9.01117	8.97282	9.08663
clstr_23222_3071_12	0.0257162	2.13084	1.09142	up	5.90607	4.81465	TGAGGGACACGGAGAAATGAGTGCTGCCCGCTTATGTTAGACATAGGGCAAGATTTCTAA	ENST00000636578.2	chr7	45859994	45873082	-	GENCODE release 31	protein_coding	protein_coding	ENSG00000283247.2	CCDC201	5.48804	5.74733	6.48283	4.95606	4.87226	4.61563
clstr_47383_1791_8	8.09e-05	3.3715	1.75339	up	12.6745	10.9212	TTGTGTTCAAGGATGCCAAGAAGGACGATGCTGTTCGGAAGGCCTATAAGTATCTAGCTG	ENST00000376227.4	chrX	49235470	49250520	+	GENCODE release 31	protein_coding	protein_coding	ENSG00000101997.13	CCDC22	12.5638	12.8386	12.6213	10.7886	10.9972	10.9777
clstr_82554_867_13	0.0089746	2.16946	1.11733	up	6.58582	5.46849	TCTTTGTGAGTACTTTAGCTGACATCAATCATAGCAAAGCTTGTCCGATGTCCTCCTATC	ENST00000421922.6	chr1	32200633	32205387	+	GENCODE release 31	protein_coding	protein_coding	ENSG00000160050.14	CCDC28B	6.1592	6.92711	6.67115	5.50498	5.5605	5.33998
clstr_74866_1387_20	0.00604934	-2.23	-1.15704	down	2.74897	3.90601	GAGAAACTAGGTGCACTCACAATGCTGTTGGGAGTATAAATTGGTCTAATACCTGTGGAG	ENST00000509712.6	chr1	42497111	42581416	+	GENCODE release 31	protein_coding	protein_coding	ENSG00000186409.17	CCDC30	2.74447	3.06234	2.44011	3.6955	3.89975	4.12279
clstr_68643_1230_14	0.000103142	2.83452	1.50311	up	11.0517	9.54856	TTTCTTGCCTCTTCCGGACATTCATGCTTGTGTCCCAAGCATTCCCTTGGTGAATTGTCA	ENST00000358005.7	chr15	40553099	40565052	-	GENCODE release 31	protein_coding	protein_coding	ENSG00000128891.15	CCDC32	10.9796	11.238	10.9375	9.5742	9.57477	9.49671
clstr_25387_906_6	0.00364694	-2.54684	-1.34871	down	3.98784	5.33655	TGATGTGAAACCGCTTTCTATGTTTAGAACATCGGGTCAGAAGTTGAGATTTCCACTATC	ENST00000537566.5	chr12	122776558	122827378	+	GENCODE release 31	protein_coding	protein_coding	ENSG00000130783.13	CCDC62	3.65003	4.28106	4.03242	5.58029	5.24464	5.18471
A_33_P3351681	0.00043923	-79.345	-6.31007	down	2.53406	8.84412	GATACAAATGACTCAAAGGCAGCTCAGTTGTACTGGTTTTGAAAACTCAAGGATTTTATA	NM_181645	chr11	93330717	93438470	+	Refseq	protein_coding			CCDC67	3.6652	2.18345	1.75352	9.07765	8.65499	8.79973
clstr_27046_651_7	1.55e-05	2.95678	1.56403	up	9.7065	8.14248	AGCTGGAGAGCTTACACTTTGTCATCGAGATGAAGAATGAGCGTATTCATGAGCTGGACA	ENST00000355417.7	chr5	151181052	151224092	-	GENCODE release 31	protein_coding	protein_coding	ENSG00000198624.13	CCDC69	9.73321	9.78391	9.60239	8.10078	8.12116	8.20549
clstr_65020_294_10	0.00023784	2.15742	1.1093	up	8.75756	7.64825	TTCCAACCTACCATCCTGCGCAGTGGTGATGTCTATGGCTATAGTTCATGCACAGCTAAT	ENST00000321895.7	chr3	49162535	49166331	-	GENCODE release 31	protein_coding	protein_coding	ENSG00000177352.10	CCDC71	8.64804	8.88395	8.74068	7.53511	7.70818	7.70148
clstr_89073_371_26	0.00501114	2.04427	1.03159	up	9.12331	8.09172	CATCACAGAAGAAAGACAGCCTCTCCATGTCAAGCTTCCAGTCTGTCAAGTCCATCTCTA	ENST00000409856.7	chr2	131527880	131533666	+	GENCODE release 31	protein_coding	protein_coding	ENSG00000163040.14	CCDC74A	9.44188	9.12229	8.80577	8.05803	8.10651	8.11063
clstr_75715_380_25	0.00362945	2.11573	1.08116	up	7.98214	6.90099	AAACAAGGATCTCCGTTACAAGCTCATAATGAATCAGACATCACAGAAGAAAGATGGCCC	ENST00000310463.10	chr2	130139287	130145134	-	GENCODE release 31	protein_coding	protein_coding	ENSG00000152076.18	CCDC74B	7.64966	8.25021	8.04655	6.90561	6.8741	6.92325
clstr_1785_3611_6	0.000188468	-5.37374	-2.42593	down	10.6708	13.0967	GGTGATTGTGTACGATTTAATTGATTCGATGCAACTTCGGAGACAGGAAATGGCGATTCA	ENST00000206423.7	chr3	112596794	112641269	-	GENCODE release 31	protein_coding	protein_coding	ENSG00000091986.15	CCDC80	10.9995	10.6255	10.3874	13.0943	13.173	13.0229
clstr_20864_3193_13	0.000352182	-7.90781	-2.98328	down	4.95133	7.93461	TCCTTATATCAGTAGGCACTGGTTCACTTGCCACCTGGACATTTAAATTACAGGGATACT	ENST00000530106.2	chr11	96380539	96389956	-	GENCODE release 31	protein_coding	protein_coding	ENSG00000149231.14	CCDC82	5.29501	5.1261	4.43287	7.96817	7.89953	7.93612
clstr_5606_630_12	0.00610012	-3.02815	-1.59844	down	4.2003	5.79874	AATGAATAATATAGTTATCCCGGATACCATGCTGGCAGGATCCACTTTGCGAAATTGTGG	ENST00000645439.1	chr11	96352777	96389887	-	GENCODE release 31	protein_coding	protein_coding	ENSG00000149231.14	CCDC82	3.86468	4.79655	3.93968	5.86862	5.72511	5.80249
clstr_19634_2907_12	0.00964721	-2.43285	-1.28265	down	5.3861	6.66875	CTCCCTACCAGCTAGAAGGGTAGCAAGACGTTGTAGAGTGCTTATCAGAGAGTACCATTT	ENST00000407595.3	chr2	56183990	56386172	+	GENCODE release 31	protein_coding	protein_coding	ENSG00000055813.6	CCDC85A	5.61014	4.915	5.63317	6.95464	6.53924	6.51238
clstr_76931_152_22	0.0268095	3.64593	1.86629	up	5.50597	3.63968	AGACTTCCGAATTTGATCAAAGGTAAAGAGGGACTGGAGAGCGGTCCATCTGACTTCTGT	ENST00000312579.3	chr11	65890112	65891635	+	GENCODE release 31	protein_coding	protein_coding	ENSG00000175602.3	CCDC85B	4.69983	5.32707	6.49101	3.46911	3.51032	3.93962
clstr_820_11915_6	0.0141256	-2.7136	-1.44021	down	5.47335	6.91355	TGCATTTCATGTGGCATGGAGTGTAGCCCGTTCTTGTGTCTAACATTTAATGTCGGTCAA	ENST00000380243.9	chr14	99500190	99604207	-	GENCODE release 31	protein_coding	protein_coding	ENSG00000205476.9	CCDC85C	5.85062	5.76537	4.80405	7.06221	6.90935	6.76911
clstr_62627_1720_14	6.85e-05	2.62451	1.39205	up	14.8894	13.4973	TATTTATTGAGTGCCTGTTGCATACAGGCACAATCCTAGGCACCGGCAAATACAGACAAT	ENST00000227520.10	chr11	60842113	60851081	+	GENCODE release 31	protein_coding	protein_coding	ENSG00000110104.13	CCDC86	14.7483	14.9847	14.935	13.4391	13.4843	13.5686
clstr_34799_1490_12	0.0151393	2.97611	1.57343	up	5.25333	3.67991	GGATATTGATAACTTTGTTGGCAGTACTACCAGGGAGGTCTACAAGGAGTTGATGAGCCA	ENST00000333861.5	chr11	66590176	66593063	-	GENCODE release 31	protein_coding	protein_coding	ENSG00000182791.5	CCDC87	4.55338	5.37536	5.83126	3.49136	3.74578	3.80258
clstr_23452_3067_11	0.0446626	-3.67422	-1.87744	down	2.43365	4.31109	TCAAGGGAAATACGTGACTGTATATCAGCCCACTTTGGAATTTCTTGAGTCTCTAGGCCT	ENST00000471947.2	chr2	55403387	55419850	-	GENCODE release 31	protein_coding	protein_coding	ENSG00000115355.16	CCDC88A	2.66966	3.37002	1.26128	4.51518	3.92042	4.49768
clstr_3218_3740_14	0.000133639	-8.80578	-3.13845	down	7.54476	10.6832	GCTTTAGAAGCTCGATTAGAAGAATCCACGAATTATAACCAGCAATTGCGCCAAGAACTT	ENST00000263630.13	chr2	55287842	55419888	-	GENCODE release 31	protein_coding	protein_coding	ENSG00000115355.16	CCDC88A	7.13161	7.63863	7.86403	10.6818	10.715	10.6529
A_23_P24389	0.000481825	4.69839	2.23217	up	9.33373	7.10156	CGAAACAGATGCCAACCGAGAGGGCCCTGAGGTACAGGAACCGGAGAAACGTCCCCTCAC	NM_032251	chr11	64340204	64357534	+	Refseq	protein_coding			CCDC88B	8.92852	9.61675	9.45592	6.99569	7.14773	7.16127
clstr_20480_2933_9	0.0324135	-2.75829	-1.46377	down	3.94674	5.41051	ATATTAAGAGGGAATGCGTCTTTCCTCCATGTGAAGGAAGCTCCAGTAGCATAACACTGT	ENST00000529689.5	chr11	83259097	83286407	-	GENCODE release 31	protein_coding	protein_coding	ENSG00000137500.9	CCDC90B	3.23595	3.81907	4.78519	5.29905	5.47309	5.45939
clstr_81600_1195_16	0.000178494	-5.77232	-2.52915	down	7.2059	9.73505	CACCAGGTAGATGGTCGCCCATGAGCCATGACCTTGAAGTAAGAATCAAGATTTCCACAT	ENST00000526265.5	chr11	83273246	83285988	-	GENCODE release 31	protein_coding	protein_coding	ENSG00000137500.9	CCDC90B	6.94736	7.13716	7.53317	9.8342	9.78492	9.58602
clstr_72025_338_22	0.0220108	-2.14349	-1.09996	down	4.8158	5.91576	CAGAGTTTATGGTAGAACTTCACTGAAGTTGCTGATGCCAATGTGGAATAAAGTATCTGG	ENST00000535520.5	chr12	28179277	28549191	+	GENCODE release 31	protein_coding	protein_coding	ENSG00000123106.10	CCDC91	4.43036	5.29841	4.71864	6.2019	5.90476	5.64062
clstr_14305_4423_5	0.00414659	2.0098	1.00705	up	8.75327	7.74621	ATATGTATTTCCTAATTGCTGTGGCCAAACGCCTGTGTGCCGAATCGCTTGCTTCTGATC	ENST00000545135.5	chr12	123936417	123946773	-	GENCODE release 31	protein_coding	protein_coding	ENSG00000119242.8	CCDC92	9.02321	8.78804	8.44856	7.70937	7.82054	7.70874
clstr_161767_99_28	0.0193633	2.02213	1.01588	up	6.97618	5.9603	TGTTGCTGTCCTTGGATCCCAGGCCCAGTTCACAAATGATGCAGAGACAGAGTTAATGAT	ENST00000617897.2	chr17	35997582	36001553	-	GENCODE release 31	protein_coding	protein_coding	ENSG00000275718.2	CCL15	7.1518	6.86179	6.91496	5.56649	5.88148	6.43294
clstr_109772_250_23	0.00380867	2.13558	1.09463	up	11.9065	10.8119	CAGTAGTTCTGAACAGCTTTCACTTTGCTGCTGACTGCTGCACCTCCTACATCTCACAAA	ENST00000616694.1	chr17	35983656	36001621	-	GENCODE release 31	protein_coding	protein_coding	ENSG00000275688.4	CCL15-CCL14	12.2526	11.6794	11.7875	10.8387	10.7243	10.8726
clstr_138534_13_14	4.03e-06	2.33094	1.22091	up	10.1227	8.90179	TAACCCAGAAACATCCAATTCTCAAACTGAAGCTCGCACTCTCGCCTCCAGCATGAAAGT	ENST00000225831.4	chr17	34255285	34257203	+	GENCODE release 31	protein_coding	protein_coding	ENSG00000108691.9	CCL2	10.0989	10.1761	10.0932	8.87032	8.94556	8.8895
clstr_125762_159_16	6.71e-06	23.3343	4.54438	up	12.1334	7.58902	CTGCTGTCTTGGATACACAGACCGTATTCTTCATCCTAAATTTATTGTGGGCTTCACACG	ENST00000409189.7	chr2	227813842	227817564	+	GENCODE release 31	protein_coding	protein_coding	ENSG00000115009.13	CCL20	11.8597	12.194	12.3465	7.57623	7.53531	7.65552
A_33_P3316273	6.25e-08	55.7643	5.80127	up	15.7416	9.94033	TGCTTTTGTTCAGGGCTGTGATCGGCCTGGGGAAATAATAAAGATGCTCTTTTAAAAGGT	NM_002983	chr17	36088256	36090143	-	Refseq	protein_coding			CCL3	15.7936	15.7224	15.7088	9.84355	10.0236	9.95388
clstr_132700_457_24	5.62e-07	48.0933	5.58776	up	14.9154	9.32767	ACAGCTACCTCTTCTATGGACTGGTTATTGCCAAACAGCCACACTGTGGGACTCTTCTTA	ENST00000619989.1	chr17	36194869	36196758	-	GENCODE release 31	protein_coding	protein_coding	ENSG00000276085.1	CCL3L1	14.7671	15.0453	14.9339	9.21798	9.39152	9.3735
A_33_P3296181	6.27e-06	30.4263	4.92725	up	11.1518	6.22451	AAGAGTAGTCAGTCCCTTCTTGGCTCTGCTGACACTCGAGCCCACATTCCATCACCTGCT	NM_001001437	chr17	36194869	36196758	-	Refseq	protein_coding			CCL3L3	11.0096	11.2817	11.164	5.95218	6.33878	6.38256
clstr_173507_447_40	6.58e-06	4.88127	2.28726	up	10.4608	8.1735	GGGATGGTCCACTGTCACTGTTTCTCTGCTGTTGCAAATACATGGATAACACATTTGATT	ENST00000621626.1	chr17	36103827	36105621	+	GENCODE release 31	protein_coding	protein_coding	ENSG00000275302.2	CCL4	10.4128	10.5063	10.4632	8.03586	8.25183	8.23283
clstr_149184_422_30	0.00117426	2.01192	1.00858	up	9.93401	8.92543	CATCTCCTCCATACTCAGGACTCCTCTCCGCAGTTCCTGTCTCTTCTCTTAATGTAATCT	ENST00000620250.1	chr17	36211063	36212878	+	GENCODE release 31	protein_coding	protein_coding	ENSG00000276070.5	CCL4L2	10.172	9.82522	9.8048	8.89191	8.9055	8.97888
clstr_91411_185_14	0.0151287	4.2154	2.07567	up	4.61198	2.53632	TTTCTTACACCGCGAGGAAGCTTCCTCGCAACTTTGTGGTAGATTACTATGAGACCAGCA	ENST00000617416.4	chr17	36211063	36212878	+	GENCODE release 31	protein_coding	protein_coding	ENSG00000276070.5	CCL4L2	4.8311	5.1636	3.84126	1.94529	3.03737	2.62629
clstr_85940_423_20	0.00786345	8.52994	3.09253	up	5.06596	1.97343	GAAATGGGTTCGGGAGTACATCAACTCTTTGGAGATGAGCTAGGATGGAGAGTCCTTGAA	ENST00000603197.6	chr17	35871491	35880495	-	GENCODE release 31	protein_coding	protein_coding	ENSG00000271503.6	CCL5	4.12012	5.18538	5.89239	2.68783	1.5852	1.64726
clstr_46625_1720_4	0.000126743	-3.78746	-1.92123	down	13.0996	15.0209	CTCAGCTCTGACATTCTGATTCGAATGACACTGTTCAGGAATCGGAATCCTGTCGATTAG	ENST00000367976.4	chr6	131948176	131951372	-	GENCODE release 31	protein_coding	protein_coding	ENSG00000118523.6	CCN2	12.8515	13.1655	13.282	15.0727	14.9847	15.0052
clstr_12718_4378_12	0.029215	-2.665	-1.41414	down	3.45908	4.87322	ATGGCATTATCATCTGAGTCTCACAGAAGTTTAGTCGTGTACTCAAGGTCTTACCAGCTA	ENST00000250160.11	chr8	133191039	133231690	+	GENCODE release 31	protein_coding	protein_coding	ENSG00000104415.14	CCN4	3.46829	4.18827	2.72068	4.94417	4.83159	4.84389
clstr_36456_1388_8	0.00105767	-2.34874	-1.23189	down	12.5104	13.7423	TTAGCACTCTACACAGTCACGGGACAAAGCTGGCCTGAATCATTAATACGAAAGACTGGA	ENST00000618014.1	chr4	121816445	121823933	-	GENCODE release 31	protein_coding	protein_coding	ENSG00000145386.10	CCNA2	12.2286	12.5925	12.71	13.7598	13.7325	13.7345
clstr_68636_993_22	0.0225503	-2.71617	-1.44157	down	4.79816	6.23974	ATCAAGGTGTCTGGCTATTCTTACATGGACCTTTCTGTGAGCACACACACTCCTGGTTTG	ENST00000482541.2	chr6	99557240	99568628	-	GENCODE release 31	protein_coding	protein_coding	ENSG00000112237.13	CCNC	5.07397	5.30482	4.01569	6.32704	6.18765	6.20452
clstr_45202_1742_19	0.000385534	2.72774	1.4477	up	12.1107	10.663	AAATGCTCTAGTGCCTTCTAAAGGTGTTGTCCCTTCTAGGGTTATTGCATTTGGATTGGG	ENST00000511642.5	chr6	41934934	42050357	-	GENCODE release 31	protein_coding	protein_coding	ENSG00000112576.12	CCND3	11.8514	12.265	12.2158	10.6488	10.6943	10.6461
clstr_155397_213_18	0.000305079	-5.72451	-2.51715	down	5.80862	8.32577	AAGAGTTTGCTTACGTCACTGATGGTGCTTGCAGTGAAGAGGATATCTTAAGGATGGAAC	ENST00000524224.5	chr8	94883719	94890458	-	GENCODE release 31	protein_coding	protein_coding	ENSG00000175305.17	CCNE2	5.4872	5.73856	6.20009	8.39642	8.35647	8.22442
clstr_45269_24_11	0.00565185	-2.34943	-1.23231	down	9.37573	10.608	TGGAATTCTGTTCGGTGTTTAAGCCAGCAATGCCAAGATCTGTTGTGGGTACGGCTTGTA	ENST00000508855.5	chr5	87393417	87411294	-	GENCODE release 31	protein_coding	protein_coding	ENSG00000134480.15	CCNH	8.92555	9.54659	9.65506	10.6292	10.579	10.616
clstr_28062_1125_10	0.000185071	2.16661	1.11544	up	8.74737	7.63192	AAGCTATTCCCTGGAGCACCTCAGCACGTGTATTGAAATCCTGCTGGTAGTGTATGACAA	ENST00000393977.7	chr5	160251652	160312600	-	GENCODE release 31	protein_coding	protein_coding	ENSG00000135083.15	CCNJL	8.73998	8.86703	8.63509	7.53517	7.705	7.65559
clstr_61139_966_8	0.000622543	-2.66516	-1.41422	down	6.76839	8.18261	CTTGGCTGTATTGCGGGAATTACATGAATGACAGTCTTCGAACCAATGTGTTTGTTCGAT	ENST00000470121.5	chr3	157148241	157160094	-	GENCODE release 31	protein_coding	protein_coding	ENSG00000163660.11	CCNL1	6.49074	6.86696	6.94747	8.15828	8.25292	8.13665
clstr_45349_1265_8	2.83e-05	-2.70665	-1.43651	down	8.72112	10.1576	AGCAAGAGAAGTAGAAATAGCAGAAGTGCAAGTCGATCGAGGTCAAGAACACGATCACGT	ENST00000295926.7	chr3	157147553	157160213	-	GENCODE release 31	protein_coding	protein_coding	ENSG00000163660.11	CCNL1	8.68157	8.67335	8.80844	10.2383	10.0632	10.1714
clstr_67700_1584_19	4.84e-05	2.25645	1.17406	up	12.0926	10.9185	ACAGAGAAGGCTTCAGGACCTGCTTGGTCAGCTGCAGGTTGTAAATAGTGTACGATACTA	ENST00000501463.2	chr5	55231152	55233597	-	GENCODE release 31	protein_coding	protein_coding	ENSG00000152669.9	CCNO	12.004	12.214	12.0598	10.9211	10.9219	10.9127
clstr_154318_0_28	0.00365643	-4.14269	-2.05057	down	7.74937	9.79993	GATCCCTGTATCAACTGATGGAAAGCATTGGTGGGAATATGTGGATCCTACAGTTACTCT	ENST00000438691.1	chr2	134947826	134953198	+	GENCODE release 31	protein_coding	protein_coding	ENSG00000082258.13	CCNT2	7.1352	7.83287	8.28003	9.82667	9.86212	9.71101
clstr_11676_1351_12	0.00297711	-2.19298	-1.1329	down	5.9256	7.05849	GACCATCTACTGTGGTGGTACCTTCCTGTTTGCTTTGCGGTGTATTGTACAAGGGACTTT	ENST00000419781.5	chr2	134918235	134956843	+	GENCODE release 31	protein_coding	protein_coding	ENSG00000082258.13	CCNT2	5.59722	6.17928	6.00028	7.12681	7.0095	7.03917
clstr_6928_6442_8	0.00873821	-12.415	-3.63401	down	2.43601	6.07002	GTAGGTTGATAAGATCCATCGAAGATTGAATGGCTAGGAGTAATTCTGTTCTCGTATAGG	ENST00000264157.10	chr2	134918822	134959342	+	GENCODE release 31	protein_coding	protein_coding	ENSG00000082258.13	CCNT2	1.08459	3.70052	2.52292	6.1723	6.09274	5.94501
clstr_11122_1870_8	0.0108595	-4.2082	-2.0732	down	6.17735	8.25055	ACTGTGGAAGGTCAGTTAACATCCGATGAGAGAGGCGCACACATAATGAACAGTACCTGT	ENST00000396212.6	chr16	19523811	19553408	+	GENCODE release 31	protein_coding	protein_coding	ENSG00000103540.16	CCP110	5.34554	6.25607	6.93043	8.19692	8.22034	8.3344
clstr_144111_301_19	6.81e-05	-4.54696	-2.1849	down	6.72357	8.90848	CATTCTTTCAGAAAGGCTTGTTCTGGTGTATTTGATTGTGCTCAACAAGAGTCCATGAGC	ENST00000568592.1	chr15	55356128	55360207	-	GENCODE release 31	protein_coding	protein_coding	ENSG00000260916.7	CCPG1	6.54419	6.93682	6.6897	9.02012	8.85869	8.84662
clstr_68792_1147_8	0.000544533	3.60639	1.85056	up	9.7554	7.90484	CTCCTGTATGCGTTTCTTGATGGGACATTTAGCAAATACCTCTGCCGCTGTTTCCATCTG	ENST00000399036.4	chr3	46407259	46409523	+	GENCODE release 31	protein_coding	protein_coding	ENSG00000121797.10	CCRL2	9.68244	9.89634	9.68742	8.11847	8.02595	7.57012
clstr_104277_481_22	0.000780097	2.24816	1.16874	up	10.4825	9.31377	GGACCTTACAAACAACTGCAACAGCTGTGGGAATCACTTTAACCCTGATGGAGCATCTCA	ENST00000533244.6	chr11	66593185	66606019	+	GENCODE release 31	protein_coding	protein_coding	ENSG00000173992.9	CCS	10.3505	10.7361	10.361	9.30527	9.30167	9.33437
clstr_62216_1238_9	1.33e-05	-2.2561	-1.17383	down	14.5308	15.7046	GGCAGTAGACGATGGTGTTAATACTTTCAAAGTTCTTACAAGGGATAAACGTCTTGTACC	ENST00000626972.2	chr21	29056329	29073351	-	GENCODE release 31	protein_coding	protein_coding	ENSG00000156261.13	CCT8	14.5539	14.4455	14.5929	15.7153	15.6831	15.7153
clstr_59761_1245_9	0.000283782	-2.00756	-1.00544	down	14.6089	15.6143	TACCATAGTACTTCGAGGCTCTACAGACAATCTGATGGATGACATAGAAAGGGCAGTAGA	ENST00000540844.5	chr21	29056322	29073797	-	GENCODE release 31	protein_coding	protein_coding	ENSG00000156261.13	CCT8	14.441	14.6857	14.7	15.6185	15.6008	15.6237
clstr_15888_2726_4	0.0013104	3.46902	1.79453	up	7.19946	5.40493	TTGGAGTTGTCTGTTCCCGATATACAGATGTCCGACTTGTGAATGGCAAATCCCAGTGTG	ENST00000313599.7	chr12	7354960	7444185	-	GENCODE release 31	protein_coding	protein_coding	ENSG00000177675.8	CD163L1	6.8082	7.45326	7.3369	5.21056	5.56223	5.442
clstr_32565_1390_18	1.8e-05	-2.76314	-1.46631	down	10.2931	11.7594	GACATTAAGGAAGGTAAGGATTGGTCAGAGGATGTAACTTGATGTGAGCAGTAGTAAACC	ENST00000310786.10	chr6	109366514	109382467	-	GENCODE release 31	protein_coding	protein_coding	ENSG00000135535.17	CD164	10.1938	10.2942	10.3914	11.7872	11.7158	11.7753
clstr_50701_676_9	0.00245335	3.68406	1.8813	up	7.22161	5.34032	CATTATGACACACGGAAACTTGGCTCAAGAACCCACTGATTGGACCACATCGAATACCGA	ENST00000618265.5	chr19	43353686	43363172	+	GENCODE release 31	protein_coding	protein_coding	ENSG00000204936.10	CD177	6.77202	7.67149	7.22133	5.17453	5.33802	5.50841
clstr_48967_751_5	0.00355589	2.27778	1.18763	up	6.28312	5.09549	CAGCATATATTTCGGGTTTATCGAAGCAGCTTCACCAGGGACGTGAAGGAATTCGCCAAA	ENST00000368171.3	chr1	158179947	158184896	+	GENCODE release 31	protein_coding	protein_coding	ENSG00000158473.6	CD1D	6.00138	6.61989	6.2281	5.02845	5.23277	5.02526
clstr_74924_1408_10	0.0223134	3.486	1.80157	up	8.71361	6.91203	CAGGTCATGTGTAGATGCGATAAATCAAGTGATTGGTGTGCCTGGGTCTCACTACAAGCA	ENST00000369478.4	chr1	116754430	116769229	+	GENCODE release 31	protein_coding	protein_coding	ENSG00000116824.5	CD2	9.03604	8.50666	8.59812	7.16541	7.56887	6.00182
clstr_52746_796_8	0.00822989	-4.60868	-2.20435	down	4.46836	6.67271	TAATTCTTCTCGTCCTAATCTCAATCTTACTGTACTGGAAACGTCACCGGAATCAGGACC	ENST00000315711.12	chr3	112333156	112362812	+	GENCODE release 31	protein_coding	protein_coding	ENSG00000091972.18	CD200	4.51267	5.2272	3.6652	6.74107	6.6267	6.65036
clstr_114794_698_18	0.00193811	-2.24314	-1.16552	down	5.60444	6.76996	TCTCACCCAAATGGGACCACGTCTGTTACCAGCATCCTCCATATCAAAGACCCTAAGAAT	ENST00000498096.5	chr3	112333068	112349819	+	GENCODE release 31	protein_coding	protein_coding	ENSG00000091972.18	CD200	5.69944	5.82101	5.29286	6.78991	6.72703	6.79293
clstr_28671_2446_11	0.000510982	6.70084	2.74434	up	7.47087	4.72653	TCACTTATTCAGCATTGCACAAGCGCCAAGTGGGCGACTATGAGAACGTCATTCCAGATT	ENST00000085219.10	chr19	35329187	35347361	+	GENCODE release 31	protein_coding	protein_coding	ENSG00000012124.17	CD22	7.01103	7.91863	7.48295	4.72448	4.82276	4.63234
clstr_69735_1358_8	0.0497644	2.51082	1.32816	up	5.99406	4.6659	AAACATGTGGTTACACAGTGTGAATAAAGTGCTGCGGAGCAAGAGGAGGCCGTTGATTCA	ENST00000392122.3	chr1	167430640	167518610	-	GENCODE release 31	protein_coding	protein_coding	ENSG00000198821.10	CD247	5.15313	6.09542	6.73364	4.88508	4.68276	4.42987
clstr_28384_1856_20	1.35e-06	2.05161	1.03675	up	11.506	10.4692	TCCAAAGGATGCGATACACAGACCACTGTGCAGCCTTATTTCTCCAATGGACATGATTCC	ENST00000318443.10	chr15	73684383	73714514	+	GENCODE release 31	protein_coding	protein_coding	ENSG00000103855.18	CD276	11.491	11.5382	11.4887	10.4607	10.4472	10.4998
clstr_11686_656_8	0.00159869	-2.03222	-1.02306	down	9.5466	10.5697	TTTGCCCATCAAACGGGAAAGGCATGGGAATGTAGCAAGTCTTGTACAACGAATAAGCAC	ENST00000359314.5	chr6	47477789	47627263	+	GENCODE release 31	protein_coding	protein_coding	ENSG00000198087.7	CD2AP	9.4207	9.42166	9.79745	10.5883	10.4783	10.6424
clstr_77272_1427_16	0.00027017	5.66935	2.50318	up	8.23039	5.7272	TCCAGGAGTGTAGAATATGCGGCTGCTTCCATTTGCTGAGTGTGTCGATTCAATGATGCT	ENST00000330793.1	chr17	74541108	74546143	-	GENCODE release 31	protein_coding	protein_coding	ENSG00000167850.3	CD300C	7.91304	8.56959	8.20853	5.57421	5.74592	5.86148
clstr_67585_281_188	0.000302665	2.60116	1.37915	up	8.1646	6.78545	TGGAGTGCAGCAGTATGATTTCGGTTCATTGCAACCTCCATCTCCCAGGTTTAAGCGATT	ENST00000596002.5	chr19	8302127	8308300	-	GENCODE release 31	protein_coding	protein_coding	ENSG00000167775.11	CD320	7.93706	8.26668	8.29007	6.75294	6.8435	6.7599
clstr_41734_2406_22	0.00270868	-3.08822	-1.62678	down	6.60633	8.23311	GGTTGAGCAGGGATCCTGGTTTCAATGACGGTTGGAAATAGAAATTTCCAGAGAAGAGAG	ENST00000367036.7	chr1	207886539	207890492	-	GENCODE release 31	protein_coding	protein_coding	ENSG00000174059.16	CD34	6.16102	6.97321	6.68477	8.32033	8.26844	8.11056
clstr_10822_5484_8	0.0321372	2.73039	1.4491	up	6.86189	5.41279	AAGGCGGTGGAAACTATGGAATTCGGAGGCAGGTGATGCATTGGGCGAGTTTATTAACAT	ENST00000226279.8	chr4	15778328	15853232	+	GENCODE release 31	protein_coding	protein_coding	ENSG00000004468.13	CD38	6.23861	6.63598	7.71109	5.30215	5.34037	5.59584
clstr_123258_378_14	8.65e-05	9.50725	3.24903	up	9.17952	5.9305	ACAAAGAATCTACCGTGCAAGTTCATTATCGAATGTGCCAGAGCTGTGTGGAGCTGGATC	ENST00000300692.8	chr11	118338954	118342744	-	GENCODE release 31	protein_coding	protein_coding	ENSG00000167286.9	CD3D	8.94764	9.31778	9.27316	6.23324	5.66869	5.88956
clstr_187973_105_20	0.000173259	10.3065	3.36548	up	7.54591	4.18043	GAACTTGAGGACAGAGTGTTTGTGAATTGCAATACCAGCATCACATGGGTAGAGGGAACG	ENST00000392884.2	chr11	118339094	118342631	-	GENCODE release 31	protein_coding	protein_coding	ENSG00000167286.9	CD3D	7.13731	7.82793	7.67248	4.33785	3.91177	4.29167
clstr_107574_825_13	0.013117	2.57182	1.36279	up	6.03112	4.66833	TAAAGTCAGCTAAAGACACCTTTGTGAATCATAGAGCGGGAACCCAGAGGAAGCCATTAG	ENST00000526025.2	chr11	35138882	35177110	+	GENCODE release 31	protein_coding	protein_coding	ENSG00000026508.18	CD44	5.54803	5.92482	6.6205	4.60745	4.79412	4.60341
clstr_186542_211_26	2.38e-06	6.00829	2.58695	up	12.6118	10.0248	AGATGGAGAAAGCTCTGAGCATCGGATTTGAGACCTGCAGTTTGCATTGCAGTCAACAGT	ENST00000278386.10	chr11	35139286	35229333	+	GENCODE release 31	protein_coding	protein_coding	ENSG00000026508.18	CD44	12.5028	12.7118	12.6208	9.98815	10.0691	10.0173
clstr_174555_425_29	0.00836808	3.09407	1.62951	up	6.29776	4.66826	AGCAGCACTTCAGGAGATATGGACTCCAGTCATAGTATAACGCTTCAGCCTACTGCAAAT	ENST00000527889.6	chr11	35176641	35209969	+	GENCODE release 31	protein_coding	protein_coding	ENSG00000026508.18	CD44	5.71804	6.87924	6.29601	4.71034	4.677	4.61742
clstr_10394_2877_14	5.03e-06	5.51716	2.46393	up	14.096	11.632	AATAATCAGCAAGAATTTGATCGTTCCAGTTCCCACTTGGAGGCCTTTCATCCCTCGGGT	ENST00000428726.7	chr11	35138870	35232402	+	GENCODE release 31	protein_coding	protein_coding	ENSG00000026508.18	CD44	13.9529	14.2044	14.1305	11.6369	11.6281	11.6311
clstr_63642_859_18	0.00229749	3.83014	1.9374	up	5.13905	3.20165	GCAGTCAACAGTCGAAGAAGTTGAAGAGATTCAGGTTATAGCATAAGAAGAGCACTGTTT	ENST00000442151.6	chr11	35139306	35223320	+	GENCODE release 31	protein_coding	protein_coding	ENSG00000026508.18	CD44	4.69194	5.29604	5.42917	3.32773	3.40197	2.87525
clstr_28580_376_12	0.000483443	-2.44996	-1.29276	down	11.22	12.5128	TTGCCACCCATACTATTTGTGATCGGAATCATACATGGCTACCTGTCTCAGATGACGCCT	ENST00000367041.5	chr1	207752057	207795513	+	GENCODE release 31	protein_coding	protein_coding	ENSG00000117335.19	CD46	10.9935	11.2486	11.4179	12.5299	12.5273	12.4811
clstr_74712_491_9	0.00419147	11.1953	3.48482	up	5.18996	1.70514	TTTGTATATGAACAGAAGCTGAATGAGTATGTGGCTAAGGGTCTGACCGACAGCATCCAC	ENST00000648608.1	chr1	110871188	110899922	+	GENCODE release 31	protein_coding	protein_coding	ENSG00000143119.14	CD53	4.1206	5.68546	5.76381	1.43346	1.46587	2.21609
clstr_28996_1278_16	0.016181	3.57836	1.8393	up	9.01288	7.17358	AGTTTGCACAATCTGTCCACTCCCGAAGTCCCTGCAAGTGTTCAGACAGTCACTATAGAA	ENST00000313421.11	chr11	60971680	61020377	+	GENCODE release 31	protein_coding	protein_coding	ENSG00000013725.14	CD6	9.22455	8.85786	8.95622	6.89513	6.57705	8.04857
clstr_56382_1431_5	0.00114028	2.20139	1.13842	up	7.03146	5.89304	TTGGAGACGGCGGTTCTGTCTTTCAGATAAAGAAACTGTGCTCGTGGCGGGATAAGAATT	ENST00000584284.5	chr17	82314868	82317577	-	GENCODE release 31	protein_coding	protein_coding	ENSG00000173762.8	CD7	7.2517	6.82063	7.02205	5.78673	5.91194	5.98046
A_23_P107735	0.00560666	2.02025	1.01453	up	14.4185	13.404	TGATTGTAGCAGCCTCGTTAGTGTCACCCCCTCCTCCCTGATCTGTCAGGGCCACTTAGT	NM_001783	chr19	41877120	41881372	+	Refseq	protein_coding			CD79A	14.67	14.1363	14.4492	13.2004	13.5504	13.4611
clstr_90768_555_12	0.00977763	2.88816	1.53015	up	5.18272	3.65257	AACACGCTGAAGGATGGTATCATCATGATCCAGACGCTGCTGATCATCCTCTTCATCATC	ENST00000006750.7	chr17	63928740	63932354	-	GENCODE release 31	protein_coding	protein_coding	ENSG00000007312.12	CD79B	4.9782	5.76332	4.80665	3.49491	3.5117	3.95112
A_23_P502312	1.95e-05	2.5178	1.33216	up	13.7672	12.4351	TCCTGGACTTTTCCTCTCATGTCTTTGCTGCAGAACTGAAGAGACTAGGCGCTGGGGCTC	NM_078481	chr19	14381444	14408723	+	Refseq	protein_coding			CD97	13.8024	13.8121	13.6872	12.5152	12.3946	12.3955
clstr_178226_385_16	0.00159767	2.10928	1.07675	up	15.8305	14.7538	AAAGAGCCACGGTCACCCTCCCACGCCCTAAACCGGGCCTATTTCTAATTATTACTTTAA	ENST00000381180.9	chrX	2691361	2692253	+	GENCODE release 31	protein_coding	protein_coding	ENSG00000002586.20	CD99	16.0704	15.6467	15.7746	14.6392	14.8654	14.7567
clstr_129375_255_16	0.000148035	3.59948	1.84779	up	9.46376	7.61597	GTCTCAGAAGGGTACAAGGATTTCAGGGCAATTGCTATCGCCAGTGACATGCAAGATGAT	ENST00000375071.4	chr1	20589097	20618903	+	GENCODE release 31	protein_coding	protein_coding	ENSG00000158825.6	CDA	9.24653	9.68413	9.46062	7.54804	7.66971	7.63016
clstr_10015_2328_9	0.0101639	-2.26939	-1.18231	down	8.77775	9.96006	GAATCCCTCGTTTACTTCTTAATAGGAAAGGTTTACAAGAAGTTAGGTCAAACGCACCTC	ENST00000066544.8	chr17	47117703	47189295	-	GENCODE release 31	protein_coding	protein_coding	ENSG00000004897.12	CDC27	8.33298	8.85164	9.14864	10.143	9.80396	9.93322
A_23_P164999	9.99e-05	2.08789	1.06204	up	13.3784	12.3164	CTTTTTCTCCTTCCCCATGTCTGTTCTGGGTTTTCACGTGCTTCAGAGAAGAGGGGCTGC	NM_004359	chr19	531760	542087	+	Refseq	protein_coding			CDC34	13.2552	13.4758	13.4043	12.2978	12.293	12.3584
clstr_2443_852_6	0.000188146	-2.73957	-1.45395	down	6.19455	7.6485	TGCTGATGCAAATCGGACTTTATTCATTAATGATGCAACCGGATTCGTTTCAGGATTACG	ENST00000366769.7	chr1	226989865	227318474	-	GENCODE release 31	protein_coding	protein_coding	ENSG00000143776.18	CDC42BPA	6.00381	6.20319	6.37664	7.67886	7.65957	7.60706
clstr_90189_246_29	0.0073157	3.94529	1.98013	up	9.64052	7.66038	CAAAGTGCACTGCTGCCCACACAGTTCCTACCTTTCTGGCTTCAATTCTTCAGAAGAGTT	ENST00000533419.1	chr11	65317042	65321621	+	GENCODE release 31	protein_coding	protein_coding	ENSG00000149798.5	CDC42EP2	9.49888	9.72506	9.69761	7.05494	8.38039	7.54582
clstr_10507_2070_4	0.0002919	-2.25009	-1.16998	down	11.6764	12.8464	CACTAGCTATGAAGGGCTGAGCGAGTCACATTAAGGAACTTCACGGAACTTTATAGCACT	ENST00000295324.3	chr2	37641889	37672191	-	GENCODE release 31	protein_coding	protein_coding	ENSG00000163171.7	CDC42EP3	11.4877	11.7532	11.7883	12.9016	12.8128	12.8249
clstr_31342_2888_12	0.000110606	2.26257	1.17796	up	14.7569	13.5789	TAGACACTAACTTAGTTCCAGGTTCGGTGCCCTGTTGGTGCTCCTGTTTCCAATAGCTTA	ENST00000335793.4	chr17	73283624	73312001	-	GENCODE release 31	protein_coding	protein_coding	ENSG00000179604.10	CDC42EP4	14.6751	14.9061	14.6894	13.5399	13.583	13.6139
clstr_17655_3977_14	0.000542992	-2.24952	-1.16962	down	11.3721	12.5417	AAAGAGGTACTTTCCCATGATGTAGGCATGAAGTGGTGCCAGTAAGCGTAGAGCGGAAAT	ENST00000505065.1	chr5	131264100	131394667	+	GENCODE release 31	protein_coding	protein_coding	ENSG00000158985.13	CDC42SE2	11.2295	11.3117	11.5752	12.6424	12.5005	12.4823
clstr_8681_1416_4	0.000227841	-2.74254	-1.45551	down	8.71931	10.1748	AGTTATTAACTCTACTCCGGGTAGAACTCCTCTTCGAGACAAGTTAAACATTAATCCCGA	ENST00000371477.4	chr6	44387706	44450425	+	GENCODE release 31	protein_coding	protein_coding	ENSG00000096401.8	CDC5L	8.49464	8.8749	8.78838	10.1836	10.1845	10.1563
clstr_28144_738_15	2.12e-05	-2.67047	-1.4171	down	7.4119	8.829	TCTGTTCAAAGCTTTGAAACGCATTCATCAGTTTGGTATTGTTCACCGTGATGTTAAGCC	ENST00000428239.5	chr1	91501108	91525764	+	GENCODE release 31	protein_coding	protein_coding	ENSG00000097046.13	CDC7	7.34008	7.49586	7.39977	8.80832	8.76932	8.90936
clstr_25064_3002_8	7.56e-06	-2.21127	-1.14487	down	10.5572	11.7021	AGAGGAGAAATAGTGAAACCAAAGTGCGACGTAGCACGAGGCTACAGAAGGATTTAGAAA	ENST00000380665.3	chr8	25459199	25507873	+	GENCODE release 31	protein_coding	protein_coding	ENSG00000184661.14	CDCA2	10.494	10.5669	10.6107	11.7001	11.6722	11.734
clstr_37186_1297_12	0.0234195	-2.82415	-1.49782	down	4.26785	5.76567	TGGCCTCTTGATAGAGAAGAAGCCATCCTATCTGACCAACTTCAGGCTAGTCTTAGATGA	ENST00000422785.7	chr12	6844793	6851269	-	GENCODE release 31	protein_coding	protein_coding	ENSG00000111665.11	CDCA3	3.66572	5.06409	4.07376	5.6598	5.87501	5.76221
clstr_82509_1312_16	4.54e-05	7.27029	2.86201	up	6.50162	3.63961	CTAGGCAGTTAGACAGGCTTGTTGGTGAACACCCGGTATGTAGTTCCATTTCAGCACAAT	ENST00000425231.2	chr3	45110216	45146422	-	GENCODE release 31	protein_coding	protein_coding	ENSG00000163814.8	CDCP1	6.29637	6.75188	6.4566	3.5181	3.76158	3.63914
clstr_9546_2250_8	0.00142437	3.04442	1.60617	up	5.02266	3.4165	AAAGTTTCAGAAAGGGCGAAAGGACAATGACTCCCATGTGTATGCAGTCATCGAGGACAC	ENST00000296129.6	chr3	45082277	45146378	-	GENCODE release 31	protein_coding	protein_coding	ENSG00000163814.8	CDCP1	4.63767	5.19533	5.23499	3.55358	3.34362	3.35229
clstr_26537_1411_6	0.0384317	-4.34211	-2.1184	down	2.3565	4.4749	GCTGAAGTAGAATACCGAATTATTGATGGTGACGGTACTGATATGTTTGACATCGTGACT	ENST00000264463.8	chr5	24487100	24644978	-	GENCODE release 31	protein_coding	protein_coding	ENSG00000040731.10	CDH10	3.61761	1.25177	2.20012	4.27428	4.67362	4.47679
clstr_7031_1198_5	0.00369351	-2.2725	-1.18428	down	6.29106	7.47534	TCAGGGACAACCAAAGTGACGATCACACTGACCGATGTCAATGACAACCCACCAAAGTTT	ENST00000394156.7	chr16	64943753	65122036	-	GENCODE release 31	protein_coding	protein_coding	ENSG00000140937.14	CDH11	5.90967	6.43984	6.52367	7.534	7.4635	7.42851
clstr_19192_1822_7	0.00230154	-2.86587	-1.51898	down	6.11993	7.6389	CTTGGAGGATTAGCCGGAACAACAATAGTCAACATCACTCTCACCGATGTCAATGACAAT	ENST00000382254.5	chr5	21751045	22853622	-	GENCODE release 31	protein_coding	protein_coding	ENSG00000154162.14	CDH12	5.69252	6.42004	6.24722	7.63086	7.62143	7.6644
clstr_14836_3497_7	0.0238008	-4.09247	-2.03297	down	2.64219	4.67516	GTATGCAACTTCAGTGCACCAGTTGTGTGCTGTACTGAGCACGAGACTATTGTCTCTATC	ENST00000382275.6	chr5	19471296	19988200	-	GENCODE release 31	protein_coding	protein_coding	ENSG00000145526.12	CDH18	2.58159	3.63964	1.70534	4.88062	4.45367	4.6912
clstr_21497_3515_26	0.00452679	2.81971	1.49555	up	6.91304	5.4175	AGTTAAGAGGAAAGAAGGCTGTTCACTTACTAAGCACCTACTGTGTGCTGGGACGCTGTA	ENST00000537909.3	chr20	46173733	46308498	-	GENCODE release 31	protein_coding	protein_coding	ENSG00000149654.10	CDH22	6.42808	7.03664	7.27441	5.54108	5.3283	5.38311
clstr_24552_3528_15	0.00725816	2.00418	1.00301	up	5.2974	4.29439	TTTCCCTGTTGCGTTGCTATAGATGAAGGGTGAGGACAATCGTGTATATGTACTAGAACT	ENST00000429102.6	chr16	68644993	68699036	+	GENCODE release 31	protein_coding	protein_coding	ENSG00000062038.14	CDH3	5.09222	5.3499	5.45008	4.58015	4.30404	3.99897
clstr_7513_5659_6	9.78e-05	2.2164	1.14822	up	10.2104	9.06221	AGCATACAATCAGTGTCGAACGTCTCTCTTCCTTAAGCTTGTAGATACGACTGCCTATAA	ENST00000614565.5	chr20	61252261	61940617	+	GENCODE release 31	protein_coding	protein_coding	ENSG00000179242.16	CDH4	10.0891	10.2856	10.2566	9.00993	9.14206	9.03464
clstr_7022_6432_10	0.00402959	-7.90032	-2.98191	down	2.10648	5.08839	TAGTTTCCAGAATGAGGCGGTCATGGCTTAAGCGACCATCATTTGATCAATAAAGCAGAG	ENST00000623527.4	chr10	84194537	84218694	+	GENCODE release 31	protein_coding	protein_coding	ENSG00000148600.15	CDHR1	2.58074	1.10464	2.63407	5.02858	5.12259	5.11401
clstr_38450_2548_20	0.0458428	-2.11092	-1.07787	down	5.24852	6.32639	TTGAAGGTCTGAACATCCACTCTCACCTTCATGGTAGCCCAGGCTATTTCATGATGGTGA	ENST00000332904.7	chr10	84194650	84219621	+	GENCODE release 31	protein_coding	protein_coding	ENSG00000148600.15	CDHR1	5.48256	5.75045	4.51255	6.34756	6.34804	6.28357
clstr_80018_521_14	6.2e-05	2.14213	1.09905	up	9.10189	8.00284	CCAAGATCTCCTACGAGATTGGCTTGATGAATTTCGTGCTGGGTTTCTTCTGTTGCTTCA	ENST00000563507.5	chr16	4511806	4538784	-	GENCODE release 31	protein_coding	protein_coding	ENSG00000089486.17	CDIP1	8.99227	9.20321	9.1102	7.98187	7.9968	8.02986
clstr_32740_2692_12	4.2e-05	2.91148	1.54175	up	10.9802	9.43848	TTCCTCTGATGCTGGTTTCAACCATCTATATATGGCATCCACGCATGGGATCTGCAAGCT	ENST00000399599.7	chr16	4510739	4515109	-	GENCODE release 31	protein_coding	protein_coding	ENSG00000089486.17	CDIP1	10.8375	11.1057	10.9975	9.40678	9.46366	9.44499
clstr_58977_151_12	0.000231018	-2.18625	-1.12846	down	8.84345	9.97191	GTCCTCTAAGAAGGCCGGACTGGAGGATCTACCATACCCATTGACTAACTATGGAAGATT	ENST00000448257.6	chr10	60778493	60794828	+	GENCODE release 31	protein_coding	protein_coding	ENSG00000170312.15	CDK1	8.9021	8.69868	8.92957	10.0424	9.86905	10.0043
clstr_12814_340_5	3.74e-05	-3.43682	-1.78108	down	9.49437	11.2754	AAGATCGGCAAGATGAAGAAGTTGCGGAGAACTTTGTCGGAGAGTTTCAGTCGCATTGCT	ENST00000380050.8	chr7	90596321	91210590	+	GENCODE release 31	protein_coding	protein_coding	ENSG00000058091.17	CDK14	9.37869	9.43677	9.66766	11.2667	11.3032	11.2565
clstr_156152_213_21	0.000404433	-2.97442	-1.57261	down	8.64271	10.2153	ATAAACCCTAATATGTGTCACAAAGATGTCTACACGGAACTGCCAGGGAATGGACTCAGT	ENST00000456689.5	chr7	90563774	90790628	+	GENCODE release 31	protein_coding	protein_coding	ENSG00000058091.17	CDK14	8.4297	8.58746	8.91097	10.1884	10.2722	10.1853
clstr_65475_614_19	0.0175046	-3.13747	-1.6496	down	3.4636	5.1132	AAGGAGTCCCATTTACAGCTATCCGAGAAGCTTCTCTCCTGAAGGGTTTGAAACATGCCA	ENST00000410091.7	chr2	201790461	201893543	+	GENCODE release 31	protein_coding	protein_coding	ENSG00000138395.15	CDK15	2.88673	4.27541	3.22865	5.2289	5.0054	5.1053
clstr_23514_3162_8	0.0033637	-7.76389	-2.95678	down	4.43323	7.39001	CCAGAGATAATGCTAGTACCAATCGAAAGCTCAGGGATGCTACTGTTGACGCATCAGCAA	ENST00000652192.1	chr2	201806555	201895550	+	GENCODE release 31	protein_coding	protein_coding	ENSG00000138395.15	CDK15	3.55376	4.61999	5.12595	7.5681	7.22373	7.37822
clstr_44016_2368_9	0.00372525	-2.16371	-1.11351	down	4.43966	5.55317	CATCTTGTGCTTCCCTAGTCATCAGGTTCATCACTTCGAAGCATAGAAGCTGTAGACTGA	ENST00000543119.6	chr12	96280424	96400480	-	GENCODE release 31	protein_coding	protein_coding	ENSG00000059758.8	CDK17	4.51877	4.45703	4.34318	5.69535	5.76123	5.20293
clstr_8232_481_11	0.0109418	-2.0035	-1.00252	down	5.89628	6.8988	CATTGAAGCAAATTGAAGGCACAGGAATATCCATGTCGGCTTGTAGAGAGATTGCACTTT	ENST00000368911.8	chr6	110609978	110815469	-	GENCODE release 31	protein_coding	protein_coding	ENSG00000155111.15	CDK19	5.7302	5.63419	6.32444	6.78665	6.97975	6.93
clstr_47610_2028_16	0.000967577	2.81214	1.49167	up	11.1155	9.62381	AACATCTACTCCCTCAGGATGAGCGTGAGCCAGAAGCAGCTGTGTATTTAAGGAAACAAG	ENST00000375883.7	chr9	87966446	87974753	-	GENCODE release 31	protein_coding	protein_coding	ENSG00000156345.17	CDK20	10.7789	11.3401	11.2274	9.60239	9.6388	9.63025
clstr_130188_576_20	0.0337018	-2.22548	-1.15411	down	5.41278	6.5669	GTTCTATACCACAGCTGTGGATATCTGGAGCATTGGTTGCATCTTTGCAGAGATGGTGAC	ENST00000586261.2	chr17	76001715	76003366	+	GENCODE release 31	protein_coding	protein_coding	ENSG00000250506.7	CDK3	4.90673	6.1093	5.22232	6.46729	6.63252	6.60089
clstr_100189_320_14	0.00163358	2.26826	1.18159	up	10.6439	9.46236	TTGACAGTTGCAATGGTGACCTCGATCCTGAGATTGTAAAGTCATTCCTCTTCCAGCTAC	ENST00000485972.6	chr7	151053815	151057897	-	GENCODE release 31	protein_coding	protein_coding	ENSG00000164885.13	CDK5	10.3917	10.9148	10.6253	9.41466	9.43398	9.53844
clstr_61073_898_16	0.000677222	2.55432	1.35294	up	9.97981	8.62687	TCTGCCTTTGTGTCAATCATGCGAGGCTGTGACAACATGTGTAGCTACTGCATTGTTCCT	ENST00000339269.5	chr20	33358839	33401561	-	GENCODE release 31	protein_coding	protein_coding	ENSG00000101391.21	CDK5RAP1	9.74064	10.2206	9.97822	8.59549	8.68898	8.59615
clstr_43512_493_12	0.00170403	2.0687	1.04872	up	9.70561	8.65688	ATGCTGCTTAACGGCCTCTACTACATCCACAGAAACAAGATCCTGCATAGGGACATGAAG	ENST00000373264.4	chr9	127786049	127790787	+	GENCODE release 31	protein_coding	protein_coding	ENSG00000136807.13	CDK9	9.45336	9.86239	9.80107	8.55345	8.75565	8.66155
clstr_69967_91_6	0.0122014	-2.1465	-1.10198	down	4.86929	5.97127	TGGTGGTTGGTTACTCGCACTATGCAGACGTGTTGCGGTGCTGAATACAACATTTATTAC	ENST00000613575.4	chr6	20534481	20559672	+	GENCODE release 31	protein_coding	protein_coding	ENSG00000145996.11	CDKAL1	4.39022	5.24791	4.96973	5.93533	6.01143	5.96705
clstr_50294_1037_7	0.00782787	2.17898	1.12365	up	6.28578	5.16213	AAATATCCTCATCACGAAACATTCCGTGATTAAGCTTTGTGACTTTGGATTTGCTCGGCT	ENST00000216378.2	chr14	50331927	50397404	-	GENCODE release 31	protein_coding	protein_coding	ENSG00000100490.9	CDKL1	5.98396	6.72784	6.14555	5.11489	5.20976	5.16173
clstr_48563_765_29	5.44e-06	4.5083	2.17258	up	13.0838	10.9112	AGGGCCTCAAAGGCCCGCTCTACATCTTCTGCCTTAGTCTCAGTTTGTGTGTCTTAATTA	ENST00000405375.5	chr6	36678710	36687337	+	GENCODE release 31	protein_coding	protein_coding	ENSG00000124762.13	CDKN1A	13.1062	13.0531	13.0921	10.7807	10.9772	10.9756
clstr_25333_2889_12	0.00100954	-2.66093	-1.41193	down	5.33047	6.7424	GAATACCGGAAAGAACAGAGAGCCGTGTTCAGCTCTTGATAATGAGCCTATTCAATTTAA	ENST00000504169.2	chr4	183444636	183449064	+	GENCODE release 31	protein_coding	protein_coding	ENSG00000168564.6	CDKN2AIP	5.03225	5.59108	5.36808	6.76602	6.69162	6.76958
clstr_123373_483_13	0.00196409	2.26729	1.18097	up	8.26773	7.08677	GAGGGATATCGAGTAGCAATGGTTAGCAGATCATAGATGTGAACATACATAGGAGTTTAG	ENST00000510928.1	chr4	183444697	183446021	+	GENCODE release 31	protein_coding	protein_coding	ENSG00000168564.6	CDKN2AIP	7.96651	8.52048	8.31621	7.03483	7.10741	7.11807
clstr_21967_946_7	0.0104954	2.49401	1.31847	up	7.71272	6.39426	TTCTTTGTCTTATCTGGCCCTCGACACTCACCATGAAGCGAAACACAGAGAAGCGGATTT	ENST00000276925.7	chr9	22002903	22009305	-	GENCODE release 31	protein_coding	protein_coding	ENSG00000147883.12	CDKN2B	7.779	7.65652	7.70266	6.96642	6.16846	6.04788
clstr_34520_2197_6	0.00137254	-2.45513	-1.2958	down	10.2698	11.5656	GACTGCTACTTAGAGGTGCTAATCCCGATTTGAAAGACCGAACTGGTTTCGCTGTCATTC	ENST00000262662.5	chr1	50960745	50974633	+	GENCODE release 31	protein_coding	protein_coding	ENSG00000123080.12	CDKN2C	9.95345	10.4866	10.3694	11.5291	11.5571	11.6107
clstr_140539_486_16	4.94e-05	-2.83988	-1.50583	down	14.6415	16.1473	GGGCAATACAGACCATCAAGCAATACAATTATCTTCATGAGTTTCGGGACAAATTAGCTG	ENST00000442975.6	chr14	54396995	54420212	+	GENCODE release 31	protein_coding	protein_coding	ENSG00000100526.20	CDKN3	14.5226	14.6864	14.7155	16.0401	16.2175	16.1843
clstr_103949_939_12	0.000135355	-2.25624	-1.17392	down	4.8517	6.02562	TTTGCATGGTGTTGTCCTTGTGTAAGGACACTAGTCATCTAGGATGAGGGCCTGCTCTAA	ENST00000541304.5	chr14	54397029	54414219	+	GENCODE release 31	protein_coding	protein_coding	ENSG00000100526.20	CDKN3	4.95104	4.79199	4.81207	5.94779	6.15345	5.97561
clstr_25401_3419_14	1.56e-05	2.45348	1.29483	up	14.9747	13.6798	CCCAGCTCTGTAGTGGCAGACCAGCGTCACCTTTGAAGTATACGTGAGAGAAATATATTT	ENST00000337231.5	chr17	74987632	75005800	+	GENCODE release 31	protein_coding	protein_coding	ENSG00000109089.7	CDR2L	14.895	14.9741	15.0549	13.6327	13.6931	13.7136
clstr_105715_939_38	0.012823	2.03135	1.02244	up	11.2644	10.242	GTTGTGCTCCAGGCTCTCCATGCCACCACCTGCCCTAGCATTTATTAATAGTGTTAGAAT	ENST00000399044.1	chr17	20579724	20580911	+	GENCODE release 31	protein_coding	protein_coding	ENSG00000214819.2	CDRT15L2	11.6708	11.0467	11.0759	10.1339	10.4915	10.1007
clstr_17998_2852_10	0.00595741	-2.15304	-1.10637	down	8.15293	9.2593	CCTTTCCTTTGGTGGACTGGACACTAACCAGATGAGAGTAAATTTCTTATCCGTGGACGT	ENST00000295887.6	chr4	84583127	84651334	+	GENCODE release 31	protein_coding	protein_coding	ENSG00000163624.6	CDS1	7.75565	8.30658	8.39656	9.36729	9.20022	9.2104
clstr_25779_2117_10	3.62e-05	2.09274	1.06539	up	13.318	12.2526	CGTAGCTTACGCTTGGAAGCAGGACTGGGAACATCCACGCTATTTATTATCGAGGAGTTT	ENST00000397588.8	chr6	4776404	4955544	+	GENCODE release 31	protein_coding	protein_coding	ENSG00000153046.18	CDYL	13.3061	13.239	13.4088	12.2908	12.2284	12.2386
clstr_4485_966_5	0.000142291	4.16567	2.05855	up	9.45855	7.4	TGAATGATCATGTTGGAGAGCAAGATATGGGTGAATGTGACGTGAATCACGCTACACTGG	ENST00000570137.7	chr16	80597907	80804598	-	GENCODE release 31	protein_coding	protein_coding	ENSG00000166446.15	CDYL2	9.73001	9.27383	9.37182	7.46001	7.31938	7.42062
clstr_25913_2669_12	0.00174108	4.55345	2.18696	up	4.9316	2.74464	TAGCTTAGCTATGTCAGCCAATCCGATTGCCTTAGGTGAAAGAAACCACCGAAATCCCTC	ENST00000161559.11	chr19	42507306	42528481	-	GENCODE release 31	protein_coding	protein_coding	ENSG00000079385.22	CEACAM1	4.38117	5.29846	5.11517	2.57691	2.78017	2.87683
clstr_71412_663_23	0.00074674	7.78071	2.9599	up	4.73975	1.77985	TCTACTCAGTGTCACAAGGAATGACACAGGACCCTATGAGTGTGAAATACCGAACCCAGT	ENST00000415495.5	chr19	41796617	41811553	+	GENCODE release 31	protein_coding	protein_coding	ENSG00000170956.17	CEACAM3	4.49806	5.07571	4.64547	1.63461	1.40682	2.29811
clstr_47730_709_13	0.0391604	2.49106	1.31676	up	5.20207	3.88531	TCACAAGGAATGACGTAGGACCCTATGAATGTGAAATACAGAACCCAGCGAGTGCAAACT	ENST00000244336.10	chr19	42580243	42594924	-	GENCODE release 31	protein_coding	protein_coding	ENSG00000124469.12	CEACAM8	4.50591	5.13273	5.96756	3.75344	4.09103	3.81145
clstr_58671_1543_22	2.43e-05	2.9652	1.56813	up	13.9146	12.3465	GGGCTCCCGCCCGTGGTGTTATTTAAAGAAGAAACGTCTATGTGTACAGATGAATGATAA	ENST00000303004.4	chr20	50190734	50192689	+	GENCODE release 31	protein_coding	protein_coding	ENSG00000172216.5	CEBPB	14.04	13.9041	13.7998	12.3665	12.3249	12.3481
clstr_51208_1907_12	1.47e-07	7.40928	2.88933	up	15.7546	12.8652	GCAAAGAAGCTACAGCCTGGACTTACCACCACTAAACTGCGAGAGAAGCTAAACGTGTTT	ENST00000408965.3	chr8	47736909	47739086	-	GENCODE release 31	protein_coding	protein_coding	ENSG00000221869.4	CEBPD	15.8177	15.7119	15.7342	12.8504	12.8982	12.8472
clstr_27710_1637_9	1.84e-05	-5.60444	-2.48657	down	7.18299	9.66956	CAGCAGACAATATCGGATCGATATTACACAGCATTATACAGGAAGATGTTGGATCCAGGG	ENST00000234170.10	chr2	37201612	37231596	-	GENCODE release 31	protein_coding	protein_coding	ENSG00000115816.15	CEBPZ	6.97448	7.29256	7.28192	9.67705	9.65952	9.6721
clstr_2357_5994_11	0.0178524	-2.63433	-1.39744	down	4.92093	6.31837	CTGTGATCCAGGTTACTATGGTGACAACTGTACTAATGTGTGTGACCTGAACCCGTGTGA	ENST00000271332.4	chr1	109249539	109275751	+	GENCODE release 31	protein_coding	protein_coding	ENSG00000143126.8	CELSR2	4.71097	5.60363	4.44821	6.15678	6.34528	6.45306
clstr_8933_3186_7	0.000160272	-3.58297	-1.84116	down	7.92433	9.76549	TTCTATGACCATTACACGAGATGAGTATCCGTCCAACCCTATGGTGCTCCGAGGTATTAA	ENST00000377044.9	chr9	71683366	71768513	-	GENCODE release 31	protein_coding	protein_coding	ENSG00000135048.14	CEMIP2	7.66971	8.00193	8.10137	9.71081	9.80465	9.78101
clstr_7154_1002_7	0.00185797	-2.36502	-1.24185	down	7.53042	8.77227	TGCTCCACCTCATTCGTGTCCTCCCGATGATACGAAGTTGATAGAGGATGAATTTATAAT	ENST00000273853.11	chr4	67468762	67545503	-	GENCODE release 31	protein_coding	protein_coding	ENSG00000145241.11	CENPC	7.75825	7.58534	7.24767	8.64774	8.74853	8.92055
clstr_4247_818_13	0.000612393	-7.57632	-2.9215	down	6.87067	9.79217	TCAAACAGGCGCTGCAGGTGTGCGGCTCAAGGAAGGCTGTAATATAAATCGAAGCTTATT	ENST00000265148.7	chr4	103105806	103198409	-	GENCODE release 31	protein_coding	protein_coding	ENSG00000138778.11	CENPE	6.63918	6.52865	7.44418	9.93814	9.67499	9.76338
clstr_2787_5111_6	8.31e-05	-11.3237	-3.50128	down	6.89648	10.3978	GGACTTAAGTTCTCGGTCTTTGCTTGGCATCGACACAGAAGATGCTATTCAAGGCCGAAA	ENST00000366955.8	chr1	214603195	214664571	+	GENCODE release 31	protein_coding	protein_coding	ENSG00000117724.13	CENPF	6.48263	7.04962	7.1572	10.4398	10.2996	10.4539
clstr_13217_4083_5	2.3e-05	-5.04683	-2.33538	down	8.74203	11.0774	AAACCGTATATGCAAACGGTCATCAAGAAACGAAGTACAGATCCGGTCGGATAAGAGTTA	ENST00000381884.9	chr13	24882279	24922861	-	GENCODE release 31	protein_coding	protein_coding	ENSG00000151849.15	CENPJ	8.54184	8.80591	8.87834	11.1109	11.0597	11.0616
clstr_75361_1354_12	0.000188696	-3.02798	-1.59836	down	4.79923	6.39759	GGGAACAGATAACTAATCTGTGGCCAACCAACCAATGATTAATCAGCTATGCTGCCTCGG	ENST00000393335.7	chr16	81007214	81033114	+	GENCODE release 31	protein_coding	protein_coding	ENSG00000166451.13	CENPN	4.66783	5.03278	4.6971	6.4302	6.42465	6.33792
clstr_42779_2174_7	0.0003345	-13.0863	-3.70999	down	7.42134	11.1313	ATATGCAGGAGGAATGCTGTCTCCGATATCTCACCGTGGGAATGAGTGCACTGATTCAAA	ENST00000281453.10	chr4	184694085	184734096	-	GENCODE release 31	protein_coding	protein_coding	ENSG00000151725.12	CENPU	6.82787	7.49132	7.94483	11.1587	11.112	11.1232
clstr_75718_534_11	6.31e-05	-6.10134	-2.60913	down	10.0066	12.6157	AAATAAGTACACAACGTCATGAGGTTATTCGAACCACAGCGTCTTCAGAACTTTCAGAGA	ENST00000510146.5	chr4	184695002	184734130	-	GENCODE release 31	protein_coding	protein_coding	ENSG00000151725.12	CENPU	9.72077	10.1062	10.1928	12.5995	12.6841	12.5635
clstr_35515_2129_12	0.000842009	-3.93093	-1.97487	down	7.01879	8.99366	TTGATCAATGTGAACTCACAGCGGAAACAGCAGCTGGTAGAGCTTGGTCTTCTTCGTGAA	ENST00000537949.5	chr17	65635913	66191697	-	GENCODE release 31	protein_coding	protein_coding	ENSG00000154240.17	CEP112	6.60016	7.24172	7.2145	9.12317	8.93801	8.91981
clstr_15273_221_10	0.0350031	-2.1	-1.07039	down	5.95821	7.0286	TTTGCTACTGAGTTAGCTTGGGAAATTGACAGGAAAGCGCTTCATCAGCACAGGCTACAG	ENST00000508138.5	chr5	123345003	123423544	-	GENCODE release 31	protein_coding	protein_coding	ENSG00000168944.15	CEP120	5.29792	6.42412	6.1526	7.04534	6.95692	7.08354
clstr_6666_3620_12	0.000234816	-5.57205	-2.47821	down	6.24666	8.72487	ATAATTCCAGCAGAATCCGTCTAAGAAGACCTTTCATGTACTTCCCTAGGACTAGATGCA	ENST00000263468.12	chr11	101915015	102001058	+	GENCODE release 31	protein_coding	protein_coding	ENSG00000110318.14	CEP126	6.06194	6.63141	6.04664	8.81847	8.67042	8.68571
clstr_63725_1322_10	0.0240967	-2.34886	-1.23196	down	5.18516	6.41713	TTAGAGTTGTGTAGCAATCATGGATGATATGGTAACCGTGAATGGAGTATAACTAGGCAG	ENST00000554827.5	chr14	80830165	80904928	-	GENCODE release 31	protein_coding	protein_coding	ENSG00000100629.17	CEP128	4.68637	5.83722	5.0319	6.27703	6.51321	6.46114
clstr_11078_3424_3	0.00174994	-8.19972	-3.03557	down	5.40394	8.43952	TCAACTGAAAGATACGAACGAGAACGAGCAATCCAAGAGATGCGTCGACATGGTCTTGCT	ENST00000257287.4	chr4	55948981	56033363	+	GENCODE release 31	protein_coding	protein_coding	ENSG00000174799.10	CEP135	4.98196	5.05162	6.17825	8.65535	8.21054	8.45266
clstr_11080_4004_5	1.99e-05	-7.53362	-2.91334	down	7.15719	10.0705	AAAGCAGAGGTACTGCGAGAACGTCAAGAAACCGCCCGAAAGATGCGCAAATATTATTTG	ENST00000380950.7	chr15	48737938	48811069	-	GENCODE release 31	protein_coding	protein_coding	ENSG00000103995.14	CEP152	7.04051	7.05593	7.37515	10.179	10.0628	9.96985
clstr_12888_625_4	0.000543776	-4.95343	-2.30843	down	5.85118	8.15961	GTAATCAAGCCAACGCAGAACTAACTGATGACGAACATGAGAATGAATCGAAACATGAAG	ENST00000403245.8	chr6	84124250	84227643	-	GENCODE release 31	protein_coding	protein_coding	ENSG00000135315.12	CEP162	5.39715	6.029	6.1274	8.17149	8.1592	8.14815
clstr_10793_361_9	1.46e-05	2.33343	1.22245	up	12.6458	11.4233	ATTTACTATTTCAACTTCGCCAACGGGCAGTCTATGTGGGACCATCCATGTGACGAACAC	ENST00000278935.8	chr11	117327854	117413266	+	GENCODE release 31	protein_coding	protein_coding	ENSG00000110274.16	CEP164	12.658	12.6645	12.6148	11.4861	11.4497	11.3342
clstr_103937_195_24	0.00561515	-2.25908	-1.17574	down	6.35545	7.53119	ATTGCTCGGGAGATCAACGATGTAGCAGGAGAGATAGATTCAGTGACTTCATCAGGCACT	ENST00000490813.5	chr1	243126345	243163318	-	GENCODE release 31	protein_coding	protein_coding	ENSG00000143702.16	CEP170	6.12044	6.18017	6.76575	7.522	7.41775	7.65382
clstr_7185_1040_24	1.98e-05	2.32923	1.21985	up	8.68794	7.46809	CATCGAGTTTGATGACTGCAGCCCTGGCAAGATGAAGATCAAGGACCATATCACCAAGTT	ENST00000453495.2	chr14	104865313	104896770	+	GENCODE release 31	protein_coding	protein_coding	ENSG00000099814.16	CEP170B	8.6447	8.78034	8.63878	7.43001	7.4613	7.51296
clstr_5300_3996_8	0.000827996	-7.06491	-2.82067	down	5.18938	8.01005	AAACATCTGCGCCAAACAATTCAGTCTCTACGACGACAGTTTAGTGGAGCTTTACCCTTG	ENST00000552810.6	chr12	88049016	88142088	-	GENCODE release 31	protein_coding	protein_coding	ENSG00000198707.15	CEP290	4.86259	5.79806	4.90749	8.04238	7.88151	8.10627
clstr_34762_371_12	0.00335826	-8.8967	-3.15327	down	4.25896	7.41223	GAAATCTGAGAGACCGACTGCTATATCAGAGCATTGGGATCAAGATAAGTAAGCCCACAG	ENST00000531700.5	chr11	93695530	93730356	+	GENCODE release 31	protein_coding	protein_coding	ENSG00000166004.15	CEP295	3.74781	3.7599	5.26917	7.40871	7.39702	7.43095
clstr_5032_7668_10	8.17e-05	-13.6088	-3.76647	down	8.73144	12.4979	AAGAGAAACCATCTATAAGTTCATCTGTGAGTCGTCTAAAGGGCGTGAATAAAGTCAGAG	ENST00000325212.11	chr11	93661682	93730358	+	GENCODE release 31	protein_coding	protein_coding	ENSG00000166004.15	CEP295	8.43447	8.58243	9.17742	12.5513	12.5183	12.4241
clstr_1464_5935_6	0.000198867	-7.50549	-2.90795	down	6.94315	9.8511	AAATTAATGCAACGGCGACAACATGCAGAGGAGCTCCTAGAGTGGAAGCGACGTTTAGAT	ENST00000367607.8	chr1	179954810	180114875	+	GENCODE release 31	protein_coding	protein_coding	ENSG00000135837.16	CEP350	6.61884	6.8627	7.34792	9.94088	9.87773	9.7347
clstr_18076_4016_11	8.72e-05	-3.8334	-1.93862	down	9.78289	11.7215	TGTACTACCAACAAAGGTGTCAGTTGCTTGTGCTGCCCTGTCTATGTTATGCTCTGAATA	ENST00000503780.6	chr4	174283911	174320328	+	GENCODE release 31	protein_coding	protein_coding	ENSG00000164118.13	CEP44	9.96605	9.58791	9.7947	11.8191	11.6961	11.6493
clstr_39600_251_6	0.000401778	-2.61875	-1.38888	down	8.27359	9.66247	TCAAGACCGTTGTCTCTTCGATCGCTTCTTTGGACTTGGCGACCATTTCAGAGATGTCTT	ENST00000371485.7	chr10	93496632	93529092	+	GENCODE release 31	protein_coding	protein_coding	ENSG00000138180.15	CEP55	8.03679	8.32422	8.45978	9.62065	9.65664	9.71013
clstr_30656_301_11	0.000685302	-3.10097	-1.63272	down	9.42021	11.0529	CTCCATATGTAGTATATCCTTCGGATAAGCCTTTCCTTAATAGTGATCTACGACGCTCCC	ENST00000325542.10	chr11	95790498	95832693	+	GENCODE release 31	protein_coding	protein_coding	ENSG00000166037.11	CEP57	9.09548	9.5478	9.61735	11.0751	11.131	10.9527
clstr_124430_202_18	0.000685733	-2.4989	-1.32129	down	9.37774	10.699	TCTCTGCGGCTTCTGGTTCTCACTTGTCGTGTGCAGACTAGGGAAATGAAGTACAATGTT	ENST00000544522.5	chr11	95790513	95817903	+	GENCODE release 31	protein_coding	protein_coding	ENSG00000166037.11	CEP57	9.1055	9.53359	9.49413	10.7047	10.7415	10.6509
clstr_190020_227_18	0.00275109	-2.52979	-1.33902	down	9.47289	10.8119	AAATCGCTGGACTGGGAGAAGCAACGCTTGATTTATCAGCAACAGGCTCAGCTTGTCAAT	ENST00000508778.1	chr3	134531849	134545777	+	GENCODE release 31	protein_coding	protein_coding	ENSG00000182923.17	CEP63	9.08796	9.77431	9.5564	10.8421	10.8141	10.7795
clstr_33866_894_11	0.0026937	-6.14356	-2.61907	down	2.06014	4.67922	CTATCTTAAGGACTGCCACTAAGCTATTTCAGAGGAATTCCGTCAGAAATCGCTGGACTG	ENST00000650279.1	chr3	134485721	134561886	+	GENCODE release 31	protein_coding	protein_coding	ENSG00000182923.17	CEP63	2.68792	2.15719	1.33532	4.74568	4.61112	4.68085
clstr_22832_2869_12	4.61e-05	2.5555	1.35361	up	11.9452	10.5916	TGCAGCCAGGTCCAATCTTACAAGTCTCAAGTCTTCTCTGCAGCTTTACCGGGTAATATG	ENST00000537589.1	chr2	65056452	65075251	+	GENCODE release 31	protein_coding	protein_coding	ENSG00000011523.14	CEP68	11.8574	12.0847	11.8937	10.5667	10.6017	10.6065
clstr_39642_2373_15	5.21e-06	-6.9645	-2.80002	down	7.47188	10.2719	GCTACTGCTCTCCTGGCAAGGATTAATTGGCACATTCTGTTAAGATATCCCTCATGACAG	ENST00000264982.8	chr3	138494344	138594260	-	GENCODE release 31	protein_coding	protein_coding	ENSG00000114107.9	CEP70	7.3078	7.52075	7.58708	10.302	10.2518	10.2619
clstr_55792_108_17	0.000694746	-3.83009	-1.93738	down	6.27666	8.21404	CTGAATGACCAGGTGTAAAGTGCAAGAGTAATATGCTATGACTGAGTAACTATGTTTCCG	ENST00000481834.5	chr3	138499884	138594248	-	GENCODE release 31	protein_coding	protein_coding	ENSG00000114107.9	CEP70	5.87581	6.5283	6.42587	8.25459	8.15778	8.22975
clstr_31419_883_15	0.000506731	-2.67154	-1.41767	down	8.33358	9.75125	CTGAGAGTCTTCGCTATAGGAGACCTGATCTTGACTGTATGGCTGGCTTAAGACGTATCA	ENST00000643847.1	chr9	78236105	78271676	+	GENCODE release 31	protein_coding	protein_coding	ENSG00000148019.13	CEP78	8.06809	8.4026	8.53006	9.76592	9.73566	9.75218
clstr_22778_3597_19	0.0020757	-13.1203	-3.71372	down	2.68016	6.39388	GATAGTGAAGAAGGCCAGGACTGTAATTGAGCAGTCCTTAGCACCATTTAGCAAACTAGG	ENST00000397809.9	chr12	94307696	94459952	-	GENCODE release 31	protein_coding	protein_coding	ENSG00000173588.14	CEP83	2.78466	1.7741	3.48172	6.48028	6.62888	6.07248
clstr_6063_2643_7	5.33e-05	-2.93197	-1.55187	down	7.77695	9.32882	AGATGTGTGCCAGTTACGAAGAGACATTGATGAATTAAGGACTACAATATCAGACCGCTA	ENST00000368491.8	chr6	118460772	118651591	-	GENCODE release 31	protein_coding	protein_coding	ENSG00000111860.14	CEP85L	7.66598	7.79264	7.87223	9.34292	9.21798	9.42555
clstr_34552_1486_10	5.94e-06	2.83704	1.50439	up	9.00857	7.50419	TGATACCCACAACTGACAGCTTATGGCCACACGGTCTGTAGGATAGACAAGCCCATAAAT	ENST00000591863.1	chr19	32968909	32971991	-	GENCODE release 31	protein_coding	protein_coding	ENSG00000121289.18	CEP89	8.97235	9.07936	8.97402	7.54972	7.44318	7.51966
clstr_37299_2031_14	3.98e-05	-2.96954	-1.57024	down	10.5468	12.1171	GAGACTGCAAGACTTCAAGGACTGCATTCGTAGGCAAAGGTTGACCCAATCAAAGATAAA	ENST00000556440.7	chr17	64506977	64537946	+	GENCODE release 31	protein_coding	protein_coding	ENSG00000258890.7	CEP95	10.472	10.466	10.7025	12.0995	12.1541	12.0976
clstr_17040_636_3	0.018455	2.04525	1.03228	up	7.41875	6.38648	AGACTCTGTATGAGATTAACATAGACAAATACGACGGCATCGTCTGTGTCGGCGGAGATG	ENST00000216264.13	chr22	46684410	46738252	-	GENCODE release 31	protein_coding	protein_coding	ENSG00000100422.14	CERK	6.8871	7.74677	7.6224	6.37355	6.36499	6.42089
clstr_66297_1342_4	0.000151404	2.1107	1.07772	up	9.55568	8.47796	GTTGAAGTTTATCGCGTCAAGAAATTCCAGTTTACGTCGAAGCACATGGAGGATGAGGAC	ENST00000443629.5	chr22	46686983	46738207	-	GENCODE release 31	protein_coding	protein_coding	ENSG00000100422.14	CERK	9.68945	9.4564	9.52121	8.54419	8.45128	8.43841
clstr_83163_1052_16	0.00558782	-2.10824	-1.07604	down	4.76511	5.84114	GGCTTGGCACCTAATACCAGATTAAATAATGGAAGTATGGCTCTTATAATTGCCCGAAAC	ENST00000452174.5	chr2	181538184	181657006	-	GENCODE release 31	protein_coding	protein_coding	ENSG00000188452.14	CERKL	4.9736	4.93509	4.38662	5.94533	5.74489	5.8332
clstr_53879_2011_22	9.08e-07	3.31624	1.72955	up	11.5389	9.8093	CACCCTGTTTGGAAGGGAGAACCCATCAGATTCGCCTTGGGTGTAGATGAAACAGAAATA	ENST00000429504.6	chr19	18877909	18896135	-	GENCODE release 31	protein_coding	protein_coding	ENSG00000223802.7	CERS1	11.6038	11.5058	11.5069	9.80095	9.83015	9.7968
clstr_51210_1617_7	2.13e-05	67.2005	6.0704	up	10.1018	4.03135	TATGAGTTTCAGTACCGTCCAAGCTTCTCATCAGACATGAAACCCAAGACGGTGATAGGA	ENST00000422046.6	chr16	55802854	55833337	-	GENCODE release 31	protein_coding	protein_coding	ENSG00000198848.12	CES1	9.67499	10.4173	10.213	4.1295	3.74718	4.21738
clstr_66378_1161_9	0.00584715	2.01889	1.01356	up	6.74929	5.73573	GCAAATGATTCTTCGTTCATGTGTAAATTGTCCACCATGGGTTTATCTAGGGCTAGTATG	ENST00000327228.4	chr18	580357	582114	+	GENCODE release 31	protein_coding	protein_coding	ENSG00000177143.4	CETN1	7.08828	6.6924	6.46719	5.67995	5.68563	5.84161
clstr_23489_2457_16	0.0027558	2.87241	1.52226	up	6.1371	4.61484	CTGTCCCGACTCCCATGATGAGGGACCACAACTAATCCCACTTCACATATAAAGAAACTG	ENST00000373295.7	chr9	127706988	127716002	+	GENCODE release 31	protein_coding	protein_coding	ENSG00000160401.15	CFAP157	6.43088	6.29188	5.68854	4.54084	4.62857	4.6751
clstr_27661_444_8	0.00171533	2.33036	1.22055	up	6.78191	5.56135	ACACCCGGTCCGTGATCTTTATTCGTGACAGAAATTCTCATGGGCAAGAGATATCAGGAT	ENST00000513920.5	chr4	80335768	80873074	+	GENCODE release 31	protein_coding	protein_coding	ENSG00000197826.11	CFAP299	6.63074	7.04791	6.66707	5.54763	5.73106	5.40537
clstr_27324_2536_12	0.00488598	-2.22682	-1.15499	down	2.96947	4.12446	AAAGATGAACCTATTGATGTCCGTTATCTTGCGGATACAGAGGACAATCCCATCCAAACT	ENST00000295868.6	chr3	113362865	113441610	-	GENCODE release 31	protein_coding	protein_coding	ENSG00000206530.11	CFAP44	3.20685	3.0697	2.63186	3.99091	4.04108	4.34137
clstr_57933_0_15	0.00036454	4.35025	2.1211	up	9.09548	6.97438	GATGGCCAACTTGGTCCCAATTGAAGAAAGAGGATAATTGCGTGGATCACTCAGAGTAAA	ENST00000426543.6	chr1	159872366	159898269	-	GENCODE release 31	protein_coding	protein_coding	ENSG00000213085.10	CFAP45	9.41176	8.95739	8.91729	6.99878	7.14145	6.78292
clstr_19784_1982_6	0.0255095	2.76867	1.46919	up	5.22342	3.75423	AAAGCTTGGCATAAACGCTCCATCAAAGGCGGTCTCCAAGGATCCGATGAGTTATGCTTT	ENST00000245957.10	chr20	20052532	20360698	+	GENCODE release 31	protein_coding	protein_coding	ENSG00000089101.18	CFAP61	5.14642	5.19416	5.32968	2.95143	3.94487	4.36638
clstr_14484_4449_5	0.000776246	-4.51162	-2.17365	down	6.77764	8.95128	TAACCTGAGTGTCCACAGTAGATATCGAGACAGCTTTAGGAAGGTGACGGTCATGGGTAA	ENST00000458385.7	chr4	185159665	185204000	-	GENCODE release 31	protein_coding	protein_coding	ENSG00000164323.14	CFAP97	6.44589	6.68771	7.19932	9.11096	8.89277	8.85012
clstr_35250_2227_16	0.000212222	3.91321	1.96835	up	6.61086	4.6425	TTTATGACTATGACGTTGCCCTGATCAAGCTCAAGAATAAGCTGAAATATGGCCAGACTA	ENST00000425368.6	chr6	31945709	31952084	+	GENCODE release 31	protein_coding	protein_coding	ENSG00000243649.8	CFB	6.50545	6.79116	6.53596	4.82984	4.68879	4.40888
clstr_90640_998_16	0.0114093	-2.10357	-1.07284	down	6.46413	7.53697	ATCGTCTTTCATCACGTTCTCACACATTGCGAACAACATGTTGGGATGGGAAACTGGAGT	ENST00000320493.9	chr1	196819757	196832189	+	GENCODE release 31	protein_coding	protein_coding	ENSG00000244414.6	CFHR1	6.01685	6.68134	6.69421	7.68811	7.36859	7.55421
clstr_51203_1345_7	0.00475619	-9.51209	-3.24976	down	2.22531	5.47507	CAGAGCCAAGAGTAATGGCATGCGGTTTAAGCTCCATGACACATTGGACTACGAATGCTA	ENST00000367416.6	chr1	196888014	196918713	+	GENCODE release 31	protein_coding	protein_coding	ENSG00000134365.13	CFHR4	1.09524	2.65614	2.92455	5.54705	5.50214	5.37603
clstr_51796_997_13	0.00271441	-9.03851	-3.17609	down	2.04997	5.22606	TTCCATTGCAAATCGGGTGTTTGCATTCCAAGCCAGTATCAATGCAATGGTGAGGTGGAC	ENST00000394634.6	chr4	109740694	109802179	-	GENCODE release 31	protein_coding	protein_coding	ENSG00000205403.13	CFI	2.36476	1.11781	2.66734	5.25083	5.34583	5.08151
clstr_6330_7032_5	4.35e-06	-2.54984	-1.35041	down	9.88108	11.2315	TGCTTCTGAGTGTCGTTCTACAATGCCCGTTGACTTATTCCATTGCGTCTCTGCTTTAGG	ENST00000281282.5	chr15	57376505	57550727	+	GENCODE release 31	protein_coding	protein_coding	ENSG00000128849.10	CGNL1	9.80805	9.92271	9.91249	11.2253	11.2098	11.2594
clstr_77137_936_26	0.000171294	2.90788	1.53997	up	10.9055	9.36557	TGCAGCTCTCCTGCTTGACACTGACTTACTACTTGAAACTTTATTTATTGCACCATGTTG	ENST00000617768.5	chr15	40953471	40956512	+	GENCODE release 31	protein_coding	protein_coding	ENSG00000128965.13	CHAC1	10.8328	11.1226	10.7611	9.31754	9.40784	9.37132
A_33_P3339531	0.0130191	2.31916	1.2136	up	7.22114	6.00754	GGCTTCTTGGACCCCTGTCTGAGGGGTCGCGTCTTAGTGGGCGGGATTCTTTTCCCTTTG	NM_138481	chr22	41229513	41240931	-	Refseq	protein_coding			CHADL	7.23559	7.26669	7.16113	6.21551	6.3593	5.44779
clstr_13041_4144_10	0.000999079	-2.42784	-1.27968	down	8.62369	9.90337	CTTATCAGATAGCATAGTTGGATCAGTAGATGACATGTATGGTGTACCGTGTTTCACTGT	ENST00000643483.1	chr13	114322200	114327321	+	GENCODE release 31	protein_coding	protein_coding	ENSG00000198824.7	CHAMP1	8.37045	8.8777	8.62293	9.91764	9.85433	9.93814
clstr_81596_188_16	0.00189279	2.252	1.17121	up	9.75042	8.57922	GCAGCCATGTCCTATTGCCGGCAGGAAGGGAAGGATCGAATCATATTTGTAACCAAAGAA	ENST00000396914.4	chr3	14112077	14124870	-	GENCODE release 31	protein_coding	protein_coding	ENSG00000163528.13	CHCHD4	9.44506	9.98581	9.8204	8.54493	8.59949	8.59322
clstr_73080_461_18	0.00594296	2.10377	1.07298	up	9.81514	8.74216	CCAACGATCCATACGAGGAGCATGGATTGATACTGCCAAATGGAAACATTAACTGGAACT	ENST00000295767.9	chr3	14112077	14124870	-	GENCODE release 31	protein_coding	protein_coding	ENSG00000163528.13	CHCHD4	9.44772	10.1365	9.86114	8.71673	8.77997	8.72978
clstr_97684_585_26	9.1e-05	2.8854	1.52877	up	12.2935	10.7648	AAACTGTCTTCAGAGCAATTCCATGAGGCAGCCTCAAAGATGGAGAGCACAATAAAGCCC	ENST00000508789.5	chr3	126704241	126957933	+	GENCODE release 31	protein_coding	protein_coding	ENSG00000159685.10	CHCHD6	12.3992	12.3598	12.1216	10.7122	10.846	10.7361
clstr_98421_447_27	0.000138115	3.33208	1.73642	up	10.5099	8.77348	CAGCATCAGCCATGAGGAGCAGAAGTCAGTCCGGCTGATAATACATTGACATGATTCAAA	ENST00000503119.5	chr3	126704240	126957833	+	GENCODE release 31	protein_coding	protein_coding	ENSG00000159685.10	CHCHD6	10.5074	10.7202	10.3021	8.75118	8.7806	8.78866
clstr_139199_526_20	0.00297684	-5.78498	-2.53231	down	5.60902	8.14133	TAGTAATGGTAAAGACCATCGTGATTGGGATCACTACAAGCAAGACAGCAGATATTACAG	ENST00000505657.1	chr5	98856567	98868629	-	GENCODE release 31	protein_coding	protein_coding	ENSG00000153922.10	CHD1	4.93446	5.60213	6.29048	8.18381	8.08042	8.15977
clstr_27730_1196_14	0.0318777	-2.12501	-1.08747	down	4.83492	5.92239	TTTGGCCACTACATTACCTAAGGCTCTGTTAGACTTAACAGTCCAGATAGGTCCATGAAG	ENST00000651226.1	chr1	147242677	147295674	+	GENCODE release 31	protein_coding	protein_coding	ENSG00000131778.19	CHD1L	4.2158	5.35643	4.93253	5.90826	5.84686	6.01203
clstr_43538_206_8	0.00271478	2.62791	1.39392	up	7.43525	6.04133	ACAATGAAGGAATGGTGACTCGCTGCATCATTGAGGTCCTCTCAAATGCCTTGTCGAAGT	ENST00000378961.9	chr20	5911510	5925353	+	GENCODE release 31	protein_coding	protein_coding	ENSG00000089199.10	CHGB	7.77642	7.10726	7.42207	5.87986	6.08	6.16413
clstr_66835_251_3	7.9e-05	6.2789	2.65051	up	7.40759	4.75708	CTTTGCCAATATAAGCAACGATCACATCGACACCTGGGAGTGGAATGATGTGACGCTCTA	ENST00000255409.8	chr1	203178931	203186704	-	GENCODE release 31	protein_coding	protein_coding	ENSG00000133048.13	CHI3L1	7.2526	7.71024	7.25994	4.73355	4.67784	4.85985
clstr_77211_420_16	0.000935204	8.03587	3.00646	up	8.0883	5.08185	ATTGGAGGGTACCTGTTTGGTTCCAAAGGGTTCCACCCTATGGTGGATTCTTCTACATCA	ENST00000466741.5	chr1	111229692	111243439	+	GENCODE release 31	protein_coding	protein_coding	ENSG00000064886.14	CHI3L2	7.49591	8.64402	8.12497	5.25545	4.98879	5.00129
clstr_7219_4886_12	0.00375576	-5.94113	-2.57074	down	2.76164	5.33238	TTTGATTTGCCGACTGGCTGACGTGTTAATTATCACACAGACTCCAAGAACCTGATGCTT	ENST00000373504.10	chrX	73563200	73687102	+	GENCODE release 31	protein_coding	protein_coding	ENSG00000204116.11	CHIC1	3.60422	2.35332	2.32738	5.3642	5.23007	5.40286
clstr_101122_540_12	5.32e-05	2.01452	1.01044	up	11.1564	10.146	TTCCTGTTAATGTACGTTGGCTACTTTGTGGCTGCCTTTGTTGCTGCTGCACATTAGGTT	ENST00000263921.8	chr4	54009789	54064605	-	GENCODE release 31	protein_coding	protein_coding	ENSG00000109220.11	CHIC2	11.0669	11.1694	11.2329	10.1658	10.0924	10.1796
clstr_11577_801_7	0.000725212	-2.05538	-1.0394	down	7.45919	8.4986	ATATTACCAGGATTCTTGCATTTCGAGAAGGACGAGTGGAACAGGTTCCGTGTTCCAGAG	ENST00000357749.7	chrX	85861180	86047558	-	GENCODE release 31	protein_coding	protein_coding	ENSG00000188419.14	CHM	7.28104	7.50179	7.59475	8.38313	8.5244	8.58827
clstr_5686_2345_10	0.0145198	-2.00204	-1.00147	down	8.61595	9.61742	ATGAGAGATTCCTCGGGAATCAGCAGAAGCTCGTATAATGGCTTGCCTTCCAATGTTTAT	ENST00000366553.2	chr1	241628853	241640254	-	GENCODE release 31	protein_coding	protein_coding	ENSG00000203668.2	CHML	8.1461	8.77044	8.93129	9.68107	9.62452	9.54666
clstr_39312_2042_14	0.000106821	-3.9872	-1.99538	down	7.6423	9.63768	TTCTAGTAATCCTGGGTGTTTATCACGTTCAGAGAAACTCAAGCTATTGCATGATTAGCC	ENST00000409900.8	chr2	174799313	175005381	-	GENCODE release 31	protein_coding	protein_coding	ENSG00000128656.14	CHN1	7.39253	7.80898	7.7254	9.69635	9.60848	9.60822
clstr_25471_1265_15	0.00285915	4.53696	2.18173	up	4.43499	2.25326	TCAGACTGTGGATTGAACGTACACAAACAGTGTTCCAAGCACGTTCCCAATGACTGCCAA	ENST00000222792.10	chr7	29194412	29514328	+	GENCODE release 31	protein_coding	protein_coding	ENSG00000106069.22	CHN2	3.7839	4.88673	4.63433	2.19945	2.27948	2.28085
clstr_14760_4555_12	5.55e-05	-3.54037	-1.8239	down	10.6776	12.5015	TTCTCCCTACTGGTAGGAACCATAGTTGTGTCCTATACTTGAAGAGGCTGGAAAGTAGCC	ENST00000529726.1	chr11	90201949	90209478	-	GENCODE release 31	protein_coding	protein_coding	ENSG00000110172.12	CHORDC1	10.5128	10.6878	10.8322	12.5829	12.4497	12.4719
clstr_103278_910_16	8.89e-07	3.39092	1.76168	up	12.6145	10.8529	TGGTGACCACGAGGTGGGATGATAAGCTATCCCACTGATACCTCCTTGTCATGTTCAAAT	ENST00000373891.2	chr2	219541460	219543573	-	GENCODE release 31	protein_coding	protein_coding	ENSG00000123989.14	CHPF	12.5619	12.6703	12.6114	10.8799	10.8295	10.8492
clstr_20813_1094_21	0.000144888	2.64733	1.40454	up	8.88848	7.48394	TTCCCTTACCTCTTATCACTTGCTGTCATCTGTTGACTTAGGCCCAGTCTGCAGATGTGT	ENST00000035307.6	chr7	151232499	151238827	+	GENCODE release 31	protein_coding	protein_coding	ENSG00000033100.16	CHPF2	8.74408	9.01535	8.90602	7.45843	7.59892	7.39447
clstr_8740_5586_12	0.0244381	-2.15297	-1.10633	down	8.10232	9.20865	GTTGAGTCACAGTGATTCAGGTGGCATGCTTATCTTGTTCGTGACATCAGTGGGACGTTT	ENST00000299847.6	chr15	30357766	30393549	-	GENCODE release 31	protein_coding	protein_coding	ENSG00000166664.13	CHRFAM7A	7.47539	8.43195	8.39961	9.24674	9.20107	9.17814
clstr_10989_4067_7	3.07e-05	2.81276	1.49198	up	8.99298	7.50099	AGAGGAGGGATAGAGACGCAGATTTCAGATGTAAGAAGCCCGATCCACATTGCATAAGTG	ENST00000370263.9	chr20	63343223	63361349	-	GENCODE release 31	protein_coding	protein_coding	ENSG00000101204.17	CHRNA4	8.88925	8.98512	9.10457	7.43856	7.50673	7.55769
clstr_48424_355_4	0.000109123	8.15009	3.02682	up	6.28894	3.26212	ACCAAATTCTGACTGCTTATTTGTGGATCCGCCAAATCTGGCACGATGCCTATCTCACGT	ENST00000310169.3	chr4	40335333	40355217	+	GENCODE release 31	protein_coding	protein_coding	ENSG00000174343.6	CHRNA9	6.07981	6.52337	6.26364	3.49034	3.32172	2.97431
clstr_9869_5643_11	0.00022003	4.48927	2.16648	up	7.97769	5.81121	ATTTGCACTGGTCTAGCCTACTCCAGGTCAGACTCATTAGGAACTCAAGATTCTCGTAAA	ENST00000368476.3	chr1	154567781	154580026	+	GENCODE release 31	protein_coding	protein_coding	ENSG00000160716.5	CHRNB2	7.73737	8.28904	7.90667	5.80522	5.72977	5.89864
clstr_115373_535_14	0.00119595	2.47049	1.3048	up	7.48767	6.18287	TCTATTTCCAAAGTATGTTGCACCCAGTCATGCGGAGGAATCCCTTTGGTGTGGACATCT	ENST00000547956.1	chr12	104456968	104602279	+	GENCODE release 31	protein_coding	protein_coding	ENSG00000171310.11	CHST11	7.22898	7.7688	7.46523	6.20015	6.22118	6.1273
clstr_10388_1058_7	0.000108904	2.99264	1.58142	up	9.93548	8.35406	AAGTTCACCCAGAAGTACAACATCTCCTTCCACAAGCGGTACGGCACCAAGATCATCAAA	ENST00000303694.6	chr12	104456948	104762014	+	GENCODE release 31	protein_coding	protein_coding	ENSG00000171310.11	CHST11	9.73017	10.056	10.0202	8.35224	8.37707	8.33286
clstr_19375_1491_8	0.00287816	3.11749	1.64038	up	7.52648	5.8861	TATTCAACCAGAATCCCGAGGTGTTCTTTCTCTACGAGCCAGTGTGGCATGTATGGCAAA	ENST00000309575.5	chr3	143119771	143124014	+	GENCODE release 31	protein_coding	protein_coding	ENSG00000175040.6	CHST2	7.10491	7.92063	7.5539	5.78522	5.80965	6.06341
clstr_51051_1877_12	0.00027256	3.07481	1.6205	up	8.85991	7.23942	AGGAAGTGGGAACAAGGTTGGATGCCTACTTATGAGCTTGACCATCACAGCTATCGGTAA	ENST00000539698.3	chr16	71526251	71538597	+	GENCODE release 31	protein_coding	protein_coding	ENSG00000140835.9	CHST4	8.61079	9.0096	8.95935	7.28084	7.14221	7.2952
clstr_47971_1750_14	0.00185859	2.4437	1.28907	up	9.77804	8.48897	CAACTGCTGTGCAATTCTGCTGAGCAGGAATATCATGAGCTGTTCAATAATGACGGACGC	ENST00000276055.3	chrX	46573784	46598408	+	GENCODE release 31	protein_coding	protein_coding	ENSG00000147119.3	CHST7	9.45816	9.99755	9.87841	8.60928	8.38374	8.47389
clstr_43123_1949_17	0.00659491	2.77773	1.47391	up	5.87406	4.40015	CTGCAAAGGCAGCGCACCTACGACTTCTACTACATGGATTACCTGATGTTCAACTATTCC	ENST00000262622.4	chr19	33684528	33773509	+	GENCODE release 31	protein_coding	protein_coding	ENSG00000124302.13	CHST8	5.48542	6.2798	5.85695	4.71593	4.34167	4.14284
clstr_2182_1449_7	0.0333389	-6.59759	-2.72194	down	2.78482	5.50676	ACTTTAAGGATAGGCACTCTTCCGATGAAAGAACCAATGCTCAAGTCGTGAGACAGTATT	ENST00000618847.5	chr18	26906481	27185308	-	GENCODE release 31	protein_coding	protein_coding	ENSG00000154080.14	CHST9	3.34982	1.10892	3.89572	5.58745	5.40601	5.52683
clstr_76488_849_8	2.7e-06	2.60601	1.38184	up	13.4305	12.0486	TCTTGTAGTGATGACCGTACTGTGCGTATCTGGCGTCAGTATCTACCAGGCAATGAACAA	ENST00000488633.1	chr2	96266132	96271645	+	GENCODE release 31	protein_coding	protein_coding	ENSG00000144021.2	CIAO1	13.4423	13.4809	13.3682	12.0324	12.0375	12.0759
clstr_76349_673_13	0.00331341	-2.4776	-1.30894	down	4.69824	6.00719	ATAGAGAGCTGTGTACTTGAAATTGAAGGTCTAGCAAGTAGAGCTTTAGTGAATCTTGGG	ENST00000557835.5	chr15	64074318	64093795	-	GENCODE release 31	protein_coding	protein_coding	ENSG00000166797.11	CIAO2A	5.02117	4.45024	4.62332	6.18735	5.77238	6.06184
clstr_92068_1017_12	0.00287556	3.449	1.78618	up	8.40093	6.61475	TTCTCTTCTAAGAGCCTTCAATCATCCTAGGAATAAGCAGCATATCGAGCAGAGGCCAGC	ENST00000328649.10	chr15	90229975	90234047	-	GENCODE release 31	protein_coding	protein_coding	ENSG00000185043.11	CIB1	7.88166	8.71559	8.60553	6.77246	6.49101	6.58077
clstr_102059_609_12	7.42e-06	2.95724	1.56425	up	13.641	12.0768	TATGCCTTCCGCATCTTTGACTTTGATGATGACGGAACCTTGAACAGAGAAGACCTGAGC	ENST00000612800.1	chr15	90230246	90234047	-	GENCODE release 31	protein_coding	protein_coding	ENSG00000185043.11	CIB1	13.5915	13.7444	13.5871	12.0915	12.0718	12.067
clstr_10603_2672_6	0.0301392	2.31695	1.21223	up	9.28317	8.07094	AAATTCAACCCAAATGCAATTGGCGTCCCTCAGCCCTATCTCAACAAGCTCAACTACCGT	ENST00000261883.6	chr15	65194760	65211473	-	GENCODE release 31	protein_coding	protein_coding	ENSG00000138615.6	CILP	9.34023	9.26627	9.243	7.34095	8.50205	8.36982
clstr_20039_1067_8	0.000125979	-3.20146	-1.67873	down	8.35792	10.0366	TAAATGTTTAGAACCTACTGTGGCTCTACTGCGCTGGTTAAGCCAACCTTTGGACGGATC	ENST00000295746.13	chr3	108549864	108589438	-	GENCODE release 31	protein_coding	protein_coding	ENSG00000163507.14	CIP2A	8.13746	8.41551	8.52079	10.0386	10.025	10.0464
clstr_60092_495_17	1.88e-06	-2.59184	-1.37398	down	10.972	12.346	CATGTCAACACAGATCGAGAATGTCCTTTGTTTGGTCTTTCTGGAATCAATGCAAGTTCG	ENST00000342016.8	chr2	174348022	174395712	-	GENCODE release 31	protein_coding	protein_coding	ENSG00000138433.16	CIR1	10.9354	10.9598	11.0209	12.3521	12.3083	12.3777
clstr_54491_1806_14	0.00468356	2.20467	1.14056	up	7.91296	6.7724	AGAGAAAGAAACGATTCTAACTGACTCCTATATGCAGCCAGTTGGAATCATGCCTAAAGC	ENST00000613478.1	chr17	38730235	38735021	+	GENCODE release 31	protein_coding	protein_coding	ENSG00000277972.1	CISD3	7.53036	8.20189	8.00663	6.78334	6.79404	6.73981
clstr_51559_1994_26	5.58e-05	2.52766	1.3378	up	10.4516	9.11378	GGAAGGTGCCTGCACATGAGAGGAGAGAAATACACGTCTGATAAGACTTCATGAAATAAT	ENST00000443053.6	chr3	50606496	50611772	-	GENCODE release 31	protein_coding	protein_coding	ENSG00000114737.15	CISH	10.3302	10.5375	10.487	9.05437	9.19053	9.09644
clstr_118844_686_14	0.000138003	3.03202	1.60028	up	10.3708	8.77057	CACTGATTTCATCGACGAGGAAGTTCTTATGTCCTTGGTGATAGAAATGGGTTTGGACCG	ENST00000618718.1	chr6	139373074	139374605	-	GENCODE release 31	protein_coding	protein_coding	ENSG00000164442.10	CITED2	10.5261	10.2587	10.3278	8.6286	8.89687	8.78625
clstr_24333_2250_12	0.000440326	-5.21487	-2.38263	down	7.59684	9.97947	TCCTAAGCATTCACGGCAGTGAGCTCCTTTACTAACATTCATGTTATGGCAAGAGTTGTC	ENST00000378037.9	chr13	52455467	52476628	+	GENCODE release 31	protein_coding	protein_coding	ENSG00000136108.15	CKAP2	7.19074	7.92358	7.6762	10.0934	9.88426	9.96079
clstr_58078_857_12	0.000621993	-3.18765	-1.6725	down	7.80759	9.48008	AGAACACACAACTTGTGCGACCTCCTATTAGAAGTCATCACAGTAATACCCGGGACACTG	ENST00000378034.7	chr13	52455439	52465843	+	GENCODE release 31	protein_coding	protein_coding	ENSG00000136108.15	CKAP2	7.46656	7.94867	8.00753	9.49888	9.46178	9.47959
clstr_15257_2021_4	0.000102684	-5.47742	-2.4535	down	7.10885	9.56235	AGAATAAATGGGATGCCGGAAGTGCAAGACATGAAATTTATCACTCCTGTACGGCGTTCG	ENST00000302450.11	chr2	112736349	112764609	-	GENCODE release 31	protein_coding	protein_coding	ENSG00000169607.13	CKAP2L	6.80222	7.28331	7.24104	9.54601	9.50282	9.63823
clstr_126647_510_12	2.71e-05	-2.26798	-1.18141	down	10.9713	12.1527	ATCTGTCTACTTGGAAAGGCTAAAGATCCTCCGACAGCGATGTGGTCTGGACAACACAAA	ENST00000525896.1	chr11	46744165	46751382	-	GENCODE release 31	protein_coding	protein_coding	ENSG00000175216.14	CKAP5	10.8811	11.0054	11.0274	12.2003	12.1611	12.0968
clstr_82293_851_20	4.77e-05	2.46956	1.30425	up	11.9796	10.6753	CAGATTGAAACTCTCTTCAAGTCTAAGGACTATGAGTTCATGTGGAACCCTCACCTGGGC	ENST00000348956.7	chr14	103519667	103522830	-	GENCODE release 31	protein_coding	protein_coding	ENSG00000166165.13	CKB	11.8591	12.0984	11.9813	10.6586	10.683	10.6844
clstr_60349_1410_13	0.000312345	2.97364	1.57223	up	10.5708	8.99855	TTATCCAAGAACGTGGCTGGGAGTTCATGTGGAATGAGCGTTTGGGATACATCTTGACCT	ENST00000413453.6	chr15	43693527	43699222	+	GENCODE release 31	protein_coding	protein_coding	ENSG00000223572.9	CKMT1A	10.3227	10.783	10.6067	8.975	9.03202	8.98863
clstr_45159_2140_10	2.17e-06	2.47896	1.30974	up	11.699	10.3893	TCAGAGGTGGAGCTGGTGCAACTGGTCATCGATGGAGTAAACTATTTGATTGATTGTGAA	ENST00000437534.3	chr15	43594027	43599406	+	GENCODE release 31	protein_coding	protein_coding	ENSG00000237289.9	CKMT1B	11.6595	11.7525	11.685	10.3985	10.3577	10.4116
clstr_68591_1478_23	0.000168787	-2.9604	-1.56579	down	10.6696	12.2354	GGGAGGGCAACCATAGCCACACCACAGGATTTCCTGAAAGTTTACAATGCAGTAGCATTT	ENST00000312438.8	chr11	67364168	67373598	-	GENCODE release 31	protein_coding	protein_coding	ENSG00000175505.11	CLCF1	10.446	10.7903	10.7725	12.2882	12.2021	12.216
clstr_26449_639_11	2.58e-05	5.72151	2.5164	up	9.01438	6.49799	TTAGTTGCCACAGCATGGTATGGCAATAGAATCGTTCAAGAATTCTATGACCCTATGACC	ENST00000295522.4	chr3	190305707	190322446	-	GENCODE release 31	protein_coding	protein_coding	ENSG00000163347.6	CLDN1	8.78919	9.14522	9.10874	6.46646	6.53653	6.49097
clstr_51478_2030_19	0.000343222	-12.5265	-3.64691	down	2.97909	6.626	TGTACTGTTGAATTTGGCTTTACGGGTGTAAACACTGATGGTATATCAGTATCTGAGACC	ENST00000064724.7	chr3	170418865	170434099	+	GENCODE release 31	protein_coding	protein_coding	ENSG00000013297.11	CLDN11	2.93847	3.54708	2.45173	6.71287	6.53042	6.6347
A_33_P3285565	0.036743	2.22251	1.15219	up	5.85565	4.70346	GGGACCGGCAGCCCTGGAAGGGGCACTTGATATTTTTCAATAAAAGCCTTTCGTTTTGCA	NM_001306	chr7	73768997	73770270	-	Refseq	protein_coding			CLDN3	5.97334	6.23818	5.35544	4.2354	4.71637	5.1586
clstr_19208_629_11	0.00550773	2.3408	1.227	up	6.50465	5.27764	TGTATAGAGTTAACCACAATACCAGGCCTCAACTTCCCGTCTGTAACACAGGTGGACCAT	ENST00000435050.1	chr7	73827744	73832684	+	GENCODE release 31	protein_coding	protein_coding	ENSG00000189143.9	CLDN4	6.06036	6.69432	6.75925	5.3399	5.23761	5.25541
clstr_36055_127_2	0.0148034	-2.45728	-1.29706	down	3.92154	5.21861	ACCTTTGTAAGGTGTTTGGTGCGGTCACGGTGTATACTTGCCGTGTAGTATTTGACTCAG	ENST00000503004.5	chr3	98515483	98522514	-	GENCODE release 31	protein_coding	protein_coding	ENSG00000080822.17	CLDND1	3.81608	4.50342	3.44514	5.13567	5.18164	5.33852
A_33_P3229032	2.42e-06	2.32168	1.21517	up	15.0465	13.8313	TGAAGGGGCGGGCACCAGGCTAGGTCCGGTGCCAATAAATCCTTGTGGAATCTGACTTGA	NM_002975	chr19	50723364	50725708	+	Refseq	protein_coding			CLEC11A	15.09	15.0397	15.0097	13.8693	13.8218	13.8029
clstr_80077_642_8	0.0359326	2.39495	1.26	up	4.82423	3.56423	TGAGAATGTTAAGCTTTCAGCAGATGACGTGGCGAACAAATATCCGTGGTGGATGGGTAG	ENST00000551730.1	chr19	14583123	14610420	+	GENCODE release 31	protein_coding	protein_coding	ENSG00000187912.11	CLEC17A	5.30192	4.19071	4.98004	3.94015	3.62138	3.13115
clstr_137979_254_13	0.0086624	-2.61382	-1.38616	down	3.68619	5.07234	GGAGTTGAACAATTGTTGCCTTGCACTTCACAACCTACGAAACAAGAGGTACACAGTAGG	ENST00000538152.1	chr12	9853133	9854849	-	GENCODE release 31	protein_coding	protein_coding	ENSG00000110852.4	CLEC2B	3.34206	3.57896	4.13754	5.37279	4.79602	5.04822
clstr_51802_1234_8	0.0048016	2.1772	1.12247	up	7.51423	6.39176	TCTTCTTGGTTTCATACCGTTCTTATCTCCTGCCCAAGCATATATCGTCTCTTTACTCCC	ENST00000299663.7	chr12	8533305	8540963	-	GENCODE release 31	protein_coding	protein_coding	ENSG00000166523.7	CLEC4E	7.66504	7.51483	7.36281	6.72489	6.1161	6.33428
clstr_59493_1214_10	0.000543754	5.32805	2.41361	up	6.30315	3.88955	AAGACTGTGCGGAATTTAGTGGCAGTGGCTGGAACGACAATCGATGTGACGTTGACAATT	ENST00000327325.9	chr19	7763149	7769605	+	GENCODE release 31	protein_coding	protein_coding	ENSG00000104938.16	CLEC4M	5.88155	6.70512	6.32279	3.87219	3.93983	3.85661
clstr_43923_1375_8	8.4e-05	-8.50837	-3.08888	down	1.43548	4.52436	TGGCTCTATCAGAGTTGTTTCATGCTCAACAATGCCATTGAAGTGCACGGTGTGTTGCCA	ENST00000353231.9	chr12	10116777	10130241	-	GENCODE release 31	protein_coding	protein_coding	ENSG00000172243.17	CLEC7A	1.32314	1.67795	1.30535	4.76032	4.55638	4.25639
clstr_67413_68_10	0.00175356	2.31824	1.21303	up	7.97154	6.75851	TCTTCTCAAATAACTCGCAAGCTCTTGTGAAGCACAACGGCCTACCTTGTCCTGAAGAAA	ENST00000355819.6	chr12	10030682	10066031	+	GENCODE release 31	protein_coding	protein_coding	ENSG00000197992.7	CLEC9A	8.29573	7.7951	7.8238	6.7243	6.76564	6.78559
clstr_36017_1327_6	0.00503189	-2.07955	-1.05627	down	6.81393	7.8702	AGTATGGAGACCTCCACTGGTCGATAATCCTAACTATCAGGGAATCTGGAGTCCTCGAAA	ENST00000414773.5	chr4	140388455	140427661	-	GENCODE release 31	protein_coding	protein_coding	ENSG00000153132.13	CLGN	6.44638	6.94815	7.04725	7.93694	7.82759	7.84606
clstr_39918_803_6	0.000849091	2.6798	1.42213	up	8.66516	7.24304	CAGCAGAATTCTCAGGAGTCTGGCGTTATCTCCACAATGCCTATGCCCGTGAAGAATTTA	ENST00000369449.7	chrX	155276211	155334614	-	GENCODE release 31	protein_coding	protein_coding	ENSG00000155962.13	CLIC2	8.36192	8.76067	8.8729	7.27466	7.27499	7.17946
A_33_P3336686	0.00145245	-2.0528	-1.0376	down	9.07569	10.1133	GTCTGTCGCCCAATAAAGGCATCTTTGTCGGGAGTGAGGGTGTCCTGACATCTGAAGGGC	NM_004669	chr9	136994608	136996568	-	Refseq	protein_coding			CLIC3	8.8491	9.30856	9.06942	10.1151	10.1259	10.0989
clstr_57425_1504_8	0.000192472	2.56061	1.35649	up	7.49178	6.13529	ATGAAAGAGCAAATTCAGAACATGAGCATGGAAGTCCCTGCGAACGTCAGATCTCCGTGT	ENST00000544153.3	chr6	45911623	46015828	-	GENCODE release 31	protein_coding	protein_coding	ENSG00000112782.17	CLIC5	7.60156	7.2957	7.57808	6.15967	6.07365	6.17256
clstr_70622_1233_9	0.000856482	3.3792	1.75668	up	10.0998	8.34311	TTTGCTGTGAAAGTCTTTGCAATTGACTGAAACCTCCTCCCGTTACGCCAGGAAGATCTC	ENST00000541108.1	chr12	122354910	122380559	-	GENCODE release 31	protein_coding	protein_coding	ENSG00000130779.20	CLIP1	10.4287	9.84342	10.0272	8.15877	8.44536	8.4252
clstr_11545_2636_9	0.000304008	2.30519	1.20489	up	8.07246	6.86757	CACCCACATGATTGAGTCGAATGACATTTCAGAGGAGACGATCAGGACGAAGGAAACTGT	ENST00000361545.9	chr7	74289475	74405930	+	GENCODE release 31	protein_coding	protein_coding	ENSG00000106665.15	CLIP2	7.93462	8.03509	8.24766	6.84433	6.80301	6.95537
clstr_56189_1694_9	0.00295997	-2.76101	-1.4652	down	9.49502	10.9602	TTTCACCACGATCGATTAGACTGGGATGAACACAGTTCTGCCGGCAGATATGTTTCAAGA	ENST00000434813.3	chr2	200853196	200864561	-	GENCODE release 31	protein_coding	protein_coding	ENSG00000013441.16	CLK1	9.15336	9.4329	9.89881	11.0841	10.8654	10.9311
clstr_39969_1546_14	3e-05	2.20079	1.13802	up	10.7013	9.56324	AAACAAGTTCCTGTGTGTCTTGATGTCTGACTGGTTCAACTTCCACGGTCACATGTGCAT	ENST00000395066.7	chr15	74614994	74630126	+	GENCODE release 31	protein_coding	protein_coding	ENSG00000179335.18	CLK3	10.6157	10.763	10.725	9.5011	9.5967	9.59191
clstr_116059_180_25	0.00205587	2.56901	1.36121	up	8.68505	7.32383	CTGCTGAGAGACAGTTCTGCATGAGAATCAGCTGACCCATACAGACTTGAAACCAGAGAA	ENST00000564468.5	chr15	74625853	74629962	+	GENCODE release 31	protein_coding	protein_coding	ENSG00000179335.18	CLK3	8.32613	8.9719	8.75711	7.28696	7.32091	7.36363
clstr_36788_1145_6	0.0198986	-3.53698	-1.82252	down	3.57639	5.39891	CAGTCATTATTTAGAAGCAAGGTCCTTGAATGAGCGAGATTATCGGGACCGGAGATACGT	ENST00000521621.5	chr5	178603270	178627029	-	GENCODE release 31	protein_coding	protein_coding	ENSG00000113240.13	CLK4	3.31452	2.91213	4.50252	5.5449	5.23764	5.41419
clstr_58702_450_8	0.00622388	-3.72083	-1.89562	down	5.08954	6.98516	AAAGGAAGCGCAATAGACACTGTTCAAGTCATCAGTCACGTTCGATGAAATCGTGGACAC	ENST00000522136.5	chr5	178603168	178627055	-	GENCODE release 31	protein_coding	protein_coding	ENSG00000113240.13	CLK4	4.45925	5.11592	5.69345	6.96409	6.91265	7.07875
clstr_13468_492_10	0.0302056	2.82283	1.49714	up	6.00851	4.51137	TGGTGATCACTTACTCCAGTCGTCATGTCTACAATAACTTGACTGAGGAACAGAAGGGCC	ENST00000448775.4	chr11	123069872	123195248	-	GENCODE release 31	protein_coding	protein_coding	ENSG00000166250.12	CLMP	5.19643	6.7035	6.12559	4.7508	4.39455	4.38875
clstr_46553_2147_16	0.0104077	-2.54901	-1.34993	down	4.66301	6.01294	ACCACTAAACTCTGACCCAAACTATTACTCATGCAGAACTTCACCTGTTGGTGATGAGTA	ENST00000485938.4	chr13	76992059	76997863	+	GENCODE release 31	protein_coding	protein_coding	ENSG00000102805.15	CLN5	4.2556	5.20571	4.52771	5.84816	6.03085	6.15981
clstr_6419_5649_7	0.00291066	-4.68479	-2.22798	down	1.0814	3.30938	TCCATTATGTGCGTGTCAAGTGTTTGACCAGGTCAGAACTCTTGTTCTATGCGAATGTGC	ENST00000331222.5	chr8	1763704	1786570	+	GENCODE release 31	protein_coding	protein_coding	ENSG00000182372.9	CLN8	1.07259	1.09271	1.07889	3.96966	3.14277	2.81571
clstr_197975_75_18	0.00324416	-2.67644	-1.42031	down	7.22514	8.64545	TTATGCAAGTTTAAGAAGGAGTATCTGGGCCTTTCAGCTTCTACAGTGGAAGGACGCTGC	ENST00000526761.5	chr11	77514936	77619695	-	GENCODE release 31	protein_coding	protein_coding	ENSG00000074201.8	CLNS1A	6.88294	7.1442	7.64829	8.68131	8.63984	8.61522
clstr_2683_6178_4	0.000238391	-4.25898	-2.09051	down	5.54536	7.63586	TGGGAGATGCAGGTAGCATGTGAGTAAATACTACGGTCTAGCCTTCGAGCATCCCAAATT	ENST00000513440.6	chr4	55427903	55546909	-	GENCODE release 31	protein_coding	protein_coding	ENSG00000134852.15	CLOCK	5.26371	5.5596	5.81276	7.63934	7.53987	7.72839
clstr_20116_2505_7	8.81e-05	-3.29003	-1.7181	down	8.01716	9.73526	AAGACCAATTGGAACAACGGACACGCATGATAGAAGCAAATATTCATCGGCAACAAGAAG	ENST00000381322.5	chr4	55434823	55545932	-	GENCODE release 31	protein_coding	protein_coding	ENSG00000134852.15	CLOCK	7.89659	7.96219	8.1927	9.61885	9.79715	9.78978
clstr_2939_6159_8	0.00567157	2.0607	1.04314	up	7.6288	6.58566	CAGTATTCCTACTAGATAGAGGTCTTATGCCCGGCTGTCAGTCCGTTGGTTCAGTTAACT	ENST00000294053.9	chr11	72285495	72434531	-	GENCODE release 31	protein_coding	protein_coding	ENSG00000162129.14	CLPB	7.40747	7.75153	7.7274	6.85783	6.31073	6.58843
clstr_103815_635_18	5.28e-05	2.13345	1.09319	up	13.8714	12.7782	ATCATGAAGCTCAAGAAGCAGCTCTATAACATCTACGCCAAGCACACCAAACAGAGCCTG	ENST00000245816.10	chr19	6361531	6368904	+	GENCODE release 31	protein_coding	protein_coding	ENSG00000125656.10	CLPP	13.8098	13.989	13.8153	12.7708	12.7643	12.7994
clstr_179576_92_12	0.0293313	2.93064	1.55122	up	5.73235	4.18113	ATCATTATCAACCTGGAGAACGGTGAGCTCTGCATGAATAGTGCCCAGTGTAAGAGCAAT	ENST00000259938.6	chr6	35794982	35797311	-	GENCODE release 31	protein_coding	protein_coding	ENSG00000137392.9	CLPS	6.37535	5.45008	5.37162	3.95408	3.74334	4.84597
clstr_42826_1978_11	2.01e-05	-4.01485	-2.00535	down	15.0401	17.0454	AAATCCCTTCGGACATTTCTCAGACATCTCCCAAGTTCCCATCACGTCAGATTTGGAGCT	ENST00000320895.10	chr5	1317752	1345099	-	GENCODE release 31	protein_coding	protein_coding	ENSG00000049656.14	CLPTM1L	14.882	15.1536	15.0846	16.9903	17.0712	17.0749
clstr_14987_1905_10	1.91e-06	-3.5787	-1.83944	down	10.7688	12.6083	AGCAATGAAACTCCGAAGGTTTGAGGAGCGCCAGAAGCGCCAAGCACTGTTTAAATTAGA	ENST00000251195.9	chr1	35720218	35769967	-	GENCODE release 31	protein_coding	protein_coding	ENSG00000092853.14	CLSPN	10.7589	10.7742	10.7734	12.572	12.6947	12.558
clstr_4363_4828_8	3.22e-05	-3.14219	-1.65177	down	8.39527	10.047	AATCAGTACCATAATGACTCCTTTACACCCATGAGATACGTACCATGATGACCAGGGCTC	ENST00000318121.8	chr1	35732112	35769978	-	GENCODE release 31	protein_coding	protein_coding	ENSG00000092853.14	CLSPN	8.51396	8.25101	8.42085	10.0565	10.0781	10.0066
clstr_187432_284_19	0.000138179	-2.72767	-1.44767	down	12.5535	14.0011	TTTGCCATGCCCTATTTCATCCAGGTCATGAAGGAGTACTTGACAAAGGTTGATGCAATA	ENST00000475458.1	chr17	59685117	59687147	+	GENCODE release 31	protein_coding	protein_coding	ENSG00000141367.11	CLTC	12.467	12.4431	12.7504	14.0188	13.9576	14.0271
clstr_31615_1407_15	5.42e-06	-2.99897	-1.58447	down	15.0174	16.6019	TGAGAGGTTGACCAGGAAATACAACGAGCTGCTAAAGTCCTACCAGTGGAAGATGCTCAA	ENST00000316403.14	chr8	27596917	27615031	-	GENCODE release 31	protein_coding	protein_coding	ENSG00000120885.21	CLU	15.0346	15.079	14.9386	16.586	16.6527	16.567
clstr_161754_9_10	0.0437938	-2.28278	-1.19079	down	2.46624	3.65703	TCAGAGATCCACATGGCAATAAACTTCGGAGAATCAGTCTATAAGGCACATCTAGATCTA	ENST00000574551.1	chr16	3515376	3530590	+	GENCODE release 31	protein_coding	protein_coding	ENSG00000103351.13	CLUAP1	2.63828	1.71806	3.04237	3.54663	3.52928	3.89518
clstr_2249_4743_8	0.00150107	-4.18002	-2.06351	down	4.02755	6.09106	GTTGTCTTGTCACTTGAAATTTGCGGGCTTCAAAGAATTATCGCATTTGACTTGGAATGG	ENST00000275162.10	chr6	122996235	123072925	+	GENCODE release 31	protein_coding	protein_coding	ENSG00000146352.13	CLVS2	4.51719	3.83197	3.73348	5.99181	5.98698	6.29438
clstr_115287_185_10	0.00262909	2.09119	1.06432	up	4.61808	3.55376	TGGTTTCCTTATAAGACGGAACTTTGTGCTGACGGCTGCTCATTGTGCAGGAAGGTCTAT	ENST00000250378.7	chr14	24505353	24508265	-	GENCODE release 31	protein_coding	protein_coding	ENSG00000092009.10	CMA1	4.82011	4.69755	4.33658	3.52458	3.45602	3.68067
clstr_21583_272_6	4.36e-06	3.02016	1.59462	up	9.3553	7.76068	GACAAGCCCGACTTAAATCTCTGCAATGGCTAACGAAGCTTATCCTTGTCCGTGTGACAT	ENST00000296658.4	chr5	10277595	10307902	-	GENCODE release 31	protein_coding	protein_coding	ENSG00000164237.9	CMBL	9.30702	9.41285	9.34604	7.69218	7.80681	7.78304
clstr_2781_3384_7	0.00511771	-3.3343	-1.73738	down	3.17945	4.91683	TTGGAAACACTTCCTCCGTAGTTTGGTAGAAGGCACCAAATCACTAGGGCTGATACCGTT	ENST00000219400.7	chr16	80966448	81007114	-	GENCODE release 31	protein_coding	protein_coding	ENSG00000103121.8	CMC2	2.69327	3.21272	3.63236	5.17598	4.93244	4.64208
clstr_17617_1522_6	0.00428303	2.00233	1.00168	up	9.80014	8.79846	AAGAAGCTCTCGCACATGAGAAGTTCACCAAGGAACTGAAGTACGTGATTCAGAGGTTCG	ENST00000537098.7	chr16	81445170	81711762	+	GENCODE release 31	protein_coding	protein_coding	ENSG00000153815.16	CMIP	9.61636	10.0096	9.77444	8.63272	9.05004	8.71261
clstr_34089_2436_13	3.62e-05	-3.2741	-1.7111	down	10.5574	12.2685	ATCAAACAGCTCTAGTATGAAGCAAGAGTAAAGACTAAGGTTTCGAGAGCATTCCTACTC	ENST00000371873.9	chr1	47333797	47378839	+	GENCODE release 31	protein_coding	protein_coding	ENSG00000162368.13	CMPK1	10.4556	10.4967	10.7198	12.2962	12.2237	12.2856
clstr_14385_837_8	0.00549479	-2.25119	-1.17069	down	5.8658	7.03649	GAGTTGGGTAGCGAATACTCTGAATCCATACCATGAAGCAAATGACGACCTCATGATGAT	ENST00000338099.9	chr16	71281389	71289609	-	GENCODE release 31	protein_coding	protein_coding	ENSG00000180917.17	CMTR2	5.59116	5.76831	6.23793	6.9331	6.95202	7.22433
clstr_41890_194_10	0.000810463	2.94465	1.5581	up	5.47165	3.91356	AAGGAACTGGGACTGTACCAGCTCGCCATGGATATCATCATAATGATCCGAGTGTGTAAA	ENST00000489667.1	chr20	35968611	35974956	+	GENCODE release 31	protein_coding	protein_coding	ENSG00000149646.12	CNBD2	5.53444	5.678	5.20253	3.79447	4.10702	3.83918
clstr_15181_4599_6	9.06e-06	-3.93567	-1.97661	down	8.44729	10.4239	CTCATGGTTTGTTCAAATCTAAGCTAACCTTAATGGTGCTGTGTCCGCTGTCCACAGAAA	ENST00000216416.9	chr14	54423561	54441374	-	GENCODE release 31	protein_coding	protein_coding	ENSG00000100528.12	CNIH1	8.46129	8.32515	8.55544	10.3975	10.414	10.4602
clstr_57424_900_8	5.24e-05	-3.91053	-1.96737	down	12.0467	14.014	TATGATCAGAAGCTAACATTACAGCCGGTGGACAACTCGACAATTTCCCTACAGATGGGT	ENST00000370206.9	chr1	94896957	94927110	-	GENCODE release 31	protein_coding	protein_coding	ENSG00000117519.16	CNN3	11.8403	12.1037	12.1959	14.0395	13.9909	14.0117
clstr_55007_1842_20	0.00157909	2.78916	1.47983	up	9.32226	7.84243	GCATTCTTTCTTTCAACATCACAGACATTGGCAACTCTAGGATGTCTATACAGAGGGATA	ENST00000369875.3	chr10	102918317	102927618	+	GENCODE release 31	protein_coding	protein_coding	ENSG00000148842.18	CNNM2	8.95884	9.60107	9.40687	7.83988	7.90817	7.77925
clstr_21925_636_8	0.00837558	2.57918	1.36691	up	7.28137	5.91446	CATCATCGAGATCGAGATCAAACCGCTACGCAAGATGGAGAAGAGCAAGTCCTATTACCT	ENST00000433628.2	chr10	102918357	103078351	+	GENCODE release 31	protein_coding	protein_coding	ENSG00000148842.18	CNNM2	6.73437	7.51363	7.59611	6.02566	5.91806	5.79966
clstr_14885_1856_3	0.00223203	2.29745	1.20003	up	7.95543	6.75539	GAACTCAAGTTTGACGAGCACAATAAGTACTACGCCCGCCATTACCTGTACACCCGAAAT	ENST00000377075.3	chr2	96760902	96811874	+	GENCODE release 31	protein_coding	protein_coding	ENSG00000158158.12	CNNM4	8.18437	7.79841	7.88349	6.63223	7.00808	6.62587
A_23_P162336	6.44e-05	-2.32079	-1.21461	down	12.1873	13.4019	GGAAAGTAGCTAAGGAGTTCCATCTGGAATATGACAAATTAGAAGAACGGCCTCACCTGC	NM_014515	chr12	70242994	70354993	+	Refseq	protein_coding			CNOT2	12.2343	12.0525	12.2751	13.4182	13.3735	13.414
clstr_6993_2334_11	0.000262213	-2.3774	-1.24938	down	11.435	12.6843	AATATGTGACCAGACCAGAGCATGTGTAGGAAGACTTTACGGTAATCATTAACTCTACCC	ENST00000361272.9	chr8	17224966	17246857	-	GENCODE release 31	protein_coding	protein_coding	ENSG00000198791.12	CNOT7	11.3199	11.3506	11.6345	12.7275	12.6496	12.676
clstr_147242_556_10	0.00118399	2.03496	1.025	up	10.0616	9.03662	AGTAAGGCTTCGGATGGCATTATCTACAGCAGCACACTGTTCAGACCAAGTGACTGTCAT	ENST00000519918.5	chr8	17234593	17245091	-	GENCODE release 31	protein_coding	protein_coding	ENSG00000198791.12	CNOT7	9.81423	10.1636	10.207	9.0456	9.02911	9.03515
clstr_56449_1801_18	3.75e-05	2.19147	1.1319	up	13.2217	12.0898	CATTCCTTAGCTTTAGTCTAATGGAGCCAAGGACTGCTGGGACCTTCAACCCTGATCTTT	ENST00000360507.10	chr2	219171897	219176925	-	GENCODE release 31	protein_coding	protein_coding	ENSG00000115649.16	CNPPD1	13.2839	13.2512	13.1301	12.0353	12.0873	12.1469
clstr_54514_754_20	0.00380075	2.17286	1.11959	up	9.21923	8.09964	AAACCCAGACTACTTGCAGCATGTGTCATCCTCTGACTTGTTCCTGATCTCCATGATGGT	ENST00000409789.5	chr2	219172174	219178106	-	GENCODE release 31	protein_coding	protein_coding	ENSG00000115649.16	CNPPD1	8.85763	9.46011	9.33997	8.0562	8.10878	8.13394
clstr_58777_935_9	0.000253076	3.94863	1.98135	up	10.0952	8.11386	GTTCACAGACATTGGGACCTTCGAGACAGTGTGGCAAGTCAAGTTCTACAATTACCACAA	ENST00000263655.3	chr2	68293010	68320006	-	GENCODE release 31	protein_coding	protein_coding	ENSG00000119865.8	CNRIP1	9.83739	10.3671	10.0812	8.02751	8.205	8.10906
clstr_152526_138_17	2.2e-05	3.73696	1.90186	up	9.98799	8.08613	AAGGTTGAGGTGAAGATTAAACCCAGCACGCTGCAGGTCGAGAATATTTCCATTGGTGGT	ENST00000409559.7	chr2	68284171	68319400	-	GENCODE release 31	protein_coding	protein_coding	ENSG00000119865.8	CNRIP1	9.92428	10.0945	9.94516	8.05527	8.20908	7.99403
clstr_14372_3530_16	0.000108239	-3.16821	-1.66367	down	5.39342	7.05709	AAACCTAAGTTCTTACTACAACCTGTGGGACTCTACATGTTCCGACTCTACATTACCTCT	ENST00000380641.4	chr9	17135040	17302051	+	GENCODE release 31	protein_coding	protein_coding	ENSG00000044459.15	CNTLN	5.44105	5.55371	5.18551	7.0685	7.06045	7.04231
clstr_30904_1789_11	0.00175524	3.14581	1.65343	up	5.71859	4.06516	GGGAAAGCTAATAGCACTGGAACCCTTGTTATCACAGATCCTACGCGAATTATATTGGCC	ENST00000547849.5	chr12	40828059	40972435	+	GENCODE release 31	protein_coding	protein_coding	ENSG00000018236.15	CNTN1	5.61484	6.08482	5.45611	4.28452	3.87974	4.03123
clstr_13937_2991_6	3.12e-06	3.22923	1.69119	up	8.76226	7.07107	GATCAGGATTCCACGAATAACCAGTATGGATGCAAGAGGATCCACTTCAGCCATCTCGAA	ENST00000263665.6	chr3	74262568	74521140	-	GENCODE release 31	protein_coding	protein_coding	ENSG00000113805.8	CNTN3	8.70771	8.77957	8.79951	7.03039	7.04016	7.14267
clstr_31964_1902_9	0.0040788	-2.73094	-1.4494	down	3.53766	4.98706	AAGATGGAAACCTCAGAATCATCAACGTTACTAAATCAGACGCTGGGAGTTATACCTGTA	ENST00000427741.5	chr3	2098866	3042995	+	GENCODE release 31	protein_coding	protein_coding	ENSG00000144619.15	CNTN4	3.47757	3.15507	3.98036	4.90417	4.98722	5.0698
clstr_11166_1117_7	0.00048446	2.12988	1.09077	up	6.56177	5.471	CGATGTAAATTTCACCCTGGACGGCTATGTGCAGCGCTTTATTCTCAATGGAGACTTCGA	ENST00000264638.9	chr17	42682531	42699993	+	GENCODE release 31	protein_coding	protein_coding	ENSG00000108797.12	CNTNAP1	6.52184	6.49851	6.66497	5.32894	5.44304	5.64104
clstr_14289_2918_14	0.00516266	-2.31509	-1.21107	down	5.48301	6.69408	ACACTGAGCTTCCGAACCACACGAACTCCGAGCTTATTGCTGTATGTGAGCTCTTTCTAT	ENST00000358144.6	chr9	39084977	39239174	-	GENCODE release 31	protein_coding	protein_coding	ENSG00000106714.17	CNTNAP3	5.33479	5.90909	5.20515	6.7367	6.70764	6.63789
clstr_162461_400_13	7.14e-06	2.14037	1.09786	up	9.37429	8.27643	GGGAGTCCGTCACCTTTCTGGGCATTAGTTACCTTATTGGTGTGATGTGTGGTAATGTTA	ENST00000451651.5	chr7	43646297	43729474	-	GENCODE release 31	protein_coding	protein_coding	ENSG00000106603.18	COA1	9.32694	9.44345	9.35248	8.26507	8.29271	8.27151
clstr_65863_1416_3	0.000509404	-2.05895	-1.04191	down	11.0094	12.0513	ATTACAAAGAACTCTAGCGTCTTTATACCTCCGTGGTTCACTGGAGTTAAAGCAATCGGG	ENST00000328709.8	chr2	98599314	98608512	-	GENCODE release 31	protein_coding	protein_coding	ENSG00000183513.9	COA5	10.853	11.0098	11.1653	12.1373	12.0402	11.9763
clstr_43122_1769_8	0.00192887	2.20326	1.13964	up	12.4704	11.3307	GGAATAAGAAGCAGCTGAAGATACTCACGGACATTATGTGGCCAATTATCGCAAAGCTGG	ENST00000393818.3	chr17	42562148	42566277	+	GENCODE release 31	protein_coding	protein_coding	ENSG00000068120.15	COASY	12.618	12.6252	12.1679	11.2543	11.3332	11.4046
clstr_22630_3145_10	0.00969047	-3.64166	-1.8646	down	1.84947	3.71406	AGACATGAGTGGTCGATCTTTGACAATACTCTAGTGATCTCCATGAGAGATGGCCTGATA	ENST00000441453.5	chr7	51070828	51316764	-	GENCODE release 31	protein_coding	protein_coding	ENSG00000106078.19	COBL	1.31208	2.56264	1.67368	3.9969	3.66785	3.47744
clstr_33717_2055_14	0.00133016	2.00289	1.00208	up	10.3181	9.31597	AACATCGAGGAGGAAGAATTCAATGACTATGAGGCCAACGACCCTTGGGTACAACAGTTC	ENST00000482252.5	chr16	70480574	70523531	-	GENCODE release 31	protein_coding	protein_coding	ENSG00000103051.19	COG4	10.2617	10.5513	10.1412	9.25734	9.35889	9.33169
clstr_12391_904_10	8.86e-05	-3.71534	-1.8935	down	5.67336	7.56686	TTTGGAACAGCCAGAAGAAGTACAGTTGTTCGTGGATTTATTGATGCGCTCACAAGAGGG	ENST00000416691.5	chr13	39655627	39791665	+	GENCODE release 31	protein_coding	protein_coding	ENSG00000133103.17	COG6	5.54082	5.60227	5.87699	7.65576	7.45989	7.58492
clstr_11558_1050_15	2.83e-05	-12.1595	-3.60401	down	6.55908	10.1631	TGCTCAAGCTCAGGAACCTCAGATAGATGAGTATGCACCAGAGGATATAATCGAATATGA	ENST00000512756.5	chr1	102877951	103108479	-	GENCODE release 31	protein_coding	protein_coding	ENSG00000060718.22	COL11A1	6.63427	6.2412	6.80177	10.1818	10.1073	10.2002
clstr_2041_3344_5	0.000694754	-3.50551	-1.80962	down	7.69948	9.5091	AATGAGAGTTACATGGAAACCAGCACCAGGGAAAGTCGTCAACTACCGTGTTGTCTATCG	ENST00000322507.13	chr6	75084326	75206053	-	GENCODE release 31	protein_coding	protein_coding	ENSG00000111799.21	COL12A1	7.44715	7.58831	8.06298	9.42348	9.54436	9.55947
clstr_29972_523_9	0.0057118	2.04803	1.03423	up	6.6088	5.57456	TTTATTTATTTATTGGTTCTCAAGACGCGAGAGGATGGTAGCGGAGCGCACCCACAAAGC	ENST00000645393.1	chr10	69801867	69959144	+	GENCODE release 31	protein_coding	protein_coding	ENSG00000197467.14	COL13A1	6.3671	6.9583	6.50099	5.65606	5.43802	5.62959
clstr_24187_874_22	0.00251368	-8.21173	-3.03769	down	3.5272	6.56489	TTTCAAGTGACCGATGCAAATGGGTATCCACAGATATCCCTGGAAGTCAACAGCCAAGAG	ENST00000373668.7	chr1	31679230	31704319	-	GENCODE release 31	protein_coding	protein_coding	ENSG00000084636.18	COL16A1	3.50198	4.31862	2.761	6.55013	6.54622	6.59832
clstr_7720_5354_32	1.58e-05	-3.62575	-1.85828	down	9.72032	11.5786	CCAGGACCTGGCTGCCATACTTTCCTGTATAGTTCACGTTTCATGTAATCCTCAAGAAAT	ENST00000359759.8	chr21	45455531	45513719	+	GENCODE release 31	protein_coding	protein_coding	ENSG00000182871.16	COL18A1	9.64542	9.86604	9.64949	11.606	11.5854	11.5444
clstr_7382_5271_12	4.57e-05	-14.0272	-3.81015	down	7.58646	11.3966	CTGTTCCTTGTGTAACTGTGTTGCTGAAAGACTACCTCGTTCTTGTCTTGATGTGTCACC	ENST00000225964.9	chr17	50183289	50201632	-	GENCODE release 31	protein_coding	protein_coding	ENSG00000108821.13	COL1A1	7.24715	7.76413	7.7481	11.4987	11.1808	11.5103
clstr_8243_1719_3	0.00121157	-2.07618	-1.05393	down	6.5776	7.63153	TACGACAGTGTGCCCATTGACTTTGACCTACAGCGGATTGTGATCTATTGTGACTCGAGA	ENST00000303045.11	chr8	138588235	138914041	-	GENCODE release 31	protein_coding	protein_coding	ENSG00000169436.17	COL22A1	6.4051	6.75975	6.56793	7.78701	7.54646	7.56112
clstr_13334_4634_15	0.00497739	-8.00318	-3.00057	down	1.73139	4.73196	AACAACACAATCCGTTGCAAACCCAAAGGACCCAAGTACTTTCCAATCTCAGTCACTCTA	ENST00000380518.8	chr12	47972967	48004476	-	GENCODE release 31	protein_coding	protein_coding	ENSG00000139219.19	COL2A1	1.08339	2.76465	1.34613	4.6719	4.56397	4.96001
clstr_11141_322_6	0.000181134	-44.0338	-5.46054	down	1.70165	7.16219	AATATGTGTCTGTGACTCAGGATCCGTTCTCTGCGATGACATAATATGTGACGATCAAGA	ENST00000304636.7	chr2	188974320	189012746	+	GENCODE release 31	protein_coding	protein_coding	ENSG00000168542.14	COL3A1	2.51302	1.28775	1.30417	7.06674	7.2102	7.20962
clstr_7841_4640_4	0.000329777	-3.68088	-1.88005	down	7.89154	9.77159	TCTGCAATATTAACAACGTGTGCAACTTTGCATCACGAAATGACTACTCGTACTGGCTGT	ENST00000375820.10	chr13	110148963	110307157	-	GENCODE release 31	protein_coding	protein_coding	ENSG00000187498.16	COL4A1	7.63499	8.17149	7.86813	9.67609	9.85664	9.78202
clstr_4683_4742_14	0.0002963	-2.361	-1.2394	down	7.01589	8.25529	TTACCTTTAGATAACTGCACTTGTACCTCACTAGAGTTAATCCCACCCAATCAGATTGAG	ENST00000644072.1	chr5	75368486	75512138	-	GENCODE release 31	protein_coding	protein_coding	ENSG00000113163.16	COL4A3BP	6.95342	7.0712	7.02307	8.35831	8.0565	8.35107
clstr_2964_5382_7	0.000128514	-6.32463	-2.66098	down	7.04974	9.71072	GGTCTGCGTGAAGTATAGCTAGAGAATGCGAAATTCACCAACACGTGGCCAAGAGAAACT	ENST00000396625.4	chr2	227002711	227164236	-	GENCODE release 31	protein_coding	protein_coding	ENSG00000081052.12	COL4A4	6.7002	7.29905	7.14996	9.71022	9.76256	9.65937
clstr_4425_1186_4	3.56e-06	-3.89598	-1.96199	down	8.76093	10.7229	ATCCAGATGAATATTACACGGAAGGAGACGGCGAGGGTGAGACCTATTACTACGAATACC	ENST00000371817.7	chr9	134641774	134844843	+	GENCODE release 31	protein_coding	protein_coding	ENSG00000130635.15	COL5A1	8.76462	8.67725	8.84091	10.7425	10.6693	10.757
clstr_7139_4459_6	4.87e-06	-5.29528	-2.40471	down	9.15664	11.5614	GCAGAGGGAAATATTAGATTCCGGTATATCGTTCTTCAAGACACTTGCTCTAAGCGGAAT	ENST00000374866.9	chr2	189031898	189179761	-	GENCODE release 31	protein_coding	protein_coding	ENSG00000204262.14	COL5A2	9.05347	9.16926	9.24721	11.6512	11.5055	11.5274
clstr_8774_6067_26	0.00518041	-2.28831	-1.19428	down	7.73571	8.93	CCCTGTTGTAGATTTCATCTGCTTCCTCCTTAGGGAAGGCTGGGATATGATGAGAGATTC	ENST00000264828.4	chr19	9959561	10010504	-	GENCODE release 31	protein_coding	protein_coding	ENSG00000080573.7	COL5A3	7.30679	7.92557	7.97479	8.95545	8.9311	8.90345
clstr_2514_9012_3	0.000127537	-2.96242	-1.56678	down	7.95148	9.51825	AAACAAGTAAATGTTCCGAATAACGTTACTTCAAGTCCTACATCCAACCCAGTGACGACA	ENST00000295550.8	chr2	237324012	237414375	-	GENCODE release 31	protein_coding	protein_coding	ENSG00000163359.15	COL6A3	7.80539	7.90378	8.14526	9.47977	9.48471	9.59028
clstr_20290_368_6	0.00453857	-2.67947	-1.42195	down	5.11277	6.53472	TTTCCTTATTGATGGATCAAACAACACCGGAAGTGTCAATTTCGCAGTCATTCTCGACTT	ENST00000392004.7	chr2	237371617	237414177	-	GENCODE release 31	protein_coding	protein_coding	ENSG00000163359.15	COL6A3	5.34037	5.35257	4.64539	6.68274	6.40389	6.51754
clstr_42702_2259_30	0.00534418	-2.39653	-1.26095	down	7.87147	9.13241	AAAGGCCCTAGCTAATAAACCTGTAAGCCCAGCATTTGAGAGAAGGTAGGGTGTGTATAT	ENST00000649368.1	chr20	62817050	62841159	+	GENCODE release 31	protein_coding	protein_coding	ENSG00000092758.18	COL9A3	7.48596	7.88103	8.24741	9.24986	9.02287	9.12451
clstr_30784_509_11	0.00129789	4.05593	2.02003	up	7.9075	5.88747	TTCTACTACATCGTGCAGGAAGAGAAGAACTACAGGGAATCCCTAACCCACTGCAGGATT	ENST00000332843.3	chr8	119067247	119108455	+	GENCODE release 31	protein_coding	protein_coding	ENSG00000184374.3	COLEC10	7.40795	8.15235	8.1622	5.93994	5.86738	5.85509
clstr_33584_126_8	0.00598378	2.60238	1.37983	up	5.83866	4.45883	TTCTTCCTCTCTATCGTGTCTCAGCCGACTTTCATCAACAGCGTTCTTCCAATCTCAGCA	ENST00000383788.10	chr3	15450133	15521706	-	GENCODE release 31	protein_coding	protein_coding	ENSG00000206561.13	COLQ	5.86528	6.0294	5.62129	4.46703	4.85371	4.05575
clstr_81497_950_11	0.000787519	-2.23219	-1.15846	down	11.8459	13.0043	ACTTGCTGGATGATACCATAATGTATCAAGGAGCGTCCATGGATACAAGATAAGATGTGT	ENST00000274458.9	chr5	116085025	116293287	+	GENCODE release 31	protein_coding	protein_coding	ENSG00000145781.9	COMMD10	11.6621	11.8063	12.0693	13.0885	12.9648	12.9597
clstr_23606_2085_12	0.000180515	-5.77881	-2.53077	down	4.53768	7.06845	GGCTGTAGAAGCAATCAAACTCTAAACTGCGCTCTAGACTTTGTCAATACTTTGCTTCGT	ENST00000473414.6	chr3	149738472	149752489	-	GENCODE release 31	protein_coding	protein_coding	ENSG00000114744.9	COMMD2	4.71661	4.73213	4.16429	7.1236	7.0197	7.06205
clstr_160475_175_7	0.0197129	2.11725	1.08219	up	7.64526	6.56307	GAATGCAGATCAAGGATTGTTGGGCTTTGATTAGGCGACAGTTATTCGAAGCCAGGAACA	ENST00000377619.9	chr13	75526436	75537618	-	GENCODE release 31	protein_coding	protein_coding	ENSG00000188243.12	COMMD6	7.07071	7.93428	7.93078	6.57015	6.57988	6.53918
clstr_80125_408_13	0.0043363	-2.88549	-1.52881	down	8.60304	10.1319	TTTGATTGGCAGGTAAAGCTTGCACTTTCCAGTGACAAGATTGCTGCATTACGAATGCCA	ENST00000381571.6	chr4	47450787	47463702	-	GENCODE release 31	protein_coding	protein_coding	ENSG00000169019.11	COMMD8	8.08538	8.87873	8.84501	10.2186	10.0864	10.0906
clstr_31653_1496_9	4.96e-05	2.88233	1.52723	up	10.5825	9.05528	AAGACCACCAATCCCTCAAAGTACATCCGCTTCATCTATAACCGAGTGGTCTTGGAGCAT	ENST00000314797.10	chr3	129249606	129277773	+	GENCODE release 31	protein_coding	protein_coding	ENSG00000181789.14	COPG1	10.7032	10.532	10.5124	8.94602	9.09134	9.12848
clstr_70901_1122_16	0.00380504	-2.08164	-1.05772	down	12.1713	13.2291	TTTGAAACACGAGAAGCCCTGCCAACGTGGGATAAGCAGATCCAATCACTTTGTTTCCAA	ENST00000264389.7	chr4	83035183	83075818	+	GENCODE release 31	protein_coding	protein_coding	ENSG00000138663.9	COPS4	11.8389	12.2471	12.428	13.2609	13.1943	13.232
clstr_188316_353_16	0.00103054	-2.22472	-1.15362	down	5.59795	6.75157	AGGCTTTGTAGAGACGTTGACTGACTGCTCTGTAAGGCTGCTTAAGTTGCTTGGTTATCT	ENST00000517406.1	chr8	67059416	67062153	-	GENCODE release 31	protein_coding	protein_coding	ENSG00000121022.14	COPS5	5.73964	5.69814	5.35607	6.72248	6.66732	6.86492
clstr_117550_310_8	0.000836383	2.24953	1.16963	up	11.0921	9.92243	TATGACCATCGTCTACAAGAACAGCATTGACCTCTTCCTATACGTGGTGGGCTCATCCTA	ENST00000621465.5	chr17	48026167	48037797	-	GENCODE release 31	protein_coding	protein_coding	ENSG00000005243.10	COPZ2	10.8403	11.2702	11.1657	9.91361	9.91681	9.93687
clstr_120751_12_26	0.0114366	2.08478	1.05989	up	5.58263	4.52274	GAAACTGTGGGAATCTATTAATAGTGGAGGAAGTATTTAGTGGGTGGGAATGAGAGAGGG	ENST00000601304.5	chr19	40703722	40714785	-	GENCODE release 31	protein_coding	protein_coding	ENSG00000123815.12	COQ8B	5.23343	5.57361	5.94086	4.35895	4.76761	4.44166
clstr_40339_1207_9	0.00292886	2.26136	1.17719	up	7.66143	6.48424	GAGATCGCCCGGTTCTACAAGCTACACGAAAGAAAGTGTGAACCTATCATCATGACTGTG	ENST00000345068.9	chr17	29614762	29622899	-	GENCODE release 31	protein_coding	protein_coding	ENSG00000167549.18	CORO6	7.42542	7.93089	7.62797	6.38106	6.69834	6.37331
clstr_28541_3019_31	0.000146307	2.37374	1.24716	up	13.2662	12.0191	AGATTCTCAACGTGTCCAAGCTGAGCCCTGAGGAGGTCCAGAAGAACTATGAACACTTAT	ENST00000572467.5	chr16	4340251	4416587	-	GENCODE release 31	protein_coding	protein_coding	ENSG00000103426.12	CORO7-PAM16	13.0959	13.3614	13.3414	12.0644	11.9923	12.0005
clstr_99618_145_9	0.000370787	-3.67705	-1.87855	down	1.88019	3.75874	TATAGGCATAATTACGAGGAAGCAGAACTTCTCCAGAAGCAAGCGCACATGCGTTCCAAA	ENST00000377049.3	chr1	10449719	10451902	+	GENCODE release 31	protein_coding	protein_coding	ENSG00000241563.3	CORT	1.83726	1.79593	2.00739	3.91343	3.91582	3.44698
clstr_62982_453_6	1.05e-05	3.41935	1.77372	up	11.313	9.53932	ACAAGACCCTGGTGAAGGAGGTCGTACAGAATTTCGCTAAGGAGTTTGTGATCAGTGATC	ENST00000262428.5	chr16	84565596	84618078	-	GENCODE release 31	protein_coding	protein_coding	ENSG00000103187.8	COTL1	11.3835	11.2176	11.3381	9.46133	9.60303	9.5536
clstr_143290_316_16	2.62e-05	2.57777	1.36612	up	14.1961	12.8299	AGCTAGCTGACATTGGCTATAAGACCTTCTCTACCTCCATGATGCTTCTCACTGTGTATG	ENST00000317943.6	chr12	50112082	50120451	+	GENCODE release 31	protein_coding	protein_coding	ENSG00000178449.9	COX14	14.0944	14.2766	14.2171	12.8947	12.7961	12.799
clstr_168142_127_16	0.0110624	-2.36267	-1.24042	down	6.74039	7.9808	CCGAGGAGAGGAAGGCATCTTGTACGTCGTTACATTTATCATATTGGAAGTCCCTTAAGC	ENST00000366528.3	chr1	244835616	244843252	+	GENCODE release 31	protein_coding	protein_coding	ENSG00000203667.10	COX20	6.25019	7.17049	6.80049	8.12502	7.88005	7.93735
clstr_146559_336_18	0.000386794	-2.85392	-1.51295	down	3.55348	5.06643	GTGTACATATCTAGTTAGGAGGGACTTGAGAGATTGTGTAATCTAATTACCCACACAGTG	ENST00000475465.1	chrX	77899463	77903196	+	GENCODE release 31	protein_coding	protein_coding	ENSG00000131174.7	COX7B	3.33764	3.65607	3.66672	5.1803	5.11884	4.90014
clstr_178196_231_21	0.00494958	2.40383	1.26534	up	5.61393	4.3486	TTTACGACCTTCTTAACACCAGCTGCATATGTGCTAGGCAACCTGAAGCAGTTCAGAAGG	ENST00000342144.2	chr14	93347191	93348356	+	GENCODE release 31	protein_coding	protein_coding	ENSG00000187581.2	COX8C	5.53702	5.99134	5.31345	4.14161	4.42065	4.48354
clstr_52958_1980_18	7.12e-05	3.45513	1.78874	up	9.17573	7.38699	CTTGAGTCCCGCTGCACATTTGGACGTTTGCCTGTGAAATATGAAATGCAAGGGCTTTGT	ENST00000291440.4	chr19	16957547	17026815	-	GENCODE release 31	protein_coding	protein_coding	ENSG00000160111.13	CPAMD8	9.04548	9.32122	9.16049	7.49869	7.26102	7.40126
clstr_153857_449_6	0.000108868	4.21817	2.07662	up	8.03448	5.95786	TGCCATTAGTGCTCGGTTTGTTCAGCTTCAGCATGGTGATATTGATAAACGTTGAAGGAC	ENST00000509684.1	chr4	15054133	15063871	+	GENCODE release 31	protein_coding	protein_coding	ENSG00000137449.15	CPEB2	7.83094	8.28643	7.98607	5.91246	5.95358	6.00755
clstr_5992_6062_5	0.00210544	-7.82594	-2.96826	down	6.23943	9.2077	CTCTGAACACTATAGTCGTCGAATCTCACAAGCGTACGGTCTGATGAATGAACTGTTATC	ENST00000514429.5	chr5	37106978	37213622	-	GENCODE release 31	protein_coding	protein_coding	ENSG00000197603.14	CPLANE1	5.41862	6.53339	6.76629	9.31739	9.16049	9.14522
clstr_74482_1496_12	0.000163535	3.03288	1.60069	up	10.5328	8.93211	TACTTCAATCAAGAACCTGTATTGGTTGAGGTGACACCATCTGTTGTAACAGATAAACCC	ENST00000375599.8	chr1	16231692	16237183	-	GENCODE release 31	protein_coding	protein_coding	ENSG00000132881.12	CPLANE2	10.3133	10.7008	10.5843	8.91909	8.90432	8.97291
clstr_53277_1705_4	2.76e-05	7.56775	2.91986	up	7.55177	4.63191	GACCTTACATAGCTTTAGAGAAGCCATAACGTTAGACTGCAATACTAACGACCGACGCCC	ENST00000304062.11	chr4	784957	826129	-	GENCODE release 31	protein_coding	protein_coding	ENSG00000168993.15	CPLX1	7.45885	7.77955	7.41692	4.54892	4.56976	4.77705
clstr_42556_1208_8	2.47e-05	2.30954	1.20761	up	7.57268	6.36507	AAGTATCTGTAAATTCTCTATGCAGCGGAGACCCAGACCGCCGGCTAAAGTGCATAGTAT	ENST00000511604.5	chr3	131534943	132039606	-	GENCODE release 31	protein_coding	protein_coding	ENSG00000196353.11	CPNE4	7.58563	7.51904	7.61336	6.43317	6.27523	6.3868
clstr_27758_261_6	0.000338059	3.53966	1.82361	up	7.75566	5.93205	CGAAGTCATCGACAACACGCTCAATCCTGACTTCGTGCGCAAGTTCATTGTGGATTACTT	ENST00000244751.7	chr6	36740775	36839444	-	GENCODE release 31	protein_coding	protein_coding	ENSG00000124772.12	CPNE5	7.55851	7.98166	7.72681	5.98248	5.73504	6.07861
clstr_10046_2201_5	0.000191955	-2.23235	-1.15857	down	5.50502	6.66359	CCCAGACACTCTCCAATGCCGAGTTTCAGATGTTGAGACGTACTTCAATCAATGTTGTTC	ENST00000233072.9	chr2	210556538	210679107	+	GENCODE release 31	protein_coding	protein_coding	ENSG00000021826.15	CPS1	5.45055	5.43071	5.63381	6.54486	6.7128	6.73311
clstr_1577_2510_6	0.000536309	-2.60614	-1.38191	down	10.2581	11.6401	TGTTTGCAACAATCAAGTAGCAGTCCGCAGAACGGAAACTGGACGCATTGGATTAGAAGG	ENST00000298875.8	chr14	92121937	92172145	+	GENCODE release 31	protein_coding	protein_coding	ENSG00000165934.12	CPSF2	10.0865	10.1744	10.5135	11.7052	11.6509	11.5641
A_24_P328231	0.0428196	2.78855	1.47951	up	8.49651	7.017	CATCTTGCTGGAGGACTACCGCAAGATCGCCGTAGACAAGAAGGGCGAGGCCAACTTCTT	NM_017871	chr1	1311600	1324660	-	Refseq	protein_coding			CPSF3L	7.48797	9.02911	8.97247	7.01445	7.05464	6.98191
clstr_7724_6470_7	8.01e-06	-10.8781	-3.44335	down	4.91271	8.35607	GCATTTAGGTGACTGTTCGGCAGTTTGATATATGGCCATTGTCGGCCTTAAACTGCACTA	ENST00000435070.7	chr12	69239569	69274358	+	GENCODE release 31	protein_coding	protein_coding	ENSG00000111605.18	CPSF6	5.00654	5.04829	4.6833	8.31375	8.37968	8.37476
clstr_51969_375_8	0.0268774	2.03317	1.02373	up	7.44615	6.42242	AATGGATGACTCGGAGACAGGTTTCAATCTGAAAGTCGTCCTGGTCAGTTTCAAGCAGTG	ENST00000343938.9	chr1	1324802	1328896	+	GENCODE release 31	protein_coding	protein_coding	ENSG00000224051.7	CPTP	6.85848	7.79643	7.68354	6.32647	6.45256	6.48822
clstr_38390_2504_18	0.000353173	2.77242	1.47115	up	8.55249	7.08135	CACGGAGAACAATCTGATCTTCTATGAATGCAGCGCCTACTCTGGTCACAACACCAAAGA	ENST00000440314.6	chr12	3615328	3753102	-	GENCODE release 31	protein_coding	protein_coding	ENSG00000130038.9	CRACR2A	8.33063	8.74382	8.58303	7.13531	7.1289	6.97983
clstr_89409_441_18	0.0193716	2.05653	1.04021	up	4.94826	3.90805	TGAGCAACTTAGAGATGACCTAAGGCCTCGTTACCTGTGTGGAGTAACTGGGAATTGGAA	ENST00000551065.5	chr12	93677399	93894840	+	GENCODE release 31	protein_coding	protein_coding	ENSG00000169372.13	CRADD	4.75438	5.00248	5.08791	3.9698	4.31745	3.43688
clstr_112045_828_12	5.78e-06	4.06034	2.0216	up	9.43651	7.41491	ATATGTGTCACTCAGTGACCGATCGCCCAGGTTCTGTATCTGATCTATGACACAGGTGTA	ENST00000393384.3	chr9	129107334	129110711	-	GENCODE release 31	protein_coding	protein_coding	ENSG00000095321.17	CRAT	9.34405	9.49741	9.46807	7.3297	7.45566	7.45937
clstr_50363_1530_12	0.000103752	-3.07701	-1.62153	down	10.6082	12.2297	TTTAGGAAACAAGCATGAACGGCAGTCTAGAATACCAGAAACATCTACTTGGGTAGCTTG	ENST00000231948.8	chr3	3150011	3179710	-	GENCODE release 31	protein_coding	protein_coding	ENSG00000113851.14	CRBN	10.6245	10.4236	10.7764	12.2753	12.1876	12.2262
clstr_141846_616_45	0.00235742	3.83661	1.93983	up	6.65994	4.7201	CCTACTGTCTACACGGGCTTGCACACAGCAGGTGCTCAGCAAATGTCTATTGATTTGATT	ENST00000368790.4	chr1	152514482	152516008	+	GENCODE release 31	protein_coding	protein_coding	ENSG00000169509.6	CRCT1	6.17296	6.92754	6.87931	4.63102	4.99941	4.52988
clstr_78323_521_14	9.55e-06	2.73722	1.45271	up	10.9808	9.52812	GAGACACTTCCTCTCACTAAGACAGAGGAACAAATTCTGAAACGTGTGCGGAGGAAGATT	ENST00000353704.3	chr9	35732666	35736999	+	GENCODE release 31	protein_coding	protein_coding	ENSG00000107175.12	CREB3	10.937	11.071	10.9345	9.49444	9.51229	9.57763
clstr_5945_7209_6	0.000330202	-2.07048	-1.04996	down	11.2901	12.34	ACAGGTTACGTAGACCAGCAGTGTTTAAATCTAAATACGTTGTGAGTCTGTTATCTGTCC	ENST00000330387.11	chr7	137874979	138002086	-	GENCODE release 31	protein_coding	protein_coding	ENSG00000182158.15	CREB3L2	11.3613	11.1317	11.3772	12.4301	12.2812	12.3087
clstr_4336_5662_11	2.79e-05	-2.56323	-1.35796	down	9.0537	10.4117	AGAGCGTATTCTGATAGAAGGACGTCGACGGTGAATGTTCTGGTGGTTGTTGCCTGTTAA	ENST00000357727.7	chr7	28412518	28825894	+	GENCODE release 31	protein_coding	protein_coding	ENSG00000146592.17	CREB5	9.04292	9.03345	9.08474	10.49	10.2908	10.4541
clstr_8532_5366_6	8.66e-05	-7.53753	-2.91409	down	1.20817	4.12226	CTTAGGAGGAGAGGACATCTTCGAATTTCTGATATAAACACGTTGAGTAAGCTATAGGTG	ENST00000324768.6	chr2	101345550	101387503	-	GENCODE release 31	protein_coding	protein_coding	ENSG00000175874.10	CREG2	1.1126	1.31246	1.19944	4.39334	4.16798	3.80545
clstr_57329_1218_16	0.00112763	2.47496	1.30741	up	8.27086	6.96345	ATGAAGATGCAGAGAGATGAAGCTACTTTCCCAGGGCTATATGGCAAGCAAGTCGCAAAG	ENST00000326434.9	chr3	9933856	9945032	+	GENCODE release 31	protein_coding	protein_coding	ENSG00000163703.17	CRELD1	8.00357	8.5048	8.3042	6.95069	6.87039	7.06927
clstr_117736_661_14	0.0487074	2.0787	1.05568	up	9.74957	8.69388	AAAGTTTACCCTGGTAGTTCCACACCAGCATCGAAACTGCAGCTTCTCCATAATTTATCC	ENST00000506501.1	chr5	76953049	76959022	+	GENCODE release 31	protein_coding	protein_coding	ENSG00000145708.11	CRHBP	10.4806	9.38113	9.38697	8.51371	8.80948	8.75846
A_23_P112798	0.000132161	2.22138	1.15146	up	10.7391	9.58765	TATGGAATCCTCTTCGGACCCAAGGGAGTGAACACCGGTGCGGTGGGCAGCTACATCTAT	NM_001312	chr14	105474821	105480162	+	Refseq	protein_coding			CRIP2	10.6382	10.8872	10.6919	9.54026	9.62146	9.60122
A_23_P431330	0.00484029	-2.37359	-1.24707	down	8.20855	9.45563	GCTGTTACCGTACATTCTACTCATGGTGGCTTTTTAATACGTTTTTATGTCAAGGATCCC	NM_175918	chr4	1391552	1395994	+	Refseq	protein_coding			CRIPAK	7.7739	8.43171	8.42004	9.53288	9.42472	9.40927
clstr_18084_1722_8	0.000308304	-4.36956	-2.12749	down	7.21336	9.34085	AGTATACTGTCCTCGTAACTGTATGCAAGCAAATCCACATTATGCTCGTGTAATTGGAAC	ENST00000262207.9	chr8	74984505	75034558	+	GENCODE release 31	protein_coding	protein_coding	ENSG00000121005.9	CRISPLD1	6.87975	7.49383	7.26651	9.36711	9.27476	9.38069
clstr_16096_1159_6	0.0063704	-5.64459	-2.49687	down	1.74872	4.24559	CTGAACCACAAGGCGAAGATCTTTGGAACTCTGTTCTATGAAAGCTCGTCTAGCATATGC	ENST00000262424.10	chr16	84819985	84909508	+	GENCODE release 31	protein_coding	protein_coding	ENSG00000103196.12	CRISPLD2	1.09389	2.67726	1.47501	4.24123	4.24456	4.25098
A_33_P3252286	2.3e-06	-2.19567	-1.13466	down	11.5679	12.7025	TCCCCATTACCTAGGGCCCCTCCAAAAGAGTCCTTTTAAATAAATGAGCTATTTAGGTGC	NM_004750	chr19	18593237	18606799	-	Refseq	protein_coding			CRLF1	11.5524	11.5671	11.5842	12.7364	12.6498	12.7214
clstr_71466_610_13	0.0164962	2.34405	1.229	up	5.62097	4.39196	AAATACCTGCAACGTCACCATAGAAGGCTTGGATGCCGAGAAGTGTTACTCTTTCTGGGT	ENST00000400841.7	chrX	1190490	1212750	-	GENCODE release 31	protein_coding	protein_coding	ENSG00000205755.11	CRLF2	5.01722	6.00171	5.84397	4.30615	4.4789	4.39084
clstr_38664_2472_14	0.0113712	-3.29426	-1.71995	down	3.07806	4.79801	TCAGGAACTCACAAAGCTATGTGACCTTACACCAGTCACTTAACTTGTTAGCCATCCATT	ENST00000370597.8	chr10	97865000	98030621	-	GENCODE release 31	protein_coding	protein_coding	ENSG00000095713.14	CRTAC1	2.9185	3.79128	2.5244	4.94132	4.85006	4.60266
clstr_6906_4342_14	0.00995888	-2.17825	-1.12317	down	3.64861	4.77178	AGCCAGATTCACAGTGACATTGTGTTAACGTGACGACCTTGGTCCATTATGGAGTTCTTT	ENST00000338797.10	chr19	18683678	18782333	+	GENCODE release 31	protein_coding	protein_coding	ENSG00000105662.16	CRTC1	3.96328	3.74826	3.23428	4.9956	4.64476	4.67497
clstr_39743_586_14	0.00230547	2.25234	1.17143	up	9.68534	8.51391	CAGTTGTTTCGACTACCATCTGCACTTAACAGGACAAGCTCTGACTCTGCCCTTCATACA	ENST00000368633.2	chr1	153947675	153958612	-	GENCODE release 31	protein_coding	protein_coding	ENSG00000160741.17	CRTC2	9.46598	9.75736	9.83268	8.30042	8.74156	8.49976
clstr_117450_331_18	0.0003219	-16.7796	-4.06864	down	4.50426	8.5729	AGAAGGATGAATTACCCGGACAGAAAGCAGCTCTGCAGAATAAGACAGCACCTGTGTAAT	ENST00000525823.1	chr11	111908620	111910893	-	GENCODE release 31	protein_coding	protein_coding	ENSG00000109846.8	CRYAB	3.91577	4.46284	5.13418	8.59651	8.55941	8.56279
clstr_129406_502_5	0.00450901	-56.8382	-5.82879	down	4.29736	10.1261	GCTACCGAGGATTTCAGTATGTGCTGGAATGCGATCACCATTCCGGTGACTACAAACATT	ENST00000354760.4	chr22	26621963	26630669	+	GENCODE release 31	protein_coding	protein_coding	ENSG00000196431.4	CRYBA4	3.73996	6.25075	2.90136	10.3296	9.95929	10.0896
A_23_P143621	0.00590662	-3.53243	-1.82066	down	5.51408	7.33474	TTCAGTGACCGCGTGGGCAGCGTGAAGGTCTCCAGTGGAACATGGGTTGGCTATCAGTAT	NM_001887	chr22	26599278	26618027	-	Refseq	protein_coding			CRYBB1	5.47988	4.94201	6.12035	7.34702	7.33232	7.32488
clstr_99486_385_4	0.0189311	-3.55924	-1.83157	down	4.26898	6.10055	TTTCAAGGCCGTCGCTATGACTGTGATTGCGACTGTGCAGATTTCCACACATACCTAAGT	ENST00000392499.6	chr3	186538441	186546702	-	GENCODE release 31	protein_coding	protein_coding	ENSG00000213139.8	CRYGS	4.78173	4.7021	3.32312	5.9992	6.26439	6.03807
clstr_47606_448_5	0.0436247	-2.96836	-1.56967	down	2.36376	3.93343	TTCTGGCTTCATCGTTATGAAGCATATGATGATCCCGTGGATAGTATCTAGATCACCATG	ENST00000417775.5	chr1	74705490	74733408	-	GENCODE release 31	protein_coding	protein_coding	ENSG00000116791.14	CRYZ	3.12434	2.62605	1.3409	3.97753	3.75672	4.06604
clstr_19790_2707_10	9.96e-05	-2.12979	-1.09071	down	15.0012	16.0919	TCAATCGCTTGAAGAATATCACTCTGGATGATGCCAGTGCTCCTCGCCTAATGGTTCTTC	ENST00000358528.9	chr1	114716916	114757984	-	GENCODE release 31	protein_coding	protein_coding	ENSG00000009307.16	CSDE1	14.9591	14.907	15.1375	16.0987	16.079	16.098
clstr_25239_1658_5	3.49e-05	-6.03955	-2.59444	down	8.69851	11.2929	AGCTGAAAGTATTGTTGTTCATACTTACGCAGCTCATGCTCTTGAACGGCTCTTTACTAT	ENST00000262982.3	chr20	49046312	49096949	+	GENCODE release 31	protein_coding	protein_coding	ENSG00000124207.17	CSE1L	8.71949	8.47127	8.90476	11.2453	11.3273	11.3063
clstr_20649_538_18	8.14e-05	3.03461	1.60151	up	8.4145	6.81299	TGCTTCACCAAGGATTATGAAGAGCATGACAAGGCCTGCGTCCGAACTTTCTATGAGACA	ENST00000329608.11	chr1	109910849	109930992	+	GENCODE release 31	protein_coding	protein_coding	ENSG00000184371.14	CSF1	8.476	8.31946	8.44805	6.66645	6.81135	6.96119
clstr_132189_194_15	7.03e-06	19.2725	4.26847	up	11.7132	7.44473	AATGAAACAGTAGAAGTCATCTCAGAAATGTTTGACCTCCAGGAGCCGACCTGCCTACAG	ENST00000296871.4	chr5	132073789	132076170	+	GENCODE release 31	protein_coding	protein_coding	ENSG00000164400.6	CSF2	11.4363	11.8198	11.8836	7.4544	7.41214	7.46767
clstr_47910_1124_11	0.00903335	2.2749	1.1858	up	9.35509	8.16929	TGAATTTGGTTCTGACGACGGGAACCTCGGCTCTGTGTACATTTATGTGCTCCTAATCGT	ENST00000381524.8	chrX	1268808	1310381	+	GENCODE release 31	protein_coding	protein_coding	ENSG00000198223.16	CSF2RA	8.90642	9.77065	9.38821	8.18339	8.16593	8.15855
clstr_69972_1119_20	0.00216553	14.6623	3.87404	up	5.6218	1.74776	TGGGACCCTTGAGAGTATCAGGTCTCCCACGTGGGAGACAAGAAATCCCTGTTTAATATT	ENST00000331769.6	chr17	40015447	40017813	+	GENCODE release 31	protein_coding	protein_coding	ENSG00000108342.12	CSF3	4.85067	6.31997	5.69476	1.09756	1.84453	2.30118
clstr_26359_482_27	0.00988576	2.33989	1.22644	up	6.00471	4.77827	GCTCGGCTCGGAAAGGTGAAGTAACTTGTCCAAGATCACAAAGCTGGTGAACATCAAGTT	ENST00000373103.5	chr1	36466043	36483278	-	GENCODE release 31	protein_coding	protein_coding	ENSG00000119535.17	CSF3R	5.61334	5.91492	6.48589	4.63818	4.86746	4.82918
clstr_43993_347_13	0.00191743	2.09499	1.06695	up	6.48494	5.41799	TCACAGCCAGCAGAGTAAAGCTCTAATGGTACCAAGTGACAGGTTGGCTTTACTGTGACT	ENST00000567571.5	chr15	74788544	74803171	+	GENCODE release 31	protein_coding	protein_coding	ENSG00000103653.16	CSK	6.26985	6.73373	6.45124	5.30231	5.46122	5.49045
clstr_37059_1816_8	0.000552485	2.94572	1.55862	up	9.91734	8.35871	TCTCCACTAAGTCTGACGTGTGGAGTTTCGGAATCCTTCTCTGGGAAATCTACTCCTTTG	ENST00000220003.13	chr15	74782057	74803198	+	GENCODE release 31	protein_coding	protein_coding	ENSG00000103653.16	CSK	9.66361	10.1694	9.91904	8.26759	8.35883	8.44973
clstr_104268_320_14	0.00798111	3.51167	1.81216	up	4.92872	3.11657	AGCTAAAGACACTGTCTACACTAAGGGCAGAGTGATGCCTGTCCTTAAATCTCCAACGAT	ENST00000353151.3	chr4	69955256	69961007	-	GENCODE release 31	protein_coding	protein_coding	ENSG00000135222.6	CSN2	5.38438	4.98497	4.41682	3.18934	2.67018	3.49018
clstr_4654_7593_15	0.00279939	3.44856	1.786	up	10.1787	8.39268	GCAAGAGGAGAGAGCGCCTCCAGTCTAGAAGGCATAAGCCAATAGGATAATATATTCAGG	ENST00000308508.5	chr15	75674322	75712848	-	GENCODE release 31	protein_coding	protein_coding	ENSG00000173546.7	CSPG4	9.63689	10.4971	10.4021	8.39961	8.37529	8.40315
clstr_30306_2350_19	0.00594164	2.13448	1.09388	up	10.4683	9.37442	CCCTGAGCCCTAGACCCATGGGTGGCTAAATCCACTGGACTGTGAAGACTATAATTTATT	ENST00000273153.10	chr3	39141855	39153591	-	GENCODE release 31	protein_coding	protein_coding	ENSG00000144655.15	CSRNP1	10.0601	10.6455	10.6993	9.36641	9.39703	9.35981
clstr_118124_763_8	3.02e-07	-2.35444	-1.23538	down	13.5539	14.7892	TTAAGTACTGTATATCGCCCTGTACTTGGATAGGCTGGCTAACTCGTAGGAAGAGAGCAC	ENST00000311083.10	chr12	76858709	76879019	-	GENCODE release 31	protein_coding	protein_coding	ENSG00000175183.10	CSRP2	13.5291	13.5603	13.5722	14.809	14.7948	14.7639
clstr_117941_197_8	1.46e-05	-2.18432	-1.12718	down	11.4364	12.5636	CAGTGGCAATTCACGATGAAGAGATCTACTGCAAATCCTGCTACGGAAAGAAGTATGGGC	ENST00000552330.5	chr12	76858829	76878991	-	GENCODE release 31	protein_coding	protein_coding	ENSG00000175183.10	CSRP2	11.4127	11.5133	11.3831	12.6033	12.532	12.5554
clstr_136626_213_11	0.0043437	-4.40458	-2.13901	down	2.48469	4.6237	CTGGACTTTGCCATCAGCGAGTACAACAAGGTCATTAATAAGGATGAGTACTACAGCCGC	ENST00000304710.5	chr20	23875934	23879748	-	GENCODE release 31	protein_coding	protein_coding	ENSG00000170367.5	CST5	1.87603	3.12942	2.44864	4.71898	4.64602	4.5061
A_23_P146946	0.000105223	-14.9033	-3.89756	down	5.3714	9.26896	TCAGCTCCTAAAGCACAACTGTGTGCAGATGTGATAAGTCCCCGAGGGCGAAGGCCATTG	NM_001323	chr11	66012008	66013505	+	Refseq	protein_coding			CST6	5.04918	5.19365	5.87137	9.24102	9.26661	9.29924
clstr_119908_429_10	0.00249969	2.43299	1.28273	up	7.02115	5.73842	AACGACATGTTCTTGTTCAAGGAGTCCCGCATCACAAGGGCCCTAGTTCAGATAGTGAAA	ENST00000480798.2	chr20	24949269	24959928	+	GENCODE release 31	protein_coding	protein_coding	ENSG00000077984.6	CST7	6.80479	7.33858	6.92007	5.8704	5.5455	5.79935
clstr_138090_338_19	1.82e-06	2.4522	1.29408	up	16.5731	15.2791	TTAGCAGCATGTACCCAAAGTGTTCTGATTCCTTCAACTGGCTACTGAGTCATGATCCTT	ENST00000264474.4	chr3	122325248	122341969	+	GENCODE release 31	protein_coding	protein_coding	ENSG00000121552.4	CSTA	16.5929	16.5237	16.6028	15.2459	15.2862	15.3051
clstr_127941_276_16	0.0014268	2.81954	1.49546	up	7.21026	5.7148	ACATAATTCCTTCCTTACGGTTGTCCTAAATTAAGATGCCCAGCATGATTCCTTCCAAGT	ENST00000479204.1	chr3	122325262	122338270	+	GENCODE release 31	protein_coding	protein_coding	ENSG00000121552.4	CSTA	6.86361	7.49861	7.26856	5.76025	5.62775	5.7564
clstr_142288_285_14	0.00064452	-2.13485	-1.09414	down	9.38701	10.4811	AGAGGCACAGGTTTAGTGATATAGGATTACATTTCCTTCTCTATGGGTCCAATCACACTA	ENST00000431742.2	chr11	33141465	33161491	-	GENCODE release 31	protein_coding	protein_coding	ENSG00000176102.13	CSTF3	9.16644	9.45328	9.54131	10.475	10.494	10.4745
A_32_P780817	5.76e-07	2.42669	1.27899	up	10.7296	9.45063	CGTAAATTAGTGAAGGAACTCCGATGCGTTGGACAAAAATATGAAAAAATCTTCGAAATG	NM_001017417	chrX	135713453	135723246	+	Refseq	protein_coding			CT45A1	10.757	10.7198	10.712	9.42606	9.44071	9.48511
clstr_123983_324_18	5.39e-06	2.01905	1.01368	up	11.3728	10.3591	TTCAGCAAAGATAGGATGATGCAGAAACCTGGTAGCAATGCACCTGTGGGAGGAAACGTT	ENST00000598716.2	chrX	135760157	135768191	-	GENCODE release 31	protein_coding	protein_coding	ENSG00000269096.6	CT45A3	11.3913	11.3126	11.4144	10.3581	10.3505	10.3687
clstr_87367_110_27	0.00368414	2.13881	1.09681	up	7.09665	5.99984	ACTCTTATTTCCTCAATAAAGAGAAAGACTCTTATTCCCTCAGCGGCCAGCTCCTCGCCT	ENST00000371311.4	chrX	120872603	120875929	-	GENCODE release 31	protein_coding	protein_coding	ENSG00000236446.3	CT47B1	7.29993	7.2273	6.76271	5.87132	6.055	6.07319
clstr_181106_403_8	8.48e-07	2.22526	1.15397	up	12.4391	11.2852	AACATACTCTACTTAGCAAGGGTTTCAGAGGTGCATCACCTCACCGGAAATCCACCTAAA	ENST00000371894.5	chrX	116461686	116462976	-	GENCODE release 31	protein_coding	protein_coding	ENSG00000204019.5	CT83	12.4088	12.4406	12.468	11.3102	11.2851	11.2601
A_23_P148541	0.00831512	2.12121	1.08489	up	7.3907	6.30581	TGATTGTTTGTCGCTGGAGGAGGACGGCTTACATGTTTGTTTCTGTAGAAAATAAAACTG	NM_139250	chrX	154585133	154586816	+	Refseq	protein_coding			CTAG1A	7.04092	7.66291	7.46826	6.42138	6.05153	6.44453
clstr_6667_4453_5	7.99e-05	2.38587	1.25451	up	7.89456	6.64005	TAAGGCAGATCCTTGATCGATATACCTTGAGACCAGAAGGTGCTCCGAAATCACAACCGT	ENST00000651323.1	chr17	8224815	8248056	-	GENCODE release 31	protein_coding	protein_coding	ENSG00000178971.16	CTC1	7.74369	7.96204	7.97794	6.64528	6.62032	6.65454
clstr_167900_437_24	5.97e-06	3.05194	1.60973	up	10.933	9.32331	TCTCCCTACTTGTTCTGTGATTGAACCAAGGACTCCAGATTCACAAACTGCTACTCCACT	ENST00000581729.1	chr17	8227982	8229405	-	GENCODE release 31	protein_coding	protein_coding	ENSG00000178971.16	CTC1	10.9516	11.0077	10.8397	9.30502	9.34712	9.31778
clstr_57650_1745_14	0.000970671	2.09385	1.06616	up	4.9343	3.86814	CTTCATGGCATCTTAGTAGAGGCTGCTGTACAAGTTACTCCAAGTGTAACTAACAGTAGA	ENST00000608158.5	chr20	57518495	57524867	-	GENCODE release 31	protein_coding	protein_coding	ENSG00000124092.12	CTCFL	4.91174	4.95847	4.93268	4.07745	3.65448	3.87249
clstr_9876_2638_9	0.0177567	2.58256	1.3688	up	7.7488	6.37999	CTTCTAGAAGAAAGCGACAGCCCAGTATGTCTGAGACAATGCCGCTGTACACTCTTTGTA	ENST00000613122.4	chr18	79679801	79756623	+	GENCODE release 31	protein_coding	protein_coding	ENSG00000060069.16	CTDP1	7.05945	8.21326	7.97368	6.42298	6.34585	6.37115
clstr_8116_2637_13	0.000770869	-3.65353	-1.86929	down	8.80084	10.6701	TTGGTACCTAACAGTAGCTATGCATAATCCTGTGGCACAGTACACTCCCAAGCCACCAAT	ENST00000260327.9	chr15	44427629	44529038	+	GENCODE release 31	protein_coding	protein_coding	ENSG00000137770.14	CTDSPL2	8.41586	8.89132	9.09534	10.7158	10.6287	10.6658
A_23_P19663	0.000224185	-3.71294	-1.89256	down	12.5353	14.4279	TGGAACTACATTAGTACACAGCACCAGAATGTATATTAAGGTGTGGCTTTAGGAGCAGTG	NM_001901	chr6	131948176	131951372	-	Refseq	protein_coding			CTGF	12.2381	12.6627	12.7051	14.4195	14.4149	14.4492
clstr_2538_1315_8	0.0356463	-3.26336	-1.70636	down	2.35016	4.05652	ACCTTCGCAGACAGCTCCGCAAGGCTATTATAGATCATGTGTCAGACTCTTTCCTGGATA	ENST00000433211.7	chr10	65912523	67696195	-	GENCODE release 31	protein_coding	protein_coding	ENSG00000183230.17	CTNNA3	3.30792	2.2998	1.44276	4.2445	3.99755	3.92751
clstr_42093_1399_10	0.00605481	-2.76851	-1.46911	down	9.86666	11.3358	CTCTGAACAGAAAGAGCAGCTTGTTGAGACCTGTCGATTGTTACGACACATATCTGGGAC	ENST00000374595.8	chr9	108942569	109013522	-	GENCODE release 31	protein_coding	protein_coding	ENSG00000119326.15	CTNNAL1	9.32924	10.0509	10.2199	11.2459	11.3798	11.3816
clstr_15179_694_12	0.00255648	-3.9444	-1.97981	down	4.32852	6.30832	ATGCCTAGCCTATATAGTATAGCCTGTTGCTTCTAGGGTGTAAAGCTGTATAGCGTGTTA	ENST00000645320.1	chr3	41220551	41239888	+	GENCODE release 31	protein_coding	protein_coding	ENSG00000168036.18	CTNNB1	4.77252	3.79423	4.4188	6.43787	6.29446	6.19263
clstr_124297_742_22	0.00022222	2.15512	1.10777	up	10.6918	9.58403	TGGCATCAAGGGAGACACCAGTGGTGCGTTTATAATTGGCTTAAAGGGATGGACTTGTGA	ENST00000377258.5	chr1	9850450	9893237	-	GENCODE release 31	protein_coding	protein_coding	ENSG00000178585.15	CTNNBIP1	10.5375	10.8355	10.7024	9.57814	9.61049	9.56345
clstr_14851_3598_7	0.00319761	-2.97804	-1.57436	down	5.95729	7.53166	TTACATGGAATTTCTGACTGCCTCGCAAGTGGAGAATTGCCCGTTAGTGACACTGTTACG	ENST00000649864.1	chr1	40979705	41012550	+	GENCODE release 31	protein_coding	protein_coding	ENSG00000171793.16	CTPS1	5.48586	6.24019	6.14583	7.67056	7.51212	7.41228
clstr_30544_2983_13	0.0455804	3.50402	1.80901	up	5.08965	3.28064	AGGGTTAGTGACTTCCCAATGTGTGAACTAGAAGGTAGTGGAGCCGGAATCCAGACTTTA	ENST00000375943.6	chr1	15438442	15449242	+	GENCODE release 31	protein_coding	protein_coding	ENSG00000162438.11	CTRC	4.61335	4.80473	5.85087	3.59434	3.9462	2.30137
clstr_97272_741_7	0.00460847	2.03868	1.02764	up	8.05968	7.03204	TGCTGTGTATACTCGAGTTAGCAAGTTCAGCACCTGGATCAACCAGGTCATAGCCTACAA	ENST00000574481.6	chr16	67929574	67931862	-	GENCODE release 31	protein_coding	protein_coding	ENSG00000141086.18	CTRL	7.76103	8.36829	8.04971	6.96146	7.0415	7.09316
A_33_P3243907	0.00965332	2.02945	1.02109	up	12.5801	11.559	AGATCTGTTTCGTGCATTGGAAGACCCCACCCAAGCTTGGCAGCCGAGCTCGTGTATCCT	NM_001909	chr11	1752755	1763927	-	Refseq	protein_coding			CTSD	12.1536	12.8704	12.7163	11.5346	11.613	11.5294
clstr_21192_623_7	6.31e-05	5.4143	2.43678	up	7.94622	5.50944	ATGGTGGCTTCATGACAACGGCTTTCCAGTACATCATTGATAACAAGGGCATCGACTCAG	ENST00000368985.8	chr1	150730188	150765778	-	GENCODE release 31	protein_coding	protein_coding	ENSG00000163131.11	CTSS	7.73689	8.09823	8.00353	5.36495	5.66898	5.49441
clstr_17597_918_5	4.8e-06	-7.28912	-2.86574	down	10.5678	13.4336	TCTGGTGGTTGGCTACGGCTTTGAAGGAGCAAATTCGAATAACAGCAAGTATTGGCTCGT	ENST00000259470.6	chr9	97029677	97039142	-	GENCODE release 31	protein_coding	protein_coding	ENSG00000136943.11	CTSV	10.4428	10.6673	10.5934	13.5274	13.3376	13.4357
clstr_52847_2052_38	0.00045325	2.23515	1.16037	up	10.914	9.75364	CGCATCAAGGCACCACTGGGAGGAAATGGAAGATCAGAGAAGTTGAGGTGCTCAATAAAT	ENST00000421832.3	chr19	51097606	51108409	-	GENCODE release 31	protein_coding	protein_coding	ENSG00000142544.7	CTU1	10.7136	11.0903	10.9382	9.76827	9.75474	9.7379
clstr_101731_695_10	0.000149878	2.26874	1.18189	up	13.3652	12.1834	AAGTCCTTCATCCTGCAGAAGTACATGATGGTGGATAGCGCAGAGGATCAGAAGATTCAC	ENST00000369937.5	chr10	102423249	102432574	-	GENCODE release 31	protein_coding	protein_coding	ENSG00000107874.11	CUEDC2	13.2106	13.4909	13.3942	12.1469	12.1967	12.2064
clstr_19628_1632_7	0.000227311	-2.29375	-1.19771	down	7.7145	8.91221	TTATGAGTTTACCAGCAAGCTACATCGGATGTATACAGATATGAGTGTCAGCGCTGATCT	ENST00000626172.2	chr10	35008552	35090642	-	GENCODE release 31	protein_coding	protein_coding	ENSG00000108094.14	CUL2	7.53455	7.76306	7.8459	8.9475	8.88427	8.90486
clstr_100974_355_12	0.000251692	2.67	1.41684	up	12.9547	11.5379	TGTGAAGACCACGTCCAGGCACAGATCCTTCCGTTTAGAGAAGACTCACTAGATAGTGTT	ENST00000488558.2	chr13	113209600	113230212	+	GENCODE release 31	protein_coding	protein_coding	ENSG00000139842.15	CUL4A	12.7318	13.0436	13.0888	11.5185	11.5901	11.5051
clstr_14174_493_6	0.00193735	-2.18927	-1.13045	down	6.96392	8.09437	ATTAATCTCTTCTGTGGCTTCGGTGCATCATGCAAACGGCCTAGCCAAATCTTCTACCAC	ENST00000371322.9	chrX	120524609	120560700	-	GENCODE release 31	protein_coding	protein_coding	ENSG00000158290.16	CUL4B	7.2109	6.69729	6.98356	8.04719	8.04483	8.19109
clstr_8869_412_8	0.00812972	-2.7182	-1.44265	down	6.36993	7.81259	AATTCTCGCGTCGTCTCGCGAGAGTCCAAGTTAAAGAACATGGCGACGTCTAATCTGTTA	ENST00000393094.7	chr11	108008898	108107761	+	GENCODE release 31	protein_coding	protein_coding	ENSG00000166266.14	CUL5	5.78276	6.64731	6.67973	7.76091	7.8106	7.86625
clstr_11294_741_9	0.000576853	2.30582	1.20528	up	7.76887	6.56359	ATGCACATGTTGAGTAGTCCTGATTATCAGATTCGCTGGAGTGCAGGCCGGATGATACAA	ENST00000535468.1	chr6	43037620	43053945	-	GENCODE release 31	protein_coding	protein_coding	ENSG00000044090.8	CUL7	7.5521	7.83213	7.92237	6.655	6.49279	6.54297
clstr_7456_6525_4	0.00651507	-3.70594	-1.88984	down	6.467	8.35684	GTACTTAAAGCTAGCGGACCCGTGAACAACTTTGTCAGGTTCACGTCCTATAACGGTTAA	ENST00000261726.11	chr12	111034165	111350554	+	GENCODE release 31	protein_coding	protein_coding	ENSG00000111249.14	CUX2	5.8141	7.05177	6.53512	8.46943	8.28437	8.31671
clstr_52880_1955_13	0.00254828	-3.3453	-1.74214	down	6.89729	8.63942	TTGTAAATCAACGGGCAGACTACAAATACCAGAAGCTGCAGAACTATTAACTAACAGGTC	ENST00000368901.5	chr10	122832158	122846175	-	GENCODE release 31	protein_coding	protein_coding	ENSG00000138161.14	CUZD1	6.39503	7.08108	7.21575	8.7405	8.58506	8.59271
clstr_25538_134_2	0.00379155	-2.32404	-1.21663	down	5.43309	6.64973	TAAATATTTCACTATTCGCCTTCTTCCTACCGTCGGTGCTCGGGAAGAGGAAGTGACGTA	ENST00000410053.8	chr2	179944876	180007297	-	GENCODE release 31	protein_coding	protein_coding	ENSG00000163510.14	CWC22	5.82541	5.27893	5.19494	6.68241	6.57202	6.69474
clstr_53570_419_6	0.00920535	-2.766	-1.4678	down	9.02903	10.4968	TGGTGGAGAGTCTATCTATGGAGCGCCATTCAAAGATGAATTTCATTCACGGTTGCGTTT	ENST00000508024.1	chr5	64768946	64808562	+	GENCODE release 31	protein_coding	protein_coding	ENSG00000153015.16	CWC27	8.41292	9.40569	9.26847	10.538	10.4684	10.4841
clstr_28618_20_3	0.000763384	-7.93083	-2.98747	down	6.82672	9.81419	GCTTTACGATGGCAACAAGTATGGCGGCTGCTAGTGGTAGATTTGAAAGTGCGAAGAGTA	ENST00000282251.9	chr11	107326345	107457844	-	GENCODE release 31	protein_coding	protein_coding	ENSG00000152404.15	CWF19L2	6.24476	6.87729	7.35811	9.8642	9.79881	9.77957
clstr_10144_2714_12	0.000155809	-2.96077	-1.56597	down	4.8599	6.42587	AAAGATACCTGTAGCTTTGCTCATCCACTATCAACAGAACCAGGCATCATGCGGCAAACG	ENST00000565912.1	chr16	57376972	57385042	+	GENCODE release 31	protein_coding	protein_coding	ENSG00000006210.7	CX3CL1	4.77849	4.81766	4.98355	6.4562	6.25072	6.5707
clstr_220267_157_20	0.000762047	-2.32219	-1.21549	down	7.96284	9.17833	TGGACATCGAGTGGCTGATATCACCAGCTGATAATCAGAAGGTGGATCAAGTGGGAAGAT	ENST00000356275.10	chr21	17513130	17565487	+	GENCODE release 31	protein_coding	protein_coding	ENSG00000154639.19	CXADR	7.74659	7.94606	8.19587	9.1986	9.19838	9.13801
clstr_10934_748_14	5.33e-06	-2.40646	-1.26691	down	9.27818	10.5451	ATCAGTGCCTGTTGCGTCTAAACGTTGTCCCTCCTTCAAATAAAGCTGGACTAATTGCAG	ENST00000284878.12	chr21	17513043	17570100	+	GENCODE release 31	protein_coding	protein_coding	ENSG00000154639.19	CXADR	9.32107	9.21495	9.29853	10.502	10.5722	10.5611
clstr_70205_1540_11	0.00960393	2.11826	1.08288	up	10.1585	9.07564	TCTGAAGGTGCGAGGATTATAGGCGTCACCTACCACATCCAGCCTACACGTATTTGTTAA	ENST00000574412.5	chr17	4734286	4739922	-	GENCODE release 31	protein_coding	protein_coding	ENSG00000161921.15	CXCL16	10.5883	9.98713	9.90013	8.91938	9.09548	9.21207
clstr_103590_387_15	9.71e-05	48.3172	5.59446	up	9.6692	4.07474	GGGAGCACCAACTGACAGGAGAGAAGTAAGAAGCTTATCAGCGTATCATTGACACTTCCT	ENST00000296026.4	chr4	74036589	74038689	-	GENCODE release 31	protein_coding	protein_coding	ENSG00000163734.4	CXCL3	8.97627	10.0057	10.0256	4.21519	4.09359	3.91544
clstr_144388_601_16	8.75e-06	8.45844	3.08039	up	8.32659	5.24619	CTGGGTTTAAGCTTGTGTCCTATACTCTTAGTAAAGTTCTTTGTCACTCCCAGTAGTGTC	ENST00000401931.1	chr4	73740541	73742330	+	GENCODE release 31	protein_coding	protein_coding	ENSG00000169429.11	CXCL8	8.47636	8.26716	8.23624	5.34122	5.09537	5.30198
clstr_71319_1304_15	7.58e-06	75.5324	6.23902	up	15.7579	9.51889	AATTGAACTAACAATCCTAGTTTGATACTCCCAGTCTTGTCATTGCCAGCTGTGTTGGTA	ENST00000307407.8	chr4	73740569	73743716	+	GENCODE release 31	protein_coding	protein_coding	ENSG00000169429.11	CXCL8	15.4158	15.7515	16.1065	9.60966	9.39437	9.55263
clstr_11049_3445_8	0.000448165	-3.52555	-1.81785	down	5.59363	7.41147	GTGTGACTTACCTCACGTAGAGTATGAATACATGGTCCACAGTTATGGTCAACAAGCGTT	ENST00000394767.3	chr4	104468308	104494894	-	GENCODE release 31	protein_coding	protein_coding	ENSG00000168772.11	CXXC4	5.28652	5.86153	5.63283	7.48046	7.34806	7.4059
clstr_40368_2120_5	0.000773596	-2.33733	-1.22486	down	9.04493	10.2698	AGAATCCACTCACGTTCATAAAGAGAATGTTGATGGCGCCGTGTAGAAGCCGCTCTGTAT	ENST00000302517.8	chr5	139648349	139683882	+	GENCODE release 31	protein_coding	protein_coding	ENSG00000171604.12	CXXC5	8.81268	9.23093	9.09118	10.3488	10.1747	10.2858
A_24_P841677	0.0173595	-3.11949	-1.64131	down	5.34944	6.99076	GGAGAACTCAGAAGTACTGTAAGGAAGAAGATAGAAAATATAGTTTTCAAAAAGGCCCTC	NM_198279	chrX	19912860	19970264	-	Refseq	protein_coding			CXorf23	5.66293	4.52836	5.85704	7.10515	6.8776	6.98951
clstr_18508_462_7	0.00761043	2.27459	1.18561	up	8.60881	7.4232	TCATCAACTCCTGCGATCACTTCGTGGTTGATCGAAAGAAAGTCACAGAGGTAATTAAAT	ENST00000327877.10	chrX	40626921	40647561	-	GENCODE release 31	protein_coding	protein_coding	ENSG00000185753.13	CXorf38	8.14338	8.91206	8.77099	7.47506	7.4245	7.37005
A_23_P96369	6.75e-05	-3.98226	-1.99359	down	7.94116	9.93475	GTTGAGCAGCCTATGAACCTAAAGACATACTGCAGTTTGTTCATAAATGTATTCAGTCTT	NM_018015	chrX	106611978	106679439	+	Refseq	protein_coding			CXorf57	7.74564	8.14043	7.93741	9.95359	9.9602	9.89045
clstr_78430_1162_28	0.0213878	2.71819	1.44265	up	8.34502	6.90237	AATCAGACTGATTTCCTCTTAAGACTCCTAGGGATGTGGTGAAGAGCTGGGACTCAAGTG	ENST00000540755.5	chr11	61349657	61361853	-	GENCODE release 31	protein_coding	protein_coding	ENSG00000162144.9	CYB561A3	7.60699	8.85137	8.57669	6.68801	6.96858	7.05052
clstr_76490_1185_14	0.00118397	2.00114	1.00082	up	11.9361	10.9352	TTGGTCATTATGAACCAGGTGAGCAATGCCTACCTATACCGCAAGAGGATCCAACCATGA	ENST00000418577.1	chr3	50350858	50354032	+	GENCODE release 31	protein_coding	protein_coding	ENSG00000114395.10	CYB561D2	11.7027	12.1077	11.9978	10.9576	10.9182	10.9299
clstr_72109_1230_12	8.97e-07	3.5886	1.84342	up	12.4716	10.6282	TAAGAAGGAAGGGAGCATGTACGCTTGGTCCAAGATTGGCTAGTTCCTTGATAGCATCTT	ENST00000367249.9	chr1	202961873	202967257	-	GENCODE release 31	protein_coding	protein_coding	ENSG00000159348.13	CYB5R1	12.4294	12.5375	12.4478	10.6474	10.6006	10.6365
clstr_8068_2271_6	0.000145484	2.28553	1.19253	up	11.0231	9.83056	TTTCGAGCTGAGTGTAAGAATTATGGCGTCATCATTCCGTATCCACCGTCCAATCGCTAT	ENST00000620254.5	chr5	157266123	157395594	+	GENCODE release 31	protein_coding	protein_coding	ENSG00000055163.20	CYFIP2	11.0132	11.1282	10.9279	9.7099	9.90913	9.87265
clstr_58447_1188_9	0.000113959	2.59948	1.37822	up	8.3104	6.93218	ATATATATACACACATACATATCTAGAATGTGTATCCGCGGCGCCCAGAAGCCTCGGTTT	ENST00000293230.10	chr17	76527356	76537709	-	GENCODE release 31	protein_coding	protein_coding	ENSG00000161544.10	CYGB	8.30122	8.44909	8.18088	6.88016	6.88661	7.02976
clstr_56416_1312_12	0.000107599	2.49376	1.31832	up	11.1102	9.79183	ATCTGATCACTTTAGCAAAGGAGGAGAACAAACGAAGCCAACACAGGGCAAGTCTGCATG	ENST00000438911.6	chr8	144449582	144465035	-	GENCODE release 31	protein_coding	protein_coding	ENSG00000187954.12	CYHR1	11.2225	11.1484	10.9596	9.72193	9.84537	9.8082
clstr_57101_1421_14	0.00266832	3.41356	1.77128	up	6.56399	4.79271	TGACTTGGTTCTTCGAGATTACATGATTCCTGCCAAGACACTGGTGCAAGTGGCCATCTA	ENST00000358632.8	chr15	74337759	74366206	-	GENCODE release 31	protein_coding	protein_coding	ENSG00000140459.18	CYP11A1	6.39771	6.83528	6.45897	4.33654	5.05546	4.98613
clstr_40223_1448_9	0.00196729	8.44133	3.07747	up	7.10167	4.0242	TTAAGTGAGAAGGTGATTATCTTTGGCATGGGCAAGCGGAAGTGTATCGGTGAGACCATT	ENST00000395048.6	chr15	74719542	74725536	-	GENCODE release 31	protein_coding	protein_coding	ENSG00000140465.14	CYP1A1	6.30402	7.50961	7.49139	3.72647	4.23311	4.11303
clstr_53452_1456_16	0.00468619	7.50406	2.90767	up	6.52209	3.61442	TTTGTAAACCAGTGGCAGATCAACCATGACCAGAAGCTATGGGTCAACCCATCTGAGTTC	ENST00000567032.5	chr15	74720156	74725370	-	GENCODE release 31	protein_coding	protein_coding	ENSG00000140465.14	CYP1A1	5.51159	7.14302	6.91167	3.6192	3.6548	3.56926
clstr_110750_37_18	0.0248288	3.84397	1.9426	up	4.6062	2.6636	GCTCAGTACCTCAGGTATGTGGTGGTATCAGTGACCAATGTCATCTGTGCCATTTGCTTT	ENST00000564596.5	chr15	74720720	74725491	-	GENCODE release 31	protein_coding	protein_coding	ENSG00000140465.14	CYP1A1	5.30789	4.89298	3.61773	2.81351	2.22824	2.94906
clstr_30806_2249_16	0.000715766	2.35271	1.23433	up	10.1035	8.86921	GGTGTGAGCCACCACATCCAGCCTAACTTACATTCTTAAAGTGTCGAATGACTTCTAGTG	ENST00000343932.5	chr15	74748845	74756607	+	GENCODE release 31	protein_coding	protein_coding	ENSG00000140505.7	CYP1A2	10.3204	9.99829	9.99192	8.72122	8.93378	8.95265
clstr_28619_1001_6	0.000573549	-14.8066	-3.88817	down	4.01814	7.90631	CACGTTGAAGACTTGTACAGCGAACTGAACAAATGGTCGTTTGAAAGTATCTGCCTCGTG	ENST00000216862.8	chr20	54153446	54173986	-	GENCODE release 31	protein_coding	protein_coding	ENSG00000019186.10	CYP24A1	4.49044	3.24282	4.32115	7.90837	7.88733	7.92323
clstr_40150_2281_8	0.00417952	2.18071	1.1248	up	8.29893	7.17413	AAATGCAAACACATCTGGGTCTGCGATTATGCACAGAGACTTTGGACATACGAGGACCCT	ENST00000310054.9	chr19	41193219	41207539	+	GENCODE release 31	protein_coding	protein_coding	ENSG00000167600.14	CYP2S1	7.92258	8.53721	8.43699	7.20029	7.18368	7.13841
clstr_36768_953_16	0.00070028	2.08327	1.05885	up	5.93769	4.87884	CTGAGTCCCACAAAGCTCTGTCCGATCTGGAGCTCGTGGCCCAATCAATTATCTTTATTT	ENST00000651514.1	chr7	99756967	99784184	-	GENCODE release 31	protein_coding	protein_coding	ENSG00000160868.15	CYP3A4	5.90831	6.12459	5.78016	4.78033	4.91767	4.93851
clstr_68439_1160_18	0.0156338	3.2091	1.68217	up	5.07782	3.39565	TGGAGTACCTTGACATGGTGGTGAATGAAACGCTCAGATTATTCCCAGTTGTTAGTAGAG	ENST00000354829.6	chr7	99828013	99866095	+	GENCODE release 31	protein_coding	protein_coding	ENSG00000021461.16	CYP3A43	5.14179	5.47208	4.61957	3.51965	2.76408	3.90322
clstr_28063_762_7	0.0115695	2.79001	1.48027	up	5.71919	4.23892	TGTGTGTCACACCCTAATGAACTAGAACCTAAGGTTGCTGTGTGTCGTACAACTAGGGCT	ENST00000339843.6	chr7	99648200	99679998	-	GENCODE release 31	protein_coding	protein_coding	ENSG00000106258.15	CYP3A5	5.30064	6.11022	5.7467	3.7729	4.57281	4.37105
clstr_54328_1742_11	7.39e-06	6.36704	2.67062	up	8.89043	6.21981	CAGGGATTCTGTACGTGCATTGTGCTCTCTCATGGTCTGTATAGAGTGTTATACTTGGTA	ENST00000336374.4	chr7	99705036	99735196	-	GENCODE release 31	protein_coding	protein_coding	ENSG00000160870.14	CYP3A7	8.81244	9.00379	8.85508	6.35217	6.12914	6.17812
clstr_30342_1481_15	0.00430635	2.01068	1.00768	up	7.88259	6.8749	AACAGTGCCGGCAAGAAGTGCAAGAGCTTCTGAAGGACCGTGAACCTATAGAGATTGAAT	ENST00000402119.8	chr19	15912573	15934835	-	GENCODE release 31	protein_coding	protein_coding	ENSG00000171903.16	CYP4F11	7.68851	8.22311	7.73614	6.92423	6.83633	6.86414
clstr_46038_2133_5	0.000159553	6.5874	2.71971	up	8.45483	5.73512	AAATGTTCCGGACCTAGATAGTGACGAAGGTAGCACGACACTGTGAGTGCACTAAATGCT	ENST00000221700.11	chr19	15878023	15898074	-	GENCODE release 31	protein_coding	protein_coding	ENSG00000186115.13	CYP4F2	8.06701	8.61323	8.68425	5.70795	5.79128	5.70613
clstr_124465_496_15	3.18e-06	2.90111	1.5366	up	14.2009	12.6643	TAACAAATGACTAGCTTTGCACAGACACCTCTACCTTCAGCACTATGGGATTCTAGATTA	ENST00000261811.6	chr5	140175188	140243789	+	GENCODE release 31	protein_coding	protein_coding	ENSG00000120306.11	CYSTM1	14.1382	14.2285	14.236	12.7154	12.6546	12.6229
clstr_110644_286_12	0.00109868	-2.18215	-1.12575	down	10.8534	11.9792	TTGAAGGACAAAGCACGGAAGCTGTACACCATCATGAACTCGTTCTGCAGGAGAGATTTG	ENST00000307746.9	chr4	5014586	5019458	-	GENCODE release 31	protein_coding	protein_coding	ENSG00000170891.11	CYTL1	10.6012	11.0566	10.9025	11.9906	11.9845	11.9624
clstr_8662_1476_8	0.000636874	-3.68585	-1.882	down	2.70101	4.58301	ACTTCAATGTCAAGAACATCGTCAACATGCTCATCAACGAGAATGAAGTGAAACAGTGGC	ENST00000538976.5	chr6	39792997	39904877	+	GENCODE release 31	protein_coding	protein_coding	ENSG00000146122.17	DAAM2	2.72753	2.58466	2.79084	4.21766	4.71998	4.81139
clstr_12450_2351_10	0.0157018	-2.11039	-1.07751	down	7.49821	8.57572	ATTGCAGGAAGCACTTGAGTTTGAGACGAAACGGCGTGAACAAGCAGAACAGACGCTAAA	ENST00000613252.5	chr13	71437966	71867204	-	GENCODE release 31	protein_coding	protein_coding	ENSG00000276644.5	DACH1	7.01207	7.56722	7.91532	8.66965	8.52173	8.53576
clstr_31547_1618_17	0.0252069	2.5105	1.32797	up	7.74308	6.41511	AATATTCAGTGAGCCTCTGCTCTAAGGCATTGGACTTGGTGCATGGCAGTCACTGGTAAA	ENST00000410105.2	chr19	46650148	46661138	-	GENCODE release 31	protein_coding	protein_coding	ENSG00000197380.11	DACT3	8.4146	7.35811	7.45653	6.61968	6.56434	6.0613
clstr_35660_352_4	0.00480776	2.60059	1.37884	up	9.26158	7.88274	ATGAGAGGAACGATTTGTAACCCTGGACCGCGGAAGTCTATGTCTAAGCTGCTTTACATC	ENST00000297056.11	chr7	6409129	6447954	-	GENCODE release 31	protein_coding	protein_coding	ENSG00000164535.15	DAGLB	8.78244	9.57337	9.42894	7.91294	7.86024	7.87505
clstr_84692_744_5	0.00273308	2.60214	1.3797	up	9.41063	8.03093	ACAAGGGTATTTCTCAAGCTGCCAGATACGTTTACCAACGACTCATCAACGACGGGATTT	ENST00000454738.5	chr7	6412987	6447932	-	GENCODE release 31	protein_coding	protein_coding	ENSG00000164535.15	DAGLB	9.02471	9.69437	9.5128	7.90926	8.10278	8.08075
clstr_9722_2734_6	0.000680747	3.72239	1.89623	up	9.23902	7.3428	ATCGACATCCAGAACGCTTATTTGAATGGAGTTGGCGATTTCAGCGTGTGGGAGTTCTCT	ENST00000408954.8	chr9	87497867	87708634	+	GENCODE release 31	protein_coding	protein_coding	ENSG00000196730.13	DAPK1	9.63566	9.0244	9.05701	7.31142	7.34747	7.36949
clstr_31317_1604_5	0.000319172	-2.61133	-1.38479	down	14.7013	16.0861	TTGCATAATGTTCGTCAGACCTCCATGTTCCCTCGTGATCCCAAACGACTCACTCCTTAA	ENST00000264161.9	chr2	135905881	135985626	-	GENCODE release 31	protein_coding	protein_coding	ENSG00000115866.11	DARS	14.5292	14.6536	14.9212	16.0274	16.098	16.1328
clstr_43199_1693_6	0.0192743	2.08582	1.06062	up	11.492	10.4314	TTCTCCTGCCTCAGCCGCCCGAGTTATGTCACGTTCTTGGTAATCATGTTTGATGTTATC	ENST00000373666.6	chr2	227871054	227924344	+	GENCODE release 31	protein_coding	protein_coding	ENSG00000123977.10	DAW1	11.997	11.2157	11.2633	10.1969	10.5046	10.5926
clstr_40264_386_21	1.34e-05	3.17642	1.6674	up	9.4118	7.7444	TGAGAAGCTGTTCGAAGAGTTCCTTGAACTTTGTAAGATGCAGACAGCAGACCACCCTGA	ENST00000266000.10	chr6	33318558	33323010	-	GENCODE release 31	protein_coding	protein_coding	ENSG00000204209.13	DAXX	9.34373	9.37325	9.51841	7.68842	7.81038	7.73438
clstr_24052_1026_14	9.23e-05	-4.97443	-2.31453	down	10.5173	12.8318	AAGCAAACTCAGGTTAAACTAAGAATCCAAACAGATGGCGATAAGTATGGTGGAACCTCA	ENST00000265728.6	chr7	87876493	87909553	+	GENCODE release 31	protein_coding	protein_coding	ENSG00000006634.8	DBF4	10.2773	10.4953	10.7792	12.8311	12.8086	12.8558
clstr_2477_6781_9	0.0458682	-3.757	-1.90958	down	3.80234	5.71192	AAACAAATGCCTTCCAAATTCTACAGCGCATGCCCAAGGCACTCTTTACAGTACCTGTTC	ENST00000370132.8	chr1	100186919	100249834	-	GENCODE release 31	protein_coding	protein_coding	ENSG00000137992.14	DBT	4.7921	4.07778	2.53713	5.75655	5.60855	5.77065
clstr_24752_402_12	0.00160357	2.19278	1.13276	up	8.53185	7.39909	TTAGTATACTACTTGAAGAACCGGGAAGTCAGGCTACAGAATGAAACCAGCTACTCTCGA	ENST00000361264.9	chr9	34086387	34126698	-	GENCODE release 31	protein_coding	protein_coding	ENSG00000198876.13	DCAF12	8.27925	8.79189	8.5244	7.37351	7.39429	7.42945
clstr_27724_2421_12	0.00657363	-2.09247	-1.06521	down	9.2113	10.2765	CAGGAAATGTAAACGTGGAATGTATGGCAGGCTGGGCAGAATGTATACTGATCCAGGGTA	ENST00000371126.3	chrX	126549383	126552814	-	GENCODE release 31	protein_coding	protein_coding	ENSG00000198889.5	DCAF12L1	8.80932	9.36335	9.46123	10.3388	10.2423	10.2484
clstr_8437_1597_8	9.92e-05	2.09927	1.06988	up	11.5149	10.445	GCAGCAGTTCATGTCTCGTCCATGTCCATGTTCGTGTTAGCACTTACGTGGGAACAAATA	ENST00000614556.5	chr17	63550477	63594266	+	GENCODE release 31	protein_coding	protein_coding	ENSG00000136485.15	DCAF7	11.6063	11.4666	11.4718	10.4391	10.3593	10.5366
A_23_P81441	0.00014027	2.29953	1.20134	up	8.52424	7.3229	AACCCAGCCCAGTTAAGAGGAGATGCCGAATTTAATGAACCCTATTTGAATTGCAGGGCT	NM_130848	chr5	135444214	135447348	-	Refseq	protein_coding			DCANP1	8.65059	8.5349	8.38723	7.31081	7.39012	7.26778
clstr_2848_2368_6	0.000575332	2.22311	1.15258	up	6.10052	4.94794	AATATAGTCTTCGATTCTTAGCTTATAATCGCTATGGTCCGGGCGTCTCTACTGATGATA	ENST00000442544.7	chr18	52340197	53535899	+	GENCODE release 31	protein_coding	protein_coding	ENSG00000187323.12	DCC	6.05528	6.26035	5.98594	5.09051	4.94546	4.80786
clstr_15554_1977_15	0.0291064	2.00519	1.00374	up	7.67411	6.67037	AGAATAGGTTAGTTCTCTTTGGTGACCCTAGACATCTACTTGGGAGCTGTCAGAATCCTC	ENST00000303697.8	chr11	30863603	30906705	-	GENCODE release 31	protein_coding	protein_coding	ENSG00000170959.14	DCDC1	8.27016	7.39512	7.35706	6.68359	6.58875	6.73879
clstr_750_7607_4	4.58e-05	-13.1691	-3.71908	down	5.53677	9.25586	TATGTTTGGAATCCGCCCTTACACGGGCTGGATTTATTTGCGGCGACAGTTTGACTATGA	ENST00000357232.9	chr4	154231742	154495570	-	GENCODE release 31	protein_coding	protein_coding	ENSG00000197410.13	DCHS2	5.14902	5.71854	5.74276	9.31187	9.24859	9.20711
clstr_5689_2199_7	0.00116337	4.0577	2.02066	up	7.23263	5.21196	CTGTGGGTTTAGAACGTGGCAGGTTTATAACTTCGACACACGCACGGTTCTTTCTTCTTC	ENST00000615680.4	chr13	35768652	35855861	-	GENCODE release 31	protein_coding	protein_coding	ENSG00000133083.14	DCLK1	6.93053	7.47283	7.29452	5.36093	4.84456	5.4304
clstr_16980_1498_8	0.000160999	-3.07424	-1.62023	down	5.00443	6.62465	AGACTAAGTCAGGCGTCCTTTGTAGCCTTGAGGAAAGATGGTCTTCGTATCAGAACCAAA	ENST00000361384.7	chr10	113834725	113854082	-	GENCODE release 31	protein_coding	protein_coding	ENSG00000198924.8	DCLRE1A	4.94637	4.85914	5.20778	6.51849	6.66577	6.6897
clstr_155387_343_8	0.0441163	-3.1246	-1.64367	down	3.43626	5.07993	GAGGCTCAGAGCTGTTTAGGAATCTGCTCGAGATTCGCAAAGTGTCGATATATAGTATCT	ENST00000560076.2	chr3	53304257	53347543	-	GENCODE release 31	protein_coding	protein_coding	ENSG00000272886.6	DCP1A	2.40419	4.34948	3.55511	5.16075	4.99282	5.08622
clstr_49605_1987_6	0.000470563	-4.2296	-2.08052	down	6.89056	8.97108	AACATACACCTTGGTTCTAAGCGTGTGCTGTCCACTATGATAGTCACTAACTACTGTGGC	ENST00000535873.2	chr12	1991456	2004535	-	GENCODE release 31	protein_coding	protein_coding	ENSG00000151065.14	DCP1B	6.618	6.83751	7.21617	9.10497	9.02025	8.78802
clstr_5012_6288_12	0.00275312	-5.81205	-2.53905	down	4.69824	7.23729	TCTGTGGTTAGCAGAGGAGTATGGTCTAGCTATGTTAGCAGCTTGAAGGCACAACGTAAA	ENST00000515408.5	chr5	112976702	113020123	+	GENCODE release 31	protein_coding	protein_coding	ENSG00000172795.16	DCP2	4.10439	4.59185	5.39848	7.09299	7.25305	7.36581
clstr_45185_135_14	0.04253	-6.01357	-2.58822	down	2.09887	4.68709	ATGGTGAGAAGCGCTACCCTCATTAAATTTGGTTGTTAGAGGCGCTTCTAAGGAAATTAA	ENST00000446125.1	chr13	94439589	94479682	-	GENCODE release 31	protein_coding	protein_coding	ENSG00000080166.16	DCT	1.38285	3.82875	1.085	4.77087	4.88706	4.40334
clstr_134303_120_16	0.0111292	2.27061	1.18308	up	9.04233	7.85925	GAAGCCAGAACATCGTTCTCAATGGCAAGACCATTGTGATGAATGACTGTATTATCCGAG	ENST00000568589.5	chr16	23641511	23666017	+	GENCODE release 31	protein_coding	protein_coding	ENSG00000166847.10	DCTN5	8.52764	9.39592	9.20342	7.81074	7.85118	7.91583
clstr_105215_87_9	0.000858679	-2.29875	-1.20085	down	12.1485	13.3494	GGAGATGTAACTATCGGACCTCGGACAGTGATCCACCCTAAAGCAAGAATTATTGCGGAA	ENST00000221114.8	chr8	30156369	30183639	+	GENCODE release 31	protein_coding	protein_coding	ENSG00000104671.8	DCTN6	11.9195	12.1536	12.3725	13.408	13.3179	13.3221
clstr_93549_1125_14	0.00842298	2.31932	1.2137	up	9.68535	8.47165	AGAATAGTACCTGCCCAATAGGGTCGTGAGGTTTCAATGAGTTATGTGAATGCTCAGGGC	ENST00000319285.4	chr16	30423619	30430075	-	GENCODE release 31	protein_coding	protein_coding	ENSG00000179958.8	DCTPP1	10.1781	9.51409	9.36387	8.47511	8.50438	8.43546
clstr_8970_895_8	4.01e-05	2.84593	1.5089	up	7.76422	6.25532	CTTTACCCAGAACAATCCTCCGGTATTGGACCAATGGCTAAACTTCCTAACAGAGAACCC	ENST00000324344.9	chr16	20854925	20900358	-	GENCODE release 31	protein_coding	protein_coding	ENSG00000188215.10	DCUN1D3	7.64745	7.90903	7.7362	6.26737	6.24919	6.24941
clstr_16603_1722_6	0.000421114	2.02284	1.01638	up	10.3948	9.37844	AGGTAGAAGAAACCGAACTGATGGGTTTCGTGGATGATCAGCAGACTTTCTTCTGTGGCA	ENST00000301764.11	chr11	61299451	61333366	-	GENCODE release 31	protein_coding	protein_coding	ENSG00000167986.13	DDB1	10.2332	10.4133	10.538	9.32122	9.37942	9.43468
clstr_190721_81_13	0.00870876	7.11948	2.83177	up	6.79429	3.96252	TGTGCTTATCTGGATGCGGTGTAGGATGAAGATGACCCTATAGAACTCTACCCTGGAAGT	ENST00000420203.1	chr7	50543994	50564334	-	GENCODE release 31	protein_coding	protein_coding	ENSG00000132437.18	DDC	7.51235	6.47198	6.39854	4.06812	3.10233	4.71711
clstr_1820_4527_9	0.00265848	-2.85686	-1.51443	down	7.58993	9.10436	TAAACTCATGCTATATGACTGTATCGTTAAAGGTACTTGAGCGTATGTTGCTGTAGGTGG	ENST00000612692.4	chr14	53036745	53153098	-	GENCODE release 31	protein_coding	protein_coding	ENSG00000100523.14	DDHD1	7.16199	7.75404	7.85376	9.24772	9.01155	9.05381
clstr_1666_8981_8	0.00108571	-5.21177	-2.38177	down	6.2886	8.67037	ATACTGTGTTTCTCTAGCTGAATTGATCCGTTTGTTATCTTGCTCACCCGAAACAAGTAG	ENST00000395606.5	chr14	53036745	53153204	-	GENCODE release 31	protein_coding	protein_coding	ENSG00000100523.14	DDHD1	5.77624	6.67161	6.41796	8.84655	8.52407	8.6405
clstr_2552_6266_10	0.00780741	-2.05723	-1.04071	down	7.99546	9.03616	TAATAACCAGTAATGGGCACCTTTACCGGACAGCTCCTTTACCATAACCAGTAGTGGGCA	ENST00000480945.6	chr1	15617458	15669044	+	GENCODE release 31	protein_coding	protein_coding	ENSG00000197312.12	DDI2	7.5929	8.19829	8.19518	9.16003	8.97632	8.97214
clstr_25540_685_15	0.000528659	-2.60523	-1.38141	down	6.55673	7.93815	GGCTTGCCAGATTGTTCTACCAGACCCAGGTATTGCAGGCTTTACTGTCATTGACTACTT	ENST00000533655.6	chr11	82901736	82934659	+	GENCODE release 31	protein_coding	protein_coding	ENSG00000165490.13	DDIAS	6.33338	6.76594	6.57088	7.91621	7.85867	8.03956
clstr_104203_714_13	0.000106279	2.17001	1.1177	up	12.39	11.2723	GAATGAAAGGAAAGTGGCACAGCTAGCTGAAGAGAATGAACGGCTCAAGCAGGAAATCGA	ENST00000551116.5	chr12	57516589	57520517	-	GENCODE release 31	protein_coding	protein_coding	ENSG00000175197.12	DDIT3	12.3245	12.4042	12.4413	11.3825	11.1595	11.2749
clstr_113952_97_24	0.000696333	2.74843	1.45861	up	10.0089	8.55034	TCAAGAAGGAAGTGTATCTTCATACATCACCACACCTGAAAGCAGGTAAACTTAACCTAC	ENST00000552740.5	chr12	57516809	57520511	-	GENCODE release 31	protein_coding	protein_coding	ENSG00000175197.12	DDIT3	9.72095	10.1797	10.1262	8.65352	8.5189	8.47861
clstr_22976_86_4	0.000133799	-2.47716	-1.30869	down	12.831	14.1397	AATGTCACACCTGCCGATGAAACTCCTGCGTAAGAAGATCGAGAAGCGGAACCTCAAATT	ENST00000263239.7	chr2	117814691	117832377	+	GENCODE release 31	protein_coding	protein_coding	ENSG00000088205.13	DDX18	12.8274	12.6884	12.9772	14.1862	14.0698	14.1631
A_33_P3290800	0.00109753	-2.5474	-1.34903	down	6.87685	8.22588	TGCAAGGACCTCTGGAGATGAAGAAACAGTTTGTTGAATTTACCATCAAGGAAGCCGCAA	NM_182540	chrX	135520660	135582537	+	Refseq	protein_coding			DDX26B	6.58601	6.90943	7.13512	8.21079	8.20233	8.26452
clstr_6951_6057_8	0.00904944	-3.14228	-1.65181	down	2.30644	3.95825	TACCACAAGTGTATAGGTGCTTGGTTAGATTGAGCCATACTAGCGGTTTGATACGTTTCA	ENST00000644876.1	chrX	41333284	41351668	+	GENCODE release 31	protein_coding	protein_coding	ENSG00000215301.10	DDX3X	2.69432	1.77204	2.45295	3.58813	4.32529	3.96132
clstr_53706_1148_17	0.00125534	2.0989	1.06963	up	10.9224	9.85277	TGCCGAAGAAGATTCAGAACTTTGCTAAGAGTGCCCTTGTAAAGCCTGTGACCATCAATG	ENST00000330503.12	chr5	177511577	177516961	-	GENCODE release 31	protein_coding	protein_coding	ENSG00000183258.12	DDX41	10.7682	11.1641	10.8349	9.78107	9.94673	9.83051
clstr_44313_1761_6	0.000248683	-2.26753	-1.18112	down	8.58522	9.76634	TTTGACTTTCCACGGAATATTGAAGAATACGTACACCGAATAGGGCGCACGGGAAGAGCA	ENST00000370336.5	chr6	73394828	73417566	+	GENCODE release 31	protein_coding	protein_coding	ENSG00000080007.8	DDX43	8.4187	8.59743	8.73953	9.81337	9.74831	9.73735
clstr_10618_1644_4	1.57e-05	-2.76753	-1.4686	down	7.80284	9.27144	TGCTGAAATTATTGTTTGCACACCTGGTCGAATGATTGACATGTTAGCCGCTAACAGTGG	ENST00000452510.7	chr5	134758779	134831121	+	GENCODE release 31	protein_coding	protein_coding	ENSG00000145833.16	DDX46	7.7166	7.90633	7.7856	9.27567	9.30527	9.23338
clstr_44114_865_15	0.00164322	2.99613	1.5831	up	10.9307	9.3476	TATCATCTTCACCAACACGTGCAAGACCTGCCAGATTCTGTGCATGATGCTGCGCAAATT	ENST00000629999.3	chr19	18919705	18929189	+	GENCODE release 31	protein_coding	protein_coding	ENSG00000105671.12	DDX49	10.5609	11.2668	10.9644	9.25907	9.37379	9.40995
clstr_41394_1787_10	0.00523681	-2.00334	-1.00241	down	13.4291	14.4315	AGCTAATCAAGCAATTAATCCCAAGTTGCTTCAGTTGGTCGAAGACAGAGGTTCAGGTCG	ENST00000225792.9	chr17	64499616	64506521	-	GENCODE release 31	protein_coding	protein_coding	ENSG00000108654.14	DDX5	13.0725	13.5871	13.6277	14.4025	14.3984	14.4936
clstr_15380_4193_17	0.000535041	2.11932	1.0836	up	9.70188	8.61828	AGAGCAGCACAGACTGAGTCTGACAGAAACTCTCTATACAAATAGCACACCTTGTCCCAG	ENST00000397333.4	chr12	132136594	132144319	-	GENCODE release 31	protein_coding	protein_coding	ENSG00000185163.10	DDX51	9.56425	9.88717	9.65423	8.66223	8.66788	8.52474
clstr_24338_1275_6	0.000445004	2.80808	1.48959	up	8.8713	7.38172	TTTATTAGATGTGCGCCCAGACCGACAGACTGTTATGACAAGTGCAACTTGGCCAGATAC	ENST00000327968.6	chrX	22999961	23003589	+	GENCODE release 31	protein_coding	protein_coding	ENSG00000184735.6	DDX53	8.75651	9.10442	8.75297	7.53496	7.33045	7.27974
clstr_32444_1753_9	0.00143022	2.54557	1.34799	up	10.6078	9.2598	TTTAACGAGGACGTACAAGCACTCAAGGAGCTGATATTACATAACCCGGTTACCCTTAAG	ENST00000421223.5	chr7	44565805	44575051	-	GENCODE release 31	protein_coding	protein_coding	ENSG00000136271.10	DDX56	10.3035	10.8828	10.6371	9.18984	9.31688	9.27269
clstr_34884_2789_11	0.00075806	-2.16067	-1.11148	down	11.6779	12.7893	CTCCTGATGGGACATAGCCCTAACTCCTTAACAACTGTAGCAAGAACTGCACGGTACAAA	ENST00000617381.4	chr11	118749887	118791147	-	GENCODE release 31	protein_coding	protein_coding	ENSG00000110367.13	DDX6	11.5619	11.6068	11.8649	12.7003	12.9367	12.731
clstr_9360_5026_5	0.0107107	-6.83179	-2.77226	down	5.0328	7.80506	ATGATGATTTGCTTCGACTAGAAACTCCAAACCATGTTACTCTAGGCACAATCGGTGTCA	ENST00000393743.8	chr4	168216294	168318752	-	GENCODE release 31	protein_coding	protein_coding	ENSG00000137628.17	DDX60	4.95226	6.13166	4.01447	7.87605	7.81929	7.71985
clstr_40286_762_6	6.48e-05	-3.01993	-1.59452	down	7.6678	9.26232	TATGGGAAATCGTTAGAATCAATCTCTACGAAAGTCATTGTGACTCAAACTACTCGGCCA	ENST00000505863.1	chr4	168396099	168456059	-	GENCODE release 31	protein_coding	protein_coding	ENSG00000181381.13	DDX60L	7.77515	7.49474	7.73352	9.25176	9.21896	9.31625
[truncated: 4,440 more rows]
